# Supplementary material for: A metagenome-wide association study of gut microbiota in asthma in UK adults
Source: BMC Microbiol. 2018 Sep 12;18:114. doi: 10.1186/s12866-018-1257-x (PMC6134768; doi:10.1186/s12866-018-1257-x)
Supplement: Supplementary file 1 — Table S1. Sample information: The clinical and sequencing information of the sample. (XLS 71 kb) [file 12866_2018_1257_MOESM1_ESM.xls]

## Sheet: A
Tab S1A Phenoypic informaion for 221 samples.
Sample ID	Twin pair number	Zygosity	Sex	Asthma	Age at metagenomics sample	Type of delivery	BMI	Menopausal Status
35366	P1	MZ	F	NO	61.9521	NA	40.9878	Post-Menopausal
35387	P2	DZ	F	YES	49.8919	Natural Birth	19.6889	Pre-Menopausal
35388	P2	DZ	F	NO	49.8919	Natural Birth	24.7136	Pre-Menopausal
35389	P3	DZ	F	NO	64.7967	Natural Birth	20.4825	Post-Menopausal
35390	P3	DZ	F	NO	64.7967	Natural Birth	20.538	Post-Menopausal
35391	P4	DZ	F	NO	65.4538	Natural Birth	21.4232	Post-Menopausal
35392	P4	DZ	F	NO	65.4538	Natural Birth	27.526	Post-Menopausal
35505	P5	DZ	F	NO	42.1273	Natural Birth	22.4284	Pre-Menopausal
35511	P6	DZ	F	YES	66.6338	Natural Birth	24.1097	Post-Menopausal
35512	P6	DZ	F	NO	66.6338	Natural Birth	27.7728	Post-Menopausal
35515	P7	DZ	F	NO	56.1424	Premature	29.3786	Post-Menopausal
35516	P7	DZ	F	NO	56.1424	Premature	31.6367	Post-Menopausal
35519	P8	MZ	F	YES	72.0465	Premature	31.8402	Post-Menopausal
35520	P8	MZ	F	NO	72.0493	Premature	21.8426	Post-Menopausal
35541	P10	MZ	F	NO	49.1253	NA	27.0312	Pre-Menopausal
35542	P10	MZ	F	NO	49.1253	NA	26.3781	Pre-Menopausal
35549	P11	DZ	F	NO	72.7036	Natural Birth	24.5906	Post-Menopausal
35550	P11	DZ	F	NO	72.7036	Natural Birth	25.0858	Post-Menopausal
35551	P12	DZ	F	YES	60.8104	Natural Birth	22.7011	Post-Menopausal
35552	P12	DZ	F	NO	60.8104	Natural Birth	20.4688	Post-Menopausal
35561	P13	DZ	F	NO	68.2847	Natural Birth	23.2466	Post-Menopausal
35562	P13	DZ	F	NO	68.2847	Natural Birth	25.4543	Post-Menopausal
35563	P14	DZ	F	NO	61.347	Natural Birth	44.8285	Post-Menopausal
35577	P15	MZ	F	NO	59.4689	NA	38.0469	Post-Menopausal
35578	P15	MZ	F	NO	59.4689	NA	31.7982	Post-Menopausal
35583	P16	DZ	F	NO	59.5838	Natural Birth	27.3413	Post-Menopausal
35629	P17	DZ	F	NO	63.1677	Premature	33.0837	Post-Menopausal
35630	P17	DZ	F	NO	63.1677	Premature	23.594	Post-Menopausal
35635	P18	MZ	F	NO	66.0178	Premature	22.6989	Post-Menopausal
35636	P18	MZ	F	NO	66.0178	Premature	22.7794	Post-Menopausal
35654	P19	DZ	F	NO	54.0507	Natural Birth	24.9258	Going Through Menopause
35657	P20	MZ	F	NO	72.8159	Natural Birth	28.3654	Post-Menopausal
35658	P20	MZ	F	NO	72.8159	Natural Birth	27.9567	Post-Menopausal
35665	P21	DZ	F	NO	64.3094	Natural Birth	25.0102	Post-Menopausal
35666	P21	DZ	F	NO	64.3094	Natural Birth	24.4031	Post-Menopausal
35697	P22	MZ	F	YES	69.2868	Natural Birth	22.7638	Post-Menopausal
35698	P22	MZ	F	NO	69.2868	Natural Birth	22.3453	Post-Menopausal
35703	P23	MZ	F	NO	62.8638	NA	22.5231	Post-Menopausal
35704	P23	MZ	F	NO	62.8638	NA	22.6049	Post-Menopausal
35705	P24	DZ	F	NO	68.2108	NA	31.6753	Post-Menopausal
35706	P24	DZ	F	NO	68.2108	NA	26.2864	Post-Menopausal
35707	P25	DZ	F	NO	68.8953	Natural Birth	19.1344	Post-Menopausal
35708	P25	DZ	F	NO	68.8953	Natural Birth	20.484	Post-Menopausal
35712	P26	DZ	F	YES	64.0329	Premature	35.9551	Post-Menopausal
35723	P27	DZ	F	NO	63.9808	NA	24.2559	Post-Menopausal
35724	P27	DZ	F	NO	63.9808	NA	23.3479	Post-Menopausal
35733	P28	DZ	F	NO	68.1862	Natural Birth	24.0735	Post-Menopausal
35734	P28	DZ	F	NO	68.1862	Natural Birth	25.094	Post-Menopausal
35739	P29	DZ	F	NO	67.8029	NA	19.9148	Post-Menopausal
35740	P29	DZ	F	NO	67.8029	NA	24.8748	Post-Menopausal
35741	P30	DZ	F	NO	47.6386	Natural Birth	20.4949	Pre-Menopausal
35837	P31	MZ	F	YES	64.6626	NA	21.1427	Post-Menopausal
35838	P31	MZ	F	YES	64.6626	NA	NA	Post-Menopausal
35979	P32	MZ	F	NO	54.037	NA	21.3149	Going Through Menopause
35980	P32	MZ	F	NO	54.037	NA	23.2708	Going Through Menopause
35989	P33	DZ	F	NO	50.4066	Natural Birth	25.5228	Going Through Menopause
35990	P33	DZ	F	NO	50.4066	Natural Birth	21.014	Going Through Menopause
35991	P34	MZ	F	NO	57.4155	NA	23.6488	Post-Menopausal
35992	P34	MZ	F	NO	57.4155	NA	23.6634	Post-Menopausal
35999	P35	DZ	F	NO	55.9836	Natural Birth	27.4976	Going Through Menopause
36000	P35	DZ	F	NO	55.9836	Natural Birth	27.7927	Post-Menopausal
36005	P36	MZ	F	YES	73.4456	Premature	20.8466	Post-Menopausal
36006	P36	MZ	F	NO	73.4456	Premature	21.6511	Post-Menopausal
36007	P37	DZ	F	YES	50.5462	Premature	23.9438	Pre-Menopausal
36011	P38	DZ	F	YES	70.7652	Natural Birth	23.8711	Post-Menopausal
36012	P38	DZ	F	NO	70.7652	Natural Birth	23.3306	Post-Menopausal
36019	P39	MZ	F	NO	69.5222	Natural Birth	28.3266	Post-Menopausal
36020	P39	MZ	F	NO	69.5222	Natural Birth	21.3001	Post-Menopausal
36033	P40	DZ	F	YES	68.5257	Natural Birth	18.2531	Post-Menopausal
36034	P40	DZ	F	NO	68.5257	Natural Birth	22.9375	Post-Menopausal
36049	P41	MZ	F	NO	70.3819	NA	26.3656	Post-Menopausal
36050	P41	MZ	F	YES	70.3819	NA	22.3069	Post-Menopausal
36051	P42	MZ	F	NO	60.9911	NA	22.8329	Post-Menopausal
36052	P42	MZ	F	YES	60.9911	NA	23.4768	Post-Menopausal
36056	P43	DZ	F	YES	41.5551	NA	23.193	Pre-Menopausal
36057	P44	MZ	F	YES	69.0678	Premature	31.5214	Post-Menopausal
36058	P44	MZ	F	NO	69.065	Premature	27.9367	Post-Menopausal
36116	P45	MZ	F	NO	55.896	Natural Birth	33.7857	Post-Menopausal
36117	P45	MZ	F	NO	55.896	Natural Birth	35.9903	Post-Menopausal
36118	P46	DZ	F	NO	77.1745	Premature	22.2804	Post-Menopausal
36119	P46	DZ	F	YES	77.1745	Premature	20.0163	Post-Menopausal
36157	P47	MZ	F	NO	79.666	Natural Birth	30.0358	Pre-Menopausal
36158	P47	MZ	F	NO	79.666	Natural Birth	27.2874	Pre-Menopausal
36211	P48	DZ	F	NO	62.5955	Natural Birth	23.1795	Post-Menopausal
36212	P48	DZ	F	NO	62.5955	Natural Birth	20.2113	Post-Menopausal
36243	P49	DZ	F	YES	76.3313	NA	32.0141	Post-Menopausal
36244	P49	DZ	F	NO	76.3313	NA	22.9488	Post-Menopausal
36389	P50	MZ	F	NO	60.9774	Premature	31.3472	Post-Menopausal
36390	P50	MZ	F	NO	60.9774	Premature	25.3411	Post-Menopausal
36439	P51	DZ	F	NO	71.729	Natural Birth	28.7891	Post-Menopausal
36440	P51	DZ	F	NO	71.729	Natural Birth	27.7686	Post-Menopausal
36453	P52	DZ	F	NO	59.729	Natural Birth	26.0586	Pre-Menopausal
36454	P52	DZ	F	NO	59.729	Natural Birth	28.652	Post-Menopausal
36473	P53	DZ	F	NO	35.7125	Natural Birth	24.7051	Pre-Menopausal
36474	P53	DZ	F	NO	35.7125	Natural Birth	19.3625	Pre-Menopausal
36521	P54	DZ	F	NO	73.399	Premature	28.4753	Post-Menopausal
36522	P54	DZ	F	NO	73.399	Premature	27.438	Post-Menopausal
36525	P55	DZ	F	NO	64.5613	Premature	23.8076	Post-Menopausal
36526	P55	DZ	F	NO	64.5613	Premature	24.8692	Post-Menopausal
36533	P56	DZ	F	NO	52.0137	Natural Birth	28.0445	Pre-Menopausal
36534	P56	DZ	F	NO	52.0137	Natural Birth	21.4776	Pre-Menopausal
36587	P57	DZ	F	NO	62.36	Premature	22.0718	Post-Menopausal
36588	P57	DZ	F	NO	62.36	Premature	20.8415	Post-Menopausal
36666	P58	MZ	F	NO	56.1944	NA	21.0171	Going Through Menopause
36674	P59	DZ	F	NO	78.2971	NA	27.7753	Post-Menopausal
36675	P59	DZ	F	NO	78.2971	NA	26.2378	Post-Menopausal
36694	P60	DZ	F	YES	42.7351	NA	23.0469	Pre-Menopausal
36695	P60	DZ	F	YES	42.7351	NA	30.3288	Pre-Menopausal
36696	P61	DZ	F	NO	71.1814	Natural Birth	26.3535	Post-Menopausal
36697	P61	DZ	F	NO	71.1814	Natural Birth	24.8192	Post-Menopausal
36698	P62	DZ	F	NO	49.525	NA	22.782	Pre-Menopausal
36699	P62	DZ	F	NO	49.525	NA	23.9377	Going Through Menopause
36702	P63	DZ	F	NO	61.7823	Natural Birth	21.1525	Post-Menopausal
36794	P64	DZ	F	NO	55.8494	Natural Birth	28.0494	Going Through Menopause
36795	P64	DZ	F	NO	55.8494	Natural Birth	32.3047	Going Through Menopause
36982	P65	DZ	F	YES	49.6893	Natural Birth	33.7768	Pre-Menopausal
37096	P66	DZ	F	YES	64.4517	Natural Birth	35.7495	Post-Menopausal
37101	P67	MZ	F	NO	62.9076	Natural Birth	19.5051	Post-Menopausal
37102	P68	DZ	F	NO	63.2909	Caesarian	27.322	Post-Menopausal
37103	P68	DZ	F	NO	63.2909	Caesarian	30.5568	Post-Menopausal
37105	P69	DZ	F	NO	64.6461	Natural Birth	24.8585	Post-Menopausal
37134	P71	DZ	F	NO	61.7303	Natural Birth	28.4341	NA
37135	P72	MZ	F	NO	38.3326	Premature	23.9567	Pre-Menopausal
37136	P72	MZ	F	NO	38.3326	Premature	26.1816	Pre-Menopausal
37137	P73	DZ	F	NO	51.1704	Natural Birth	25.3029	Going Through Menopause
37138	P73	DZ	F	NO	51.1704	Natural Birth	24.789	Going Through Menopause
37171	P74	DZ	F	NO	59.206	Premature	32.8865	NA
37172	P74	DZ	F	YES	59.206	Premature	23.0501	NA
37173	P75	DZ	F	NO	53.7248	NA	24.8902	Post-Menopausal
37174	P75	DZ	F	NO	53.7248	NA	33.8281	Going Through Menopause
37175	P76	DZ	F	NO	54.8282	Natural Birth	26.9238	Pre-Menopausal
37176	P76	DZ	F	NO	54.8282	Natural Birth	23.8248	Post-Menopausal
37179	P77	MZ	F	NO	60.178	Caesarian	27.5056	Post-Menopausal
37181	P78	DZ	F	NO	64.4627	Natural Birth	26.4697	Post-Menopausal
37182	P78	DZ	F	NO	64.4627	Natural Birth	24.2424	Post-Menopausal
37189	P79	DZ	F	NO	48.5804	Natural Birth	35.3045	Post-Menopausal
37190	P79	DZ	F	YES	48.5804	Natural Birth	34.4935	Post-Menopausal
37193	P81	DZ	F	NO	69.6427	Premature	23.0584	Post-Menopausal
37194	P81	DZ	F	YES	69.6427	Premature	26.6432	Post-Menopausal
37195	P82	DZ	F	NO	59.6167	Premature	29.0861	Post-Menopausal
37196	P82	DZ	F	NO	59.6167	Premature	26.9214	Post-Menopausal
37197	P83	DZ	F	NO	57.9904	Natural Birth	22.1115	Post-Menopausal
37198	P83	DZ	F	YES	57.9904	Natural Birth	23.1038	Post-Menopausal
37199	P84	DZ	F	NO	59.2526	Natural Birth	25.0028	Post-Menopausal
37200	P84	DZ	F	NO	59.2526	Natural Birth	33.1403	Post-Menopausal
37201	P85	DZ	F	NO	46.1875	Premature	33.0922	Pre-Menopausal
37203	P86	MZ	F	NO	60.9884	NA	31.1301	Post-Menopausal
37204	P86	MZ	F	YES	60.9884	NA	34.0785	Post-Menopausal
37205	P87	DZ	F	YES	64.8487	Natural Birth	27.5391	Post-Menopausal
37206	P87	DZ	F	YES	64.8487	Natural Birth	22.8462	Post-Menopausal
37207	P88	DZ	F	NO	65.0815	Natural Birth	27.8222	Post-Menopausal
37208	P88	DZ	F	NO	65.0815	Natural Birth	22.2596	Post-Menopausal
37209	P89	MZ	F	NO	46.5161	NA	23.2874	Pre-Menopausal
37210	P89	MZ	F	NO	46.5161	NA	24.0955	Pre-Menopausal
37222	P90	MZ	F	NO	55.7454	Natural Birth	23.6926	Pre-Menopausal
37223	P90	MZ	F	NO	55.7454	Natural Birth	27.4368	Pre-Menopausal
37228	P91	DZ	F	NO	55.1951	Natural Birth	34.7014	Pre-Menopausal
37229	P91	DZ	F	NO	55.1951	Natural Birth	28.257	NA
37232	P92	DZ	F	NO	50.642	NA	25.2818	Going Through Menopause
37233	P92	DZ	F	NO	50.642	NA	27.268	Pre-Menopausal
37254	P93	MZ	F	NO	66.642	Natural Birth	24.3531	Post-Menopausal
37255	P93	MZ	F	NO	66.642	Natural Birth	23.9	Post-Menopausal
37265	P94	DZ	F	NO	51.8357	Natural Birth	28.3645	Post-Menopausal
37268	P95	DZ	F	NO	62.1218	Natural Birth	22.3886	Post-Menopausal
37269	P95	DZ	F	NO	62.1218	Natural Birth	32.9599	Post-Menopausal
37270	P96	DZ	F	YES	64.6105	Natural Birth	27.4066	NA
37271	P96	DZ	F	NO	64.6105	Natural Birth	39.8508	Post-Menopausal
37276	P97	MZ	F	NO	69.5551	Natural Birth	16.1665	Post-Menopausal
37277	P97	MZ	F	NO	69.5633	Natural Birth	19.2806	Post-Menopausal
37282	P98	DZ	F	NO	62.3436	Natural Birth	33.7623	Post-Menopausal
37283	P98	DZ	F	NO	62.3436	Natural Birth	30.3871	Post-Menopausal
37284	P99	MZ	F	NO	61.7221	Natural Birth	25.4187	Post-Menopausal
37285	P99	MZ	F	NO	61.7221	Natural Birth	22.4261	Going Through Menopause
37286	P100	DZ	F	NO	64.2847	Natural Birth	27.5551	Post-Menopausal
37287	P100	DZ	F	NO	64.2847	Natural Birth	30.5234	Post-Menopausal
37297	P102	DZ	F	NO	62.5544	Natural Birth	27.2899	Post-Menopausal
37298	P103	DZ	F	NO	57.1581	Premature	23.2022	Post-Menopausal
37299	P103	DZ	F	NO	57.1581	Premature	24.6212	Going Through Menopause
37304	P104	DZ	F	NO	63.8905	Natural Birth	28.4375	Post-Menopausal
37308	P105	DZ	F	NO	62.3819	Natural Birth	23.3739	Post-Menopausal
37309	P105	DZ	F	NO	62.3819	Natural Birth	19.0629	Post-Menopausal
37314	P106	DZ	F	NO	69.1362	Natural Birth	17.7619	Post-Menopausal
37315	P106	DZ	F	NO	69.1362	Natural Birth	18.1359	Post-Menopausal
37316	P107	DZ	F	NO	68.6242	Natural Birth	23.7824	Post-Menopausal
37317	P107	DZ	F	NO	68.6242	Natural Birth	24.6319	Post-Menopausal
37322	P108	DZ	F	NO	56.2355	Caesarian	27.9337	Post-Menopausal
37323	P108	DZ	F	NO	56.2355	Caesarian	20.5953	Post-Menopausal
37330	P109	DZ	F	NO	65.7084	NA	30.7793	Post-Menopausal
37331	P109	DZ	F	NO	65.7084	NA	27.7567	Post-Menopausal
37332	P110	DZ	F	NO	67.4387	Natural Birth	24.6044	Post-Menopausal
37333	P110	DZ	F	NO	67.4387	Natural Birth	28.7431	Post-Menopausal
37336	P111	DZ	F	NO	64.9966	Natural Birth	21.6845	Post-Menopausal
37337	P111	DZ	F	NO	64.9966	Natural Birth	20.0784	Post-Menopausal
37348	P112	DZ	F	NO	50.6201	Natural Birth	26.3463	Pre-Menopausal
37349	P112	DZ	F	NO	50.6201	Natural Birth	22.1367	Going Through Menopause
37352	P113	DZ	F	NO	64.501	Caesarian	24.6598	Post-Menopausal
37353	P113	DZ	F	NO	64.501	Caesarian	24.025	Post-Menopausal
37394	P114	MZ	F	NO	67.0445	Natural Birth	24.6156	Post-Menopausal
37400	P115	DZ	F	YES	51.7153	Natural Birth	23.2049	Pre-Menopausal
37405	P116	DZ	F	YES	62.0205	Natural Birth	21.0269	Post-Menopausal
37406	P116	DZ	F	NO	62.0205	Natural Birth	27.7193	Post-Menopausal
37461	P117	DZ	F	NO	79.1978	Premature	24.0074	Post-Menopausal
37462	P117	DZ	F	NO	79.1978	Premature	22.4183	Post-Menopausal
37543	P118	MZ	F	NO	64.6242	Natural Birth	29.891	Post-Menopausal
37544	P118	MZ	F	NO	64.6242	Natural Birth	27.847	NA
37545	P119	DZ	F	NO	65.87	Natural Birth	31.5711	Post-Menopausal
37546	P119	DZ	F	NO	65.87	Natural Birth	29.2257	Post-Menopausal
37583	P120	DZ	F	NO	72.6516	Natural Birth	22.3457	Post-Menopausal
37584	P120	DZ	F	NO	72.6516	Natural Birth	25.8697	Post-Menopausal
37647	P121	MZ	F	NO	64.5311	Premature	21.2874	Post-Menopausal
37648	P121	MZ	F	NO	64.5311	Premature	19.9949	Post-Menopausal
37652	P122	DZ	F	NO	65.0349	Natural Birth	23.6635	Post-Menopausal
37753	P123	DZ	F	NO	58.694	Caesarian	22.6274	Post-Menopausal
37754	P123	DZ	F	NO	58.694	Caesarian	29.2951	Post-Menopausal
37797	P124	DZ	F	YES	59.948	Natural Birth	25.3165	Post-Menopausal
37798	P124	DZ	F	YES	59.948	Natural Birth	24.4057	Going Through Menopause
37830	P125	DZ	F	NO	71.8138	Premature	24.5094	Post-Menopausal
37877	P126	MZ	F	NO	47.4278	NA	20.9727	Going Through Menopause
37878	P126	MZ	F	NO	47.4278	NA	22.0018	Going Through Menopause
37879	P127	MZ	F	YES	41.9357	NA	23.8321	Going Through Menopause
37880	P127	MZ	F	YES	41.9357	NA	25.4645	Going Through Menopause

## Sheet: B
Tab S1B Statistics for the sequencing data. 1.9 TB of raw Illumina sequencing reads led to 1.8 TB of high-quality non-human reads.
Sample id	Raw Reads Count	Raw Base Count (Gb)	Low Quality (Mb)	Low Quality (%)	Human (Mb)	Human (%)	High Quality Reads Count	Reads Aligned to geneset(%)
35366	73709430	7.37	314.06	4.26133	0.58	0.01	72421613	81.6966
35387	108176508	10.82	299.59	2.76885	377.64	3.49	102832138	79.6317
35388	82228908	8.22	311.64	3.79124	15.97	0.19	80881170	81.8325
35389	70032242	7	209.01	2.98586	0.28	0	69095589	82.6735
35390	83093148	8.31	443.59	5.33803	0.49	0.01	81292005	78.6536
35391	77369888	7.74	221.22	2.85814	32.29	0.42	76034462	78.5568
35392	80030596	8	254.29	3.17862	2.99	0.04	78723503	80.9107
35505	79287634	7.93	422.29	5.32522	4.74	0.06	77119502	81.0772
35511	63116562	6.31	338.89	5.37068	3.19	0.05	61507436	80.9288
35512	82183384	8.22	306.21	3.72518	2.03	0.02	81025660	80.3289
35515	74592230	7.46	251.74	3.37453	1.41	0.02	73375487	77.6757
35516	76352432	7.64	271.29	3.55092	2.15	0.03	75003793	80.5843
35519	68085262	6.81	195.31	2.86799	0.91	0.01	67161871	79.8874
35520	84393158	8.44	388.41	4.60201	14.04	0.17	82168484	75.337
35541	62264024	6.23	188.02	3.01798	0.58	0.01	61380900	79.3277
35542	71281854	7.13	219.08	3.07265	4.29	0.06	70344175	81.6473
35549	78769832	7.88	324.78	4.12157	0.2	0	77149683	80.1636
35550	92326012	9.23	367.31	3.97952	1.78	0.02	90625945	77.4419
35551	59775232	5.98	165.75	2.77174	0.56	0.01	58960797	81.9649
35552	72038962	7.2	270.93	3.76292	4.51	0.06	70834129	80.7152
35561	75399062	7.54	307.25	4.07493	0.78	0.01	73931486	78.9363
35562	68881846	6.89	254.94	3.70015	0.52	0.01	67853230	81.1894
35563	90789118	9.08	382.39	4.21134	2.34	0.03	89159496	78.6719
35577	73459440	7.35	293.61	3.99469	6.7	0.09	71842123	81.8261
35578	72716608	7.27	280.58	3.85942	0.28	0	71698870	81.5837
35583	66495690	6.65	300.11	4.51293	1.93	0.03	65023515	78.0719
35629	74680200	7.47	407.33	5.45288	3.21	0.04	72511423	79.7406
35630	75968396	7.6	328.26	4.31921	0.4	0.01	74686773	81.8558
35635	65425726	6.54	258.57	3.95367	0.33	0.01	64080010	83.2495
35636	68389956	6.84	357.65	5.2288	5.61	0.08	66723114	79.8196
35654	69346710	6.93	347.68	5.01703	0.72	0.01	68028335	79.1091
35657	65801770	6.58	211.13	3.20866	4	0.06	64873453	80.1806
35658	78521782	7.85	1095.04	13.9496	2.64	0.03	68949026	79.0127
35665	85835630	8.58	308.88	3.6	6.99	0.08	84177929	78.4918
35666	71091182	7.11	266.14	3.74318	2.93	0.04	70125626	80.9107
35697	67237166	6.72	264.44	3.93512	0.74	0.01	65762393	79.529
35698	77394282	7.74	362.65	4.6854	1.9	0.02	75318499	80.2727
35703	92579906	9.26	208.39	2.25043	1.42	0.02	91869218	82.399
35704	70863058	7.09	218.74	3.08519	0.32	0	69778864	83.8616
35705	69669170	6.97	288.25	4.13558	0.46	0.01	68253680	82.1624
35706	74929078	7.49	313.72	4.18852	10.58	0.14	73034695	77.3364
35707	78526548	7.85	229.88	2.92841	4.55	0.06	77574454	80.4356
35708	74093860	7.41	361.27	4.87544	0.38	0.01	72035278	81.3153
35712	74010674	7.4	267.61	3.61635	0.84	0.01	72408047	80.0961
35723	72832848	7.28	275.27	3.78118	0.97	0.01	71458689	80.9796
35724	70470426	7.05	235.18	3.33589	0.38	0.01	69145531	81.776
35733	79956694	8	327.79	4.09738	2.7	0.03	78193627	78.8034
35734	70904162	7.09	298.99	4.21707	1.56	0.02	69656514	79.0323
35739	73393718	7.34	245.18	3.34033	0.21	0	72146613	80.4759
35740	75994456	7.6	265.9	3.49868	0.22	0	74766151	79.2972
35741	63562292	6.36	270.43	4.25204	3.91	0.06	62235695	79.4348
35837	79548342	7.95	322.95	4.06226	2.39	0.03	77898946	78.0207
35838	83603734	8.36	289.77	3.46615	4.95	0.06	82217553	77.5821
35979	58834932	5.88	223.68	3.80408	1.25	0.02	57952246	82.1237
35980	67173884	6.72	209.84	3.12262	0.66	0.01	66308702	78.6823
35989	78068506	7.81	285.28	3.65275	5.41	0.07	76879825	78.419
35990	76170808	7.62	334.12	4.38478	1.53	0.02	74725416	79.4939
35991	71091368	7.11	319.65	4.49578	1.03	0.01	69377085	78.8979
35992	62451938	6.25	211.23	3.37968	0.97	0.02	61518015	77.0051
35999	75395920	7.54	252.94	3.35464	1.7	0.02	74196707	79.2155
36000	68309018	6.83	185.81	2.7205	0.7	0.01	67452621	81.5289
36005	78391916	7.84	287.34	3.66505	1.06	0.01	77164649	80.3737
36006	73122644	7.31	258.07	3.53037	1.04	0.01	72123661	80.0696
36007	95689480	9.57	399.48	4.17429	3.63	0.04	93871160	81.1745
36011	73840128	7.38	391.02	5.29837	3.68	0.05	71595108	81.6256
36012	74004028	7.4	375.35	5.0723	2.3	0.03	72416238	79.1073
36019	65437410	6.54	173.92	2.65933	1.41	0.02	64627348	81.8912
36020	67567144	6.76	218.39	3.23062	0.08	0	66499550	81.507
36033	112603680	11.26	328.8	2.92007	6.36	0.06	111006542	78.2879
36034	60597776	6.06	145.44	2.4	0.3	0	59941680	79.0176
36049	93901070	9.39	297.21	3.16518	4.85	0.05	92579847	79.1577
36050	79162878	7.92	343.78	4.34066	41.92	0.53	76999382	79.7813
36051	66772484	6.68	197.44	2.95569	0.45	0.01	65828617	81.4084
36052	93502290	9.35	435.08	4.65326	57.07	0.61	91040259	81.0708
36056	78385278	7.84	310.22	3.95689	0.93	0.01	76800486	79.8216
36057	76261964	7.63	348.27	4.56448	4.36	0.06	74476836	80.7284
36058	85277438	8.53	408.06	4.78382	78.18	0.92	82700429	78.7695
36116	56064344	5.61	211.41	3.76845	0.58	0.01	54958845	80.1027
36117	61752198	6.18	235.71	3.81408	0.58	0.01	60670936	81.0565
36118	67815830	6.78	310.46	4.57906	3.92	0.06	66169694	81.5536
36119	77371598	7.74	374.67	4.8407	0.38	0	75829339	80.0371
36157	77687044	7.77	1073.73	13.8189	24.57	0.32	68147619	81.823
36158	62884778	6.29	176.73	2.8097	1.44	0.02	62040779	81.9442
36211	66852950	6.69	245.06	3.66308	0.25	0	65477144	81.7194
36212	69999404	7	240.22	3.43171	0.95	0.01	68810265	81.1893
36243	56026688	5.6	192.11	3.43054	0.61	0.01	54970022	81.3798
36244	75295874	7.53	222.5	2.95485	0.69	0.01	74270185	75.771
36389	75633902	7.56	230.05	3.04299	1.98	0.03	74512909	80.5987
36390	77823656	7.78	324.93	4.17648	2.35	0.03	76063090	81.8243
36439	78982272	7.9	253.67	3.21101	0.42	0.01	77848314	82.1376
36440	81229180	8.12	287.25	3.53756	0.17	0	79832697	81.2192
36453	73855446	7.39	252.68	3.41922	0.87	0.01	72723598	80.6787
36454	73831900	7.38	396.63	5.37439	14.53	0.2	72057474	81.5837
36473	73171620	7.32	1015.31	13.8704	1.01	0.01	64263351	80.3526
36474	87885092	8.79	317.59	3.61308	8.27	0.09	86395100	78.1832
36521	62350364	6.24	244.6	3.91987	0.86	0.01	61200311	77.7116
36522	83076290	8.31	449.2	5.40554	4.85	0.06	81427104	78.9903
36525	63823178	6.38	259.41	4.06599	0.33	0.01	62574010	78.6329
36526	73972132	7.4	305.8	4.13243	1.49	0.02	72687245	79.8108
36533	84109298	8.41	451.93	5.37372	9.91	0.12	82154443	80.0751
36534	70982340	7.1	284.25	4.00352	25.82	0.36	69631573	77.0694
36587	65331410	6.53	228.19	3.49449	49.03	0.75	63765365	81.3404
36588	79443050	7.94	304.49	3.83489	0.84	0.01	77909148	79.357
36666	57177794	5.72	206.66	3.61294	1.77	0.03	56101961	81.1841
36674	72481796	7.25	324.89	4.48124	4.9	0.07	71089151	80.0465
36675	70871144	7.09	292.1	4.11989	37.94	0.54	69062153	77.8982
36694	76662706	7.67	283.22	3.69257	29.64	0.39	74924702	78.2207
36695	80148314	8.01	246.75	3.08052	5.58	0.07	79005937	80.0507
36696	81810188	8.18	482.09	5.89352	1.53	0.02	79425930	80.3413
36697	64085866	6.41	242.44	3.78222	6.67	0.1	62657158	79.7837
36698	71450892	7.15	235.31	3.29105	1.6	0.02	70460699	80.7055
36699	86804780	8.68	406.44	4.68249	1.23	0.01	84450270	77.7875
36702	81435984	8.14	425.03	5.2215	8.56	0.11	79347585	80.8248
36794	56433214	5.64	205.37	3.64131	2.38	0.04	55355303	82.7961
36795	71451342	7.15	247.92	3.46741	1	0.01	70175613	79.2527
36982	62767644	6.28	226.96	3.61401	1.25	0.02	61648477	82.1619
37096	68326664	6.83	222.63	3.25959	1.4	0.02	67093791	81.7495
37101	81021506	8.1	451.8	5.57778	10.25	0.13	78222478	77.8437
37102	91302946	9.13	468.96	5.13647	37.45	0.41	88778106	79.1375
37103	78260778	7.83	459.95	5.8742	0.82	0.01	76482357	78.7417
37105	72478624	7.25	308.27	4.252	1.22	0.02	70880174	79.9448
37134	86440828	8.64	376.46	4.35718	17.03	0.2	84193872	80.3965
37135	62673584	6.27	216.68	3.45582	2.89	0.05	61449996	78.4837
37136	65064224	6.51	253.06	3.88725	1.36	0.02	63688521	79.4042
37137	70037074	7	275.65	3.93786	2.31	0.03	68369427	79.4766
37138	80912578	8.09	362.4	4.4796	3.7	0.05	78749520	79.6285
37171	65068378	6.51	173.27	2.6616	0.83	0.01	64290947	78.1248
37172	77047948	7.7	410.8	5.33506	0.41	0.01	75130452	79.6676
37173	82686430	8.27	545.27	6.59335	1.38	0.02	80490376	81.0789
37174	77054496	7.71	357.81	4.64086	1.63	0.02	75425823	82.4057
37175	71760746	7.18	370.11	5.15474	1.4	0.02	69702701	80.821
37176	78028178	7.8	345.89	4.43449	2.37	0.03	76150105	80.1895
37179	70759588	7.08	319.54	4.51328	2.9	0.04	68920728	80.6027
37181	98927610	9.89	384.59	3.88868	1.08	0.01	97229802	80.1874
37182	82341864	8.23	413.35	5.02248	0.59	0.01	80190394	79.0461
37189	79445752	7.94	487.61	6.14118	1.45	0.02	76940176	81.3671
37190	77163280	7.72	213.75	2.76878	2.6	0.03	76029478	81.2603
37193	55313826	5.53	168.71	3.05081	0.34	0.01	54519880	80.7007
37194	76116194	7.61	311.12	4.0883	0.37	0	74757339	82.2987
37195	73113918	7.31	360.72	4.93461	2.16	0.03	71528098	80.8759
37196	83266884	8.33	359.31	4.31345	0.92	0.01	81321833	80.8186
37197	72400782	7.24	324.86	4.48702	0.77	0.01	70971034	78.2229
37198	79456136	7.95	371.77	4.67635	1.07	0.01	77459276	79.9585
37199	81829264	8.18	1212.65	14.8246	1.81	0.02	71561372	80.138
37200	71693412	7.17	194.12	2.70739	1.44	0.02	70747848	81.5541
37201	74222650	7.42	433.25	5.83895	1.28	0.02	72245986	79.9899
37203	60682496	6.07	205.34	3.38287	1.8	0.03	59684292	80.2194
37204	75447678	7.54	208.84	2.76976	11.47	0.15	74307564	81.5262
37205	72139136	7.21	350.67	4.86366	4.43	0.06	69976944	81.0017
37206	66210566	6.62	315.6	4.76737	1.38	0.02	64347111	80.7392
37207	75052796	7.51	337.84	4.49854	1.9	0.03	73124529	81.8421
37208	78436206	7.84	345.63	4.40855	0.44	0.01	77034756	79.1096
37209	79494346	7.95	342.31	4.30579	1.54	0.02	78045261	81.0808
37210	87610984	8.76	401.75	4.58619	3.74	0.04	85492105	80.3324
37222	76766040	7.68	258.06	3.36016	2.63	0.03	75489083	80.2706
37223	78591960	7.86	331.86	4.22214	6.05	0.08	76646054	79.7229
37228	86247778	8.62	301.12	3.49327	0.94	0.01	84664238	80.2639
37229	82539518	8.25	413.94	5.01745	0.75	0.01	80690440	82.389
37232	77206660	7.72	231.55	2.99935	1.9	0.02	76158422	78.2511
37233	80880716	8.09	411.24	5.08331	8.08	0.1	78396474	79.1239
37254	86353946	8.64	423.37	4.90012	7.1	0.08	84594321	79.5914
37255	86751722	8.68	388.5	4.47581	5.23	0.06	84707814	78.0455
37265	84589664	8.46	414.45	4.89894	0.37	0	82444866	77.6177
37268	73072160	7.31	325.01	4.4461	0.17	0	71750836	83.0579
37269	81707600	8.17	397.58	4.86634	0.58	0.01	80212807	81.8591
37270	78308574	7.83	380.87	4.86424	2.14	0.03	76682341	77.7346
37271	80302348	8.03	329.61	4.10473	1.93	0.02	78799880	83.0226
37276	61337866	6.13	232.66	3.79543	0.74	0.01	60106790	79.6612
37277	78807220	7.88	301.33	3.82398	1.84	0.02	77521637	79.8861
37282	80967504	8.1	414.34	5.11531	0.65	0.01	78527356	81.1405
37283	81427644	8.14	342.18	4.20369	1.06	0.01	80017869	82.4417
37284	76916528	7.69	496.07	6.45085	2.15	0.03	74595666	81.9661
37285	73160906	7.32	348.4	4.75956	2.98	0.04	71681233	80.0666
37286	63581100	6.36	272.57	4.28569	0.8	0.01	62055826	79.4366
37287	67100436	6.71	167.75	2.5	2.65	0.04	66326512	80.2105
37297	85592746	8.56	349.25	4.08002	3.16	0.04	84053607	77.4311
37298	74840522	7.48	340.03	4.54586	2.47	0.03	73152892	81.8753
37299	85953630	8.6	345.83	4.02128	0.67	0.01	84188137	80.6507
37304	66390128	6.64	276.76	4.16807	1.51	0.02	65220533	81.9111
37308	87093940	8.71	451.83	5.18749	1.61	0.02	84701649	78.3289
37309	60551788	6.06	140.92	2.32541	0.8	0.01	59833028	79.7603
37314	82877940	8.29	443.12	5.34524	0.93	0.01	81160607	79.8802
37315	80341916	8.03	425.73	5.30174	1.21	0.02	78719528	77.4625
37316	67817394	6.78	251.17	3.70457	0.25	0	66439673	79.979
37317	87679030	8.77	371.83	4.23979	2.46	0.03	85160115	81.9992
37322	81134962	8.11	363.71	4.48471	1.85	0.02	79210320	80.258
37323	65009530	6.5	216.69	3.33369	25.68	0.4	63520369	82.8002
37330	89312868	8.93	311.3	3.486	14.55	0.16	87434869	76.2056
37331	67274266	6.73	209.4	3.11144	101.57	1.51	65343282	78.2894
37332	106002842	10.6	498.27	4.70066	147.98	1.4	102241606	79.2423
37333	70785548	7.08	272.66	3.85113	31.38	0.44	69339501	79.7208
37336	73923338	7.39	290.15	3.92625	2.06	0.03	72558760	80.8147
37337	91019914	9.1	384.79	4.22846	1.56	0.02	89300516	79.5131
37348	80187762	8.02	522.24	6.51172	48.37	0.6	77802229	82.4936
37349	92961072	9.3	401.26	4.31462	4.84	0.05	90946318	78.5427
37352	60793192	6.08	188.39	3.09852	0.89	0.01	59686519	81.8914
37353	86612000	8.66	483.6	5.5843	6.27	0.07	84321742	80.8169
37394	55938994	5.59	338.43	6.0542	45.75	0.82	53676943	81.2134
37400	79979984	8	343.14	4.28925	2.64	0.03	77782194	81.5242
37405	72779920	7.28	324.3	4.45467	53.95	0.74	70871019	80.0148
37406	85208514	8.52	336.55	3.95012	20.35	0.24	83341812	79.2501
37461	65135810	6.51	224.72	3.45192	0.9	0.01	63828981	79.6885
37462	72872234	7.29	312.64	4.28861	1.71	0.02	71197655	82.0379
37543	69388170	6.94	309.06	4.45331	1.52	0.02	67991561	79.3986
37544	79860800	7.99	389.4	4.87359	13.37	0.17	77715837	79.6951
37545	66871282	6.69	251.54	3.75994	0.5	0.01	65951152	81.3507
37546	69634964	6.96	335.75	4.82399	8.46	0.12	68039188	81.7119
37583	65978108	6.6	290.29	4.39833	6.95	0.11	64590660	78.8134
37584	62548860	6.25	281.32	4.50112	6.67	0.11	61160150	81.1484
37647	81946876	8.19	367.16	4.48303	64.94	0.79	79798302	81.7554
37648	80271550	8.03	348.86	4.34446	5.55	0.07	78476734	82.15
37652	74556496	7.46	394.42	5.28713	0.37	0	72988162	80.6296
37753	88371866	8.84	393.09	4.44672	2.44	0.03	86450820	77.0915
37754	73191564	7.32	266.74	3.64399	3.83	0.05	71759579	80.7927
37797	91673904	9.17	275.02	2.99913	54.7	0.6	90018053	80.4104
37798	76849992	7.68	375.71	4.89206	13.58	0.18	74830619	81.1885
37830	81098376	8.11	429.26	5.29297	0.92	0.01	78746578	81.0403
37877	75923310	7.59	269.68	3.5531	2.42	0.03	74801370	80.156
37878	59382568	5.94	239.35	4.02946	1.81	0.03	58021988	80.0504
37879	76380540	7.64	392.37	5.13573	1.62	0.02	74497375	80.8391
37880	65566410	6.56	238.51	3.63582	7.27	0.11	64446691	81.4691
Average	7.54109e+07	7.5414	325.677	4.2891	8.76502	0.105837	7.36944e+07	80.1894
