# Supplementary material for: A metagenome-wide association study of gut microbiota in asthma in UK adults
Source: BMC Microbiol. 2018 Sep 12;18:114. doi: 10.1186/s12866-018-1257-x (PMC6134768; doi:10.1186/s12866-018-1257-x)
Supplement: Supplementary file 2 — Table S2. Factors influence the gut microbiome: Test the factors influence the gut microbiome with PERMANOVA. (XLS 7 kb) [file 12866_2018_1257_MOESM2_ESM.xls]

## Sheet: A
Tab S2.Factors influence the gut microbiome(permanova) in our 221 samples.
phenotype	SampleNum	Df	SumsOfSqs	MeanSqs	F.Model	R2	Pr(>F)
Asthma	221	1	0.485193	0.485193	1.48999	0.00675763	0.0053
BMI	220	1	0.451111	0.451111	1.38446	0.00631066	0.017
Age(metagenomics sample)	221	1	0.407637	0.407637	1.25046	0.00567745	0.0557
Menopausal Status	215	2	0.678153	0.339077	1.03934	0.00970988	0.3145
Type of delivery	174	2	0.661277	0.330638	1.00896	0.0116631	0.4167
Smoking status	220	1	0.374193	0.374193	1.14666	0.00523237	0.1417
Number of units of alcohol drunk per week?	213	1	0.372605	0.372605	1.14219	0.00538409	0.1539
Frequency of outdoor sports	90	1	0.32333	0.32333	0.98659	0.0110869	0.4707
Zygosity(MZ or DZ)	221	1	0.311587	0.311587	0.954535	0.00433969	0.572
Birth order	203	1	0.288379	0.288379	0.882888	0.00437327	0.7993
