# Supplementary material for: A metagenome-wide association study of gut microbiota in asthma in UK adults
Source: BMC Microbiol. 2018 Sep 12;18:114. doi: 10.1186/s12866-018-1257-x (PMC6134768; doi:10.1186/s12866-018-1257-x)
Supplement: Supplementary file 5 — Table S3. The genus: The relative abundance and statistical test of the genus. (XLS 1084 kb) [file 12866_2018_1257_MOESM5_ESM.xls]

## Sheet: A
Tab S3A.The relative abundance of all annotated genus in all 211 samples.
Genus name	35387	35388	35389	35391	35392	35512	35515	35516	35519	35520	35541	35542	35549	35550	35551	35552	35561	35562	35563	35577	35578	35583	35630	35635	35657	35658	35665	35666	35697	35704	35705	35706	35708	35712	35723	35733	35739	35740	35741	35837	35838	35979	35980	35989	35991	35992	36005	36006	36011
Abiotrophia	1.46026e-05	1.19076e-05	7.15199e-06	2.2525e-06	4.12981e-05	4.30148e-06	2.00462e-05	3.98286e-05	7.28011e-06	1.26404e-05	5.7721e-06	2.52355e-06	6.2197e-06	9.29669e-06	5.56459e-06	1.28302e-06	8.15611e-07	2.38613e-06	7.18303e-05	5.65204e-06	9.99253e-06	1.00747e-05	1.36629e-06	1.53927e-06	4.66474e-06	2.81073e-05	2.23172e-05	5.65143e-05	2.66983e-05	1.05253e-06	2.55486e-06	1.91318e-05	2.46362e-05	2.31324e-05	1.62338e-05	1.74109e-05	6.88362e-06	1.51189e-05	2.5222e-06	8.15441e-06	6.05505e-06	2.98632e-06	1.99584e-05	1.13593e-05	6.08424e-06	5.02997e-06	2.68973e-05	5.93872e-05	3.44801e-06
Acetivibrio	1.92544e-06	1.19955e-05	1.7304e-07	4.27016e-06	4.89491e-05	1.04606e-06	1.40117e-05	3.42592e-06	3.4812e-05	2.80676e-05	6.57717e-07	2.86859e-06	1.49712e-05	1.75004e-05	3.57565e-08	0	3.58659e-06	8.50216e-07	1.2395e-05	2.53557e-07	2.22386e-06	1.09765e-06	2.84343e-07	0	1.42546e-05	9.48098e-06	1.03851e-05	2.77653e-06	1.70831e-05	3.05789e-08	2.66075e-06	6.81238e-07	1.37811e-06	1.04774e-07	3.54391e-06	1.29916e-05	6.93998e-06	2.44965e-05	2.77578e-06	8.58324e-07	1.01534e-06	4.48927e-06	1.41913e-05	1.81901e-05	1.16923e-05	1.12939e-05	1.38368e-05	2.70142e-06	1.0328e-07
Acetobacterium	9.01999e-06	6.54575e-08	0	0	3.21293e-08	0	0	3.60777e-08	3.70541e-08	2.52178e-07	1.24122e-07	1.13574e-07	0	6.08929e-07	4.49353e-08	0	0	9.43428e-06	4.98817e-07	0	0	3.11355e-07	0	0	1.17993e-07	0	5.24764e-07	7.10294e-08	3.76768e-08	0	1.89325e-07	6.2915e-07	1.86441e-07	0	1.09477e-07	0	0	0	3.52559e-06	0	3.06787e-08	0	0	6.53222e-08	4.38934e-07	4.12297e-08	0	0	0
Acetonema	0	0	0	0	0	0	0	0	0	0	0	0	0	0	0	0	0	0	0	0	0	0	0	0	0	0	0	0	0	0	0	0	0	0	0	0	0	0	0	0	0	0	0	0	0	0	0	0	0
Acholeplasma	0	0	0	0	0	0	0	0	2.61382e-07	1.93124e-06	0	1.00673e-05	1.19487e-06	1.40743e-06	0	0	3.98076e-06	0	0	0	0	0	1.7152e-07	0	0	0	0	0	0	0	0	0	4.73458e-06	0	7.1883e-07	0	1.4604e-05	3.71809e-05	0	0	0	0	1.82164e-07	1.44756e-06	4.41887e-06	0	2.99514e-06	8.52162e-06	0
Achromobacter	1.9402e-06	2.06555e-06	0	0	0	0	0	0	0	2.38195e-07	5.65371e-08	0	7.26244e-08	3.0634e-08	0	0	0	0	4.38144e-07	0	0	0	0	0	0	0	2.25853e-07	0	0	0	0	0	0	0	2.72128e-07	5.2405e-08	0	0	0	0	0	3.33652e-07	0	0	0	0	0	0	0
Acidaminococcus	3.09362e-06	5.89559e-05	1.93502e-07	2.91441e-05	5.90657e-06	8.06324e-08	7.01752e-07	9.82318e-06	6.51443e-05	6.31969e-06	3.20697e-05	1.35695e-07	7.77621e-06	3.79866e-06	1.4446e-05	2.11757e-06	6.54937e-06	1.26231e-06	1.57163e-05	2.96097e-06	1.26499e-05	5.70138e-07	4.29867e-07	1.48961e-05	0	8.63396e-06	0.000737019	2.61678e-05	5.04538e-05	6.9322e-08	1.49091e-05	0	6.26369e-07	0	1.16283e-06	1.89186e-05	8.38359e-06	1.33268e-06	4.49555e-06	2.85241e-06	1.99152e-07	3.65614e-07	1.05764e-05	5.67248e-06	1.72546e-05	2.0994e-05	6.05263e-07	6.65655e-07	3.77834e-07
Acidithiobacillus	0	0	0	0	0	0	0	0	0	0	0	0	0	0	0	0	0	0	0	0	0	0	0	0	0	0	0	0	0	0	0	0	0	0	0	0	0	0	0	0	0	0	0	0	0	0	0	0	0
Acidovorax	2.32549e-05	4.04154e-05	0	0	0	1.12799e-05	0	0	0	0	4.38967e-08	0	0	0	0	0	0	2.41315e-08	0	0	5.51616e-06	0	0	0	0	0	2.79323e-08	4.96106e-06	0	0	0	0	0	0	0	0	0	0	0	3.05733e-08	0	0	0	0	0	3.59327e-06	0	0	1.86641e-07
Aciduliprofundum	0	0	0	0	0	0	0	0	0	0	0	0	0	0	0	0	2.02118e-06	0	0	1.53218e-07	0	0	0	0	0	0	0	0	0	0	0	0	0	0	0	0	0	0	0	0	0	0	0	0	0	0	0	0	0
Acinetobacter	1.17016e-05	4.9047e-06	4.01979e-06	7.20126e-06	1.11837e-05	2.64458e-05	2.61648e-05	1.4368e-05	0.000305015	5.62855e-06	1.21215e-05	5.63373e-06	3.76437e-06	1.55105e-05	5.63447e-06	1.28052e-05	0	5.48599e-06	0	6.23675e-06	0	0	1.05578e-06	0	4.58276e-08	0	1.11634e-07	0	0	4.1169e-08	4.5863e-06	6.47947e-06	1.60573e-07	0	2.8488e-08	3.77809e-06	3.254e-06	0	3.66862e-06	3.37978e-08	0	1.33183e-06	5.78314e-06	0	3.42417e-06	2.04489e-06	9.62637e-08	7.89237e-06	1.5809e-07
Actinobacillus	4.49074e-08	0	1.48329e-06	0	3.17113e-06	4.56016e-08	1.92209e-06	3.5267e-08	0	1.84884e-07	3.04185e-07	1.6191e-06	2.52808e-07	2.9486e-06	8.7446e-07	0	2.88165e-07	0	1.67413e-08	0	0	0	6.63544e-08	0	0	0	4.68656e-08	4.55311e-07	0	0	0	0	3.92813e-07	0	0	4.46842e-07	0	2.23715e-08	0	4.8608e-08	3.03015e-07	2.96022e-07	3.25724e-08	1.1035e-07	0	3.56323e-08	6.47521e-07	0	0
Actinomyces	2.2076e-05	4.77303e-06	2.71446e-06	4.13709e-05	2.62148e-05	1.43332e-05	0.000211092	3.76527e-05	7.82746e-05	2.7488e-05	4.46836e-05	4.1411e-07	5.98612e-06	4.32329e-05	0.00142729	5.35655e-06	8.35078e-06	1.64763e-05	1.11292e-05	0.000122868	1.45979e-05	5.74614e-05	1.34278e-05	2.87355e-05	2.96172e-05	5.69245e-05	3.27933e-05	1.55098e-05	8.93361e-05	5.32969e-06	3.53014e-05	1.13481e-05	4.30853e-05	1.37059e-05	1.09282e-05	0.000185551	1.58282e-05	7.1965e-06	1.15441e-05	3.47622e-05	1.71248e-05	7.57715e-06	9.26215e-06	1.8441e-05	5.04377e-05	5.82584e-05	4.72758e-05	8.46505e-06	3.77295e-05
Actinoplanes	0	0	0	0	0	0	0	0	0	0	0	0	0	0	0	0	0	0	0	0	0	0	0	0	0	0	0	0	0	0	0	0	0	0	0	0	0	0	0	0	0	0	0	0	0	0	0	0	0
Aerococcus	0	8.13543e-08	0	0	0	0	0	0	0	0	0	0	0	1.42083e-07	0	0	0	0	0	0	0	0	1.73153e-07	0	0	0	0	0	0	0	0	7.35946e-07	0	1.67639e-07	0	0	0	0	0	0	0	0	0	0	0	0	0	0	0
Aeromicrobium	0	0	0	0	0	0	0	0	0	0	0	0	0	0	0	0	0	0	0	0	0	0	0	0	0	0	0	0	0	0	0	0	0	0	0	0	0	0	0	0	0	0	0	0	0	0	0	0	0
Aeromonas	0	0	0	0	0	2.96244e-08	0	0	1.79761e-08	0	0	0	0	0	0	4.50214e-07	4.98536e-08	0	0	0	0	0	0	0	0	0	0	0	0	0	0	3.78796e-07	0	0	0	0	0	0	0	0	0	0	0	0	2.56506e-07	7.0333e-08	0	0	0
Aggregatibacter	8.64884e-07	2.09227e-07	5.54603e-06	4.63267e-06	0	4.61175e-06	4.20428e-05	7.86631e-06	0	1.20106e-06	2.88828e-06	9.99772e-06	8.86516e-07	9.41403e-05	0.000238176	2.33418e-06	6.0547e-07	3.91956e-08	2.21554e-06	1.19326e-07	0	2.32861e-07	2.80953e-07	1.20489e-06	1.93575e-07	1.09479e-06	6.83397e-06	2.81117e-06	8.06036e-08	0	8.70617e-07	1.056e-06	9.17562e-06	9.7249e-08	1.42701e-05	1.40543e-05	6.42758e-06	1.45939e-06	1.61326e-07	4.38603e-06	6.61218e-06	2.39431e-05	1.54668e-05	2.76593e-06	1.55537e-06	5.55133e-07	5.85312e-06	3.13366e-05	3.18106e-07
Akkermansia	0.0345578	0.00383369	2.39386e-05	0.00464316	0.00749916	0.0524858	0.0288408	0.0161487	0.0186883	0.0277044	0.000102832	0.000865551	0.0199463	0.0202508	1.09408e-05	0.00202041	0.0189364	0.00717803	0.00389162	0.0353311	0.00386117	0.00494337	0.00354671	0.00017349	0.00462684	0.00247012	0.00111655	0.0115185	0.0311496	0.000741369	1.48798e-05	0.0355435	0.00945232	2.57157e-05	0.012639	0.0376385	0.0107901	0.00452372	0.00255622	0.00377416	6.24976e-06	0.00249295	0.010663	0.00443549	0.00928117	0.0447158	0.00430132	0.000168108	0.125322
Albidiferax	9.45925e-07	7.53724e-07	0	0	0	0	0	0	0	0	0	0	0	0	0	0	0	0	0	0	0	0	0	0	0	0	0	0	0	0	0	0	0	0	0	0	0	0	0	0	0	0	0	0	0	0	0	0	0
Alicycliphilus	5.96111e-06	1.10501e-05	0	0	0	6.33144e-06	2.52296e-08	0	0	1.26574e-07	0	0	4.53437e-08	3.82532e-08	0	0	0	0	0	0	0	0	0	0	0	0	0	0	0	0	0	0	0	0	0	0	0	0	0	0	0	0	0	0	0	0	0	0	0
Alistipes	0.0329727	0.0623982	0.000196551	0.0144466	0.0544017	0.0607467	0.0043194	0.0289133	0.0157802	0.0178731	0.0439953	0.0279906	0.0484201	0.0541538	0.00980574	0.0289675	0.00615228	0.0345006	0.0276779	0.0274913	0.0344611	0.0441961	0.019446	0.100153	0.00809833	0.00319089	0.00929173	0.030057	0.0168549	0.0453173	0.0671352	0.0116197	0.0591716	0.00819748	0.0381147	0.0417078	0.0287201	0.0177066	0.0180091	0.118619	0.117407	0.0544612	0.00786792	0.070882	0.0485806	0.0210874	0.0292023	0.01999	0.0222079
Alkaliphilus	9.89729e-06	1.89037e-06	1.63096e-07	1.30173e-06	1.27284e-05	4.26796e-06	2.49214e-06	4.88993e-06	2.18724e-06	5.36076e-06	2.70111e-06	2.60024e-07	5.99228e-06	3.58782e-06	2.71013e-07	3.14744e-06	3.88251e-06	5.92574e-07	5.19117e-07	2.0587e-06	3.91878e-06	1.78958e-06	3.13467e-07	2.08629e-06	2.37595e-06	6.20435e-07	4.37566e-06	2.64224e-06	2.88467e-06	1.63966e-07	1.21881e-06	0	2.2054e-06	6.93677e-07	2.88765e-06	4.927e-06	1.41214e-06	3.68707e-06	3.72315e-07	5.38662e-06	6.76533e-06	1.44361e-06	2.21329e-06	3.42107e-06	1.07773e-05	2.3552e-06	4.26198e-06	4.10571e-06	7.38239e-07
Alteromonas	0	0	0	0	0	0	0	0	0	0	0	0	0	0	0	0	0	0	0	0	0	0	0	0	0	0	0	0	0	0	0	0	0	0	0	0	0	0	0	0	0	0	0	0	0	0	0	0	0
Aminomonas	0	0	0	0	0	0	2.33885e-07	0	0	0	0	0	0	0	0	0	0	0	0	0	0	0	0	0	0	0	0	0	0	0	0	0	0	0	0	0	0	0	0	0	0	0	0	0	0	0	0	0	0
Anaerobaculum	0	0	0	0	0	0	0	0	0	2.00178e-08	0	0	0	0	0	0	0	0	0	0	0	0	0	0	0	0	0	0	0	0	0	0	0	0	0	0	0	0	0	0	0	0	0	0	0	0	0	0	0
Anaerococcus	4.86264e-06	4.84503e-07	1.74397e-07	2.17061e-07	2.52934e-06	5.44689e-07	3.69569e-06	1.81912e-06	1.07412e-05	4.82057e-06	2.80231e-06	3.67463e-07	2.32787e-07	5.21349e-07	2.32654e-06	9.40537e-06	4.03765e-07	9.76122e-07	1.84987e-06	7.15757e-07	3.04706e-06	3.60254e-06	1.17503e-06	3.01379e-07	4.64972e-07	2.94751e-06	4.57155e-06	3.63428e-06	1.78481e-06	8.97026e-06	3.42756e-07	2.43622e-05	2.34363e-07	3.23137e-06	2.14387e-06	1.0851e-05	5.49986e-06	3.18921e-06	7.78872e-07	6.81542e-07	2.46891e-06	7.63606e-07	6.80047e-06	3.89683e-06	5.71795e-07	6.4697e-07	3.86806e-06	6.22416e-06	6.65089e-05
Anaerofustis	2.57569e-06	2.86924e-07	9.23323e-07	9.90253e-07	4.96037e-06	8.81033e-07	1.41609e-06	1.19308e-06	3.19404e-06	2.89675e-06	1.08741e-06	7.24645e-06	1.30165e-05	3.15519e-06	1.10804e-06	3.08978e-07	3.35804e-06	2.5803e-06	5.61259e-06	3.11674e-06	1.81936e-06	9.71931e-06	6.59179e-06	1.51681e-06	7.38495e-07	1.37474e-05	1.0686e-06	3.32862e-06	1.91367e-05	1.47657e-06	2.19363e-06	4.86751e-06	8.66381e-07	9.03e-05	8.76149e-06	1.99117e-06	6.56678e-06	3.3746e-06	7.82511e-07	7.88149e-06	6.80913e-07	2.16052e-06	1.21557e-06	1.12625e-06	1.99295e-06	2.69377e-06	3.20602e-05	1.00835e-05	1.23852e-06
Anaeromyxobacter	4.03829e-07	6.53699e-07	0	2.04385e-07	3.16443e-08	7.95286e-08	5.21311e-08	2.20264e-07	1.01278e-06	1.03103e-06	1.62997e-07	0	1.00098e-07	2.64361e-07	0	0	3.59574e-06	0	2.8934e-08	1.02338e-07	7.62771e-07	6.91767e-07	0	3.67549e-07	6.18396e-08	2.98269e-07	3.53472e-07	0	3.71081e-08	0	0	7.27085e-07	1.50552e-07	2.17525e-07	1.14753e-07	1.316e-07	0	0	3.43527e-07	2.88408e-06	7.97442e-07	3.1929e-07	0	2.29876e-07	7.40479e-08	1.37918e-06	3.32165e-07	4.85829e-07	1.87716e-06
Anaerostipes	1.1586e-05	6.22264e-06	5.49182e-06	1.25651e-05	7.94562e-05	1.25984e-05	7.16021e-06	1.27143e-05	1.01231e-05	2.07644e-05	1.15247e-05	2.7253e-05	2.32266e-05	1.01768e-05	4.1456e-05	1.09235e-05	1.48045e-05	1.62322e-05	7.42086e-06	3.06421e-05	1.95545e-05	1.96107e-05	3.34671e-06	1.33338e-05	8.02391e-06	1.48409e-05	1.15268e-05	1.68103e-05	1.49168e-05	1.54603e-05	1.4347e-05	3.34834e-05	6.25188e-06	5.78141e-05	9.57684e-06	4.14817e-05	2.40069e-05	1.21771e-05	1.17319e-05	3.85838e-05	1.57746e-05	4.01454e-06	2.15507e-05	5.52619e-06	9.57811e-06	1.79477e-05	1.63322e-05	4.68926e-05	3.9959e-05
Anaerotruncus	0.00048394	0.000477509	0.000611307	0.000252877	0.00057426	0.000393329	0.000183026	0.00022156	0.000184673	0.00100188	0.00047314	0.00119831	0.000426578	0.000273738	0.000680775	0.00156421	0.000384155	0.000231794	0.00225408	0.00048436	0.000307922	0.00125257	0.000252198	0.000356898	0.000441636	0.000271305	0.000444712	0.000357899	0.000257282	0.000605404	0.000229789	0.000308633	0.000169749	0.000271427	0.000597132	0.000417108	0.000844005	0.000349243	0.000788796	0.000212954	0.00062702	0.000173712	0.000482383	0.000214173	0.000398641	0.000846016	0.00013229	0.000267227	0.000314172
Arcanobacterium	0	0	0	0	0	0	0	0	0	0	0	0	0	0	0	0	0	0	0	0	0	0	0	0	0	0	0	0	0	0	0	0	0	0	0	0	0	0	0	0	0	0	0	0	0	0	0	0	0
Arcobacter	0	0	5.56444e-08	0	0	0	0	0	0	0	0	0	0	0	0	0	0	6.43114e-06	2.54722e-07	0	0	0	0	0	0	0	0	0	0	0	0	0	0	0	0	4.59842e-08	0	0	0	0	0	0	0	0	0	0	0	0	0
Aromatoleum	0	0	0	0	0	6.49366e-08	7.26916e-07	3.76651e-08	3.86845e-08	3.94911e-07	4.31943e-08	0	1.41472e-07	0	0	0	7.33844e-08	0	0	0	0	0	0	0	4.10615e-08	3.77036e-08	0	0	0	0	0	0	0	0	3.8098e-08	0	7.46038e-08	0	8.6377e-08	0	0	0	0	1.02294e-07	0	0	0	7.68759e-08	0
Arthrobacter	0	0	0	0	0	0	0	0	0	0	0	0	0	0	0	0	0	0	0	0	0	0	1.49025e-07	0	1.68285e-07	0	1.29588e-07	0	1.61207e-07	0	0	0	0	0	0	0	0	0	0	0	0	0	0	0	0	0	0	0	0
Atopobium	3.83137e-06	2.3901e-06	4.66667e-07	6.24247e-06	2.22906e-06	3.39124e-06	1.29624e-05	6.57525e-06	1.91499e-06	4.57546e-06	2.11281e-06	2.35597e-07	4.74354e-07	2.82547e-06	1.94721e-05	1.50104e-05	7.84846e-07	2.47547e-06	2.85591e-06	2.42028e-05	3.9716e-06	7.24321e-06	1.72488e-06	2.06875e-06	1.38792e-06	5.91814e-06	6.25151e-06	1.12289e-06	8.58946e-06	0	3.26011e-06	2.03396e-07	4.35593e-06	7.69618e-06	2.04188e-06	2.13108e-06	2.57457e-06	1.13605e-06	2.17924e-06	3.12423e-06	1.7538e-06	4.88033e-07	2.58464e-06	4.58711e-06	1.96126e-06	7.46095e-06	4.30804e-07	1.46926e-06	2.22284e-06
Azoarcus	0	0	0	0	0	0	0	0	0	0	0	0	0	0	0	4.28288e-07	0	3.14788e-06	0	0	0	0	0	0	0	0	0	0	0	0	0	0	0	0	0	0	0	0	7.6215e-07	0	0	0	0	0	0	0	0	0	0
Azospira	1.52591e-06	1.43496e-06	0	0	0	0	0	2.39397e-07	0	1.40873e-07	0	0	3.49487e-08	1.2643e-07	0	0	0	0	0	0	0	0	0	0	0	2.39641e-07	0	0	0	0	0	0	8.24763e-08	0	4.84296e-07	0	2.05477e-06	1.49775e-07	0	4.39944e-07	0	0	0	5.05693e-07	0	0	0	0	0
Azospirillum	0	0	0	0	0	0	0	0	0	0	0	0	2.45612e-07	0	0	0	0	0	0	0	0	0	0	0	0	0	0	0	0	0	0	0	0	0	0	0	0	0	1.83002e-07	1.46648e-07	0	0	0	0	0	0	0	0	0
Azotobacter	0	2.73351e-06	0	0	0	3.0086e-06	0	0	0	0	0	0	0	0	0	0	0	0	0	0	0	0	0	0	0	0	0	0	0	0	0	0	0	0	0	0	0	0	0	0	0	0	0	0	1.48432e-08	4.92298e-06	2.0931e-07	0	0
Bacillus	3.61026e-06	2.77917e-06	6.24687e-07	7.59772e-06	7.85346e-06	3.42817e-05	3.9835e-05	7.29743e-06	3.78498e-06	3.70991e-05	1.8834e-05	1.82034e-05	5.02216e-06	3.42853e-05	2.39349e-07	1.47164e-06	2.11253e-05	2.18262e-05	1.10482e-06	1.66327e-06	1.98986e-05	3.42701e-06	1.54585e-06	4.77126e-06	2.08333e-05	1.23605e-05	2.61058e-05	4.43468e-05	1.68134e-05	0	3.419e-06	9.91104e-07	3.50165e-05	1.28128e-06	7.09794e-06	1.03466e-05	1.32408e-05	4.37379e-05	4.53164e-06	5.55049e-06	9.39179e-06	2.46792e-06	8.15234e-06	1.61165e-05	6.9717e-06	2.02014e-06	5.66875e-05	2.66469e-05	2.29271e-06
Bacteroides	0.153848	0.291046	0.4791	0.226789	0.218284	0.254392	0.0106564	0.0938646	0.19001	0.0414052	0.283294	0.414376	0.133163	0.12669	0.59736	0.223794	0.0334476	0.43174	0.0991507	0.361106	0.292205	0.169168	0.614889	0.399932	0.34873	0.0462358	0.283162	0.165885	0.0530957	0.709574	0.267355	0.34471	0.0644153	0.0369565	0.226635	0.148014	0.182843	0.0903269	0.161464	0.203869	0.175684	0.385316	0.111796	0.102455	0.127129	0.0754585	0.158354	0.210419	0.0368805
Bdellovibrio	0	0	0	0	0	0	0	0	0	0	0	0	0	0	0	0	0	0	0	0	0	0	0	0	0	0	0	0	0	0	0	0	0	0	0	0	0	0	0	0	0	0	0	0	0	0	0	0	0
Bifidobacterium	0.000120885	0.00147951	0.00148667	0.00230002	7.50709e-05	0.00688593	0.00260546	0.0112837	0.0106971	0.000265273	0.00540966	8.54593e-05	0.00702085	0.00220183	0.000712264	0.202909	0.00676374	0.0047203	0.000944037	0.0286033	0.0163034	0.0040031	0.000274138	0.00236581	0.00698938	0.00126361	0.00201329	0.000729878	0.00866173	0.000938632	0.00777126	0.00435946	0.0144288	0.0281005	0.00278135	0.00466338	0.00267115	0.00526031	0.0305165	0.0078661	0.00349742	0.000746075	0.00237458	0.00378025	0.00346554	0.0407453	0.00654453	0.00782651	0.064366
Bilophila	0.00519714	0.00167687	8.62309e-07	0.00143858	0.000161285	0.0013632	0.00103037	0.000149943	0.00157442	0.000668205	0.00228608	0.000817569	0.000347486	0.00254697	0.000626918	0.00393994	0.00105253	0.000356013	0.000203766	0.000296241	0.00304608	0.00982319	0.000956924	0.000739793	0.00328504	0.00109675	0.00189343	0.000801787	8.37011e-05	0.0172639	0.00211733	4.74133e-06	0.000584339	0.000606283	0.00196613	0.00164112	0.000528434	0.000110289	0.000442877	0.000525292	0.00267297	0.000294405	0.00134511	0.000410352	0.00568387	0.00248207	0.000119711	6.99605e-05	0.000154757
Blautia	0.0114959	0.00457342	0.00261999	0.00864248	0.0130307	0.00619457	0.00824444	0.00938255	0.0116396	0.0070605	0.0327045	0.00424451	0.00437866	0.00577792	0.011379	0.00712004	0.00276771	0.00661893	0.0244416	0.0211622	0.0077337	0.00955941	0.00564616	0.00761011	0.0075127	0.0123009	0.0190821	0.00565472	0.0110322	0.00950641	0.00853448	0.0198514	0.0058764	0.0351744	0.00826148	0.00849907	0.0128111	0.00621681	0.0106045	0.0127161	0.00578913	0.00483855	0.00728287	0.0063422	0.00544073	0.00763753	0.0108022	0.00636725	0.0225722
Bordetella	7.16595e-07	1.95457e-06	0	0	0	0	0	0	4.86198e-06	3.14706e-07	0	0	0	0	0	0	0	0	4.91508e-08	0	0	0	0	4.43862e-07	5.60949e-08	0	0	0	0	0	0	0	0	0	0	0	2.03835e-07	0	2.89708e-07	0	0	0	0	2.16726e-07	0	0	0	0	0
Brachyspira	3.37858e-06	2.58855e-07	0	2.29469e-06	7.6234e-07	2.45972e-07	7.86706e-06	8.56026e-07	2.85478e-06	3.77978e-05	7.63536e-07	9.98072e-08	6.6985e-06	3.45279e-06	0	6.76319e-07	1.76049e-06	2.79925e-06	1.16175e-06	4.56558e-07	2.20802e-06	6.15633e-07	2.75471e-07	0.000113056	4.14763e-07	2.09464e-06	1.21511e-06	9.36297e-07	8.93967e-07	0	2.69531e-06	8.78118e-07	1.37627e-06	2.48061e-07	2.40517e-06	3.00756e-06	1.97813e-06	5.35559e-06	1.96311e-06	3.14627e-06	1.6176e-07	1.76937e-06	3.1796e-06	1.98045e-06	4.07553e-07	2.39132e-06	3.02876e-06	5.82393e-07	7.01052e-07
Bradyrhizobium	0	0	0	0	0	2.13607e-07	2.27731e-07	0	0	0	0	0	0	0	0	0	0	0	0	0	0	0	2.39225e-07	0	0	0	0	0	0	0	0	0	0	0	0	0	0	0	0	0	0	0	0	0	0	0	0	0	0
Brevibacillus	1.69271e-07	3.79654e-07	0	0	0	2.13607e-07	4.55461e-07	0	2.54503e-07	2.16508e-06	0	0	0	7.85198e-07	0	0	1.44838e-06	0	6.0533e-07	4.75781e-07	0	2.67314e-07	0	0	0	0	4.16044e-07	2.43853e-06	0	0	2.60073e-07	5.08384e-07	0	0	0	0	2.45407e-07	0	4.79872e-07	4.55381e-07	0	3.07311e-07	1.09299e-06	3.78868e-07	7.7458e-07	1.41591e-06	0	0	0
Brevibacterium	0	0	0	0	0	0	0	0	0	0	0	0	0	0	0	0	0	0	0	0	0	0	0	0	0	0	0	0	0	0	0	0	0	0	0	0	0	0	0	0	0	0	0	0	0	0	0	0	0
Brucella	0	1.50506e-07	0	0	0	0	0	0	8.87258e-08	0	0	0	0	0	1.44047e-06	0	0	0	0	0	0	0	0	0	0	0	0	0	0	0	0	0	0	0	0	0	0	0	0	0	0	0	4.18591e-07	0	0	0	0	0	0
Bulleidia	7.07981e-08	3.74658e-08	1.75629e-06	3.04441e-08	0	1.21931e-05	2.45846e-08	4.84271e-08	4.94256e-08	4.44319e-07	4.01127e-06	2.54875e-07	2.51194e-08	1.843e-05	2.70198e-07	5.20913e-06	7.40889e-08	0	1.06864e-07	6.87687e-06	0	1.60686e-05	2.27039e-06	0	1.44658e-05	1.60851e-08	7.5234e-07	3.86223e-08	3.61486e-05	8.6779e-06	0	6.4097e-06	8.03634e-06	1.85285e-06	5.41164e-08	2.60954e-08	0	3.079e-08	0	6.23034e-08	1.80881e-05	6.22067e-07	7.43383e-06	3.62033e-06	4.30322e-08	3.41393e-06	1.59961e-07	2.72997e-08	1.74454e-05
Burkholderia	5.67252e-05	4.53054e-06	2.08495e-06	9.94813e-06	1.55191e-07	6.59653e-06	1.11988e-07	2.18812e-06	8.69931e-06	3.35109e-06	3.50603e-08	2.61271e-06	8.96337e-07	2.31189e-06	9.1282e-07	2.8571e-07	4.997e-06	0	4.03292e-07	1.3488e-06	1.7729e-05	1.0727e-06	5.65766e-07	0	1.93561e-06	1.08175e-06	1.30963e-06	1.51806e-05	1.22985e-07	0	0	3.76202e-06	6.64164e-07	3.88752e-07	5.81945e-06	9.44925e-07	1.27035e-05	3.79786e-06	7.97143e-06	2.96722e-06	5.32943e-07	8.71996e-07	3.8576e-07	3.54848e-06	2.18738e-07	1.14236e-05	0	5.85945e-08	1.86356e-07
Butyrivibrio	0.0334702	0.000179707	5.17006e-05	0.000374183	0.00540675	0.00021786	0.000144912	0.000172149	0.000145291	0.00334589	0.0210665	2.43004e-05	0.000271428	0.00855085	7.32142e-05	0.000174268	0.000188064	0.000442159	0.000330621	0.000268409	0.00275497	0.000222646	0.000102231	0.000239851	0.000408585	0.0234757	0.000442343	0.000758079	0.000231777	2.27243e-05	0.000157839	0.000720408	0.00025663	0.00119568	0.00316664	0.00845877	0.0219545	0.0359166	0.00531636	0.000310332	0.000231322	0.000343293	0.000290534	0.00908143	0.000185418	0.00346841	0.000893244	0.000617929	0.000199234
Caldalkalibacillus	0	0	0	0	0	0	0	0	0	0	0	0	6.54964e-07	5.52547e-07	0	0	1.69871e-07	0	0	0	0	0	0	0	0	0	0	0	0	0	0	0	0	0	0	0	0	3.60015e-06	0	0	0	0	1.82164e-07	1.57862e-07	0	0	0	0	0
Caldanaerobacter	0	0	1.66933e-06	0	0	0	0	0	0	0	0	0	0	0	0	0	0	0	0	0	0	0	0	0	0	0	0	0	0	0	0	0	0	0	1.40066e-06	0	0	0	0	0	0	0	0	0	0	0	0	0	0
Caldicellulosiruptor	2.38233e-07	0	0	0	4.65874e-07	4.1626e-07	0	0	0	1.52358e-07	0	0	0	0	0	0	0	0	0	0	6.74672e-07	0	1.47624e-06	0	2.63215e-07	2.41689e-07	0	6.86618e-07	0	0	0	0	0	0	0	1.1876e-06	0	1.63643e-07	0	0	1.03796e-06	0	0	3.15724e-07	5.45074e-07	0	0	0	0
Campylobacter	0.000108923	0.000114701	1.04365e-05	2.12376e-05	7.27383e-05	2.08393e-05	6.84171e-05	2.59524e-05	1.08672e-05	3.2742e-05	3.26497e-05	4.39612e-05	1.60154e-05	3.38655e-05	2.79526e-05	2.95387e-05	7.56031e-06	4.04017e-05	5.44889e-05	5.5456e-05	3.5107e-05	0.000324039	2.69611e-05	3.55807e-05	8.42053e-05	5.60337e-05	0.000121298	0.00012527	0.000129215	4.62794e-05	2.54225e-05	2.19149e-05	5.76446e-05	0.000131899	0.000320192	0.000237446	9.31645e-05	0.000128567	8.96342e-05	2.49777e-05	3.54953e-05	0.000184006	1.46885e-05	5.98384e-05	4.77892e-05	0.000129645	2.4319e-05	0.000194405	0.000134553
Candidatus Arthromitus	0	0	0	0	0	0	0	0	0	0	0	0	0	0	0	0	0	0	9.128e-08	0	0	0	0	0	9.2511e-07	0	0	0	6.68561e-06	0	0	0	0	0	0	7.14136e-07	0	0	0	0	0	0	0	0	0	0	0	0	0
Candidatus Desulforudis	0	3.63498e-07	0	0	0	0	0	0	4.11537e-07	1.0503e-06	0	0	3.76256e-07	0	0	0	0	0	1.14197e-06	0	0	4.32253e-07	0	4.45751e-07	0	0	0	2.36664e-06	0	0	0	2.05517e-07	0	0	0	0	0	0	1.60808e-06	0	0	0	0	3.62746e-07	4.17504e-07	2.28956e-07	0	2.04457e-07	0
Candidatus Hamiltonella	0	0	0	0	0	0	0	0	0	0	0	0	0	0	0	0	0	0	0	0	0	0	0	0	0	0	0	0	0	0	0	0	0	0	0	0	0	0	0	0	0	0	0	0	0	0	0	0	0
Candidatus Liberibacter	0	0	0	0	0	0	0	0	1.11162e-07	0	0	0	0	8.574e-08	0	0	0	0	8.81324e-08	0	0	0	0	0	0	1.08344e-07	0	0	0	0	0	0	0	0	1.09477e-07	0	0	1.01572e-07	0	0	0	0	6.78405e-07	0	1.12774e-07	0	0	0	0
Candidatus Phytoplasma	0	0	0	0	0	1.1196e-06	1.15383e-07	0	0	5.20717e-07	0	7.16851e-06	4.42716e-06	1.0332e-05	0	0	4.86352e-06	0	0	0	6.07205e-07	0	3.56492e-07	0	2.32682e-06	0	1.53735e-06	5.122e-06	0	0	0	0	6.74766e-06	0	1.44922e-06	3.64462e-06	1.30343e-05	3.10782e-05	0	0	0	0	0	3.54953e-06	2.69331e-06	0	7.51996e-06	7.53686e-06	0
Capnocytophaga	0.00243412	5.93652e-05	6.44e-05	7.42004e-05	0.0127015	4.77199e-05	0.000287178	9.88036e-06	0.000301839	5.95333e-05	0.0153004	6.27222e-05	5.54571e-05	0.00203217	0.00022419	0.00860001	0.000936002	4.55574e-05	0.00695304	0.000599701	8.4909e-05	4.113e-05	5.3493e-05	0.000130351	0.000106534	0.00139284	5.60991e-05	2.50356e-05	0.00389813	0.000598001	3.64228e-05	0.000472259	5.87208e-05	5.41101e-05	0.00527578	9.33244e-05	5.81036e-05	0.00164207	5.39919e-05	0.0217931	7.4578e-05	0.000196657	2.36845e-05	0.00199705	0.000102243	0.00017954	0.00025379	0.00755637	1.44862e-05
Carboxydothermus	0	0	0	0	0	0	4.54323e-06	1.45952e-05	0	0	4.04947e-06	0	0	0	0	0	1.16956e-05	0	5.36726e-06	0	0	0	0	0	0	1.69666e-05	0	0	3.78595e-05	0	0	2.41482e-07	0	0	0	0	0	0	0	0	0	0	0	0	0	4.22367e-05	2.86619e-06	5.04498e-06	0
Cardiobacterium	0	0	0	0	0	0	0	0	0	0	0	0	0	0	0	0	0	0	0	0	0	0	0	0	0	0	0	0	0	0	0	0	0	0	0	0	0	0	0	0	0	5.75262e-08	0	0	0	0	0	0	0
Carnobacterium	0	0	0	0	0	0	0	0	0	0	0	0	0	0	0	0	0	0	0	0	0	0	0	0	0	0	0	0	0	0	0	0	0	0	0	0	0	0	0	0	0	0	0	0	0	0	0	0	0
Catenulispora	0	0	0	0	0	0	0	0	0	0	0	0	0	0	0	0	0	0	0	0	0	0	0	0	0	0	0	0	0	0	0	0	0	0	0	0	0	0	0	0	0	0	0	0	0	0	0	0	0
Catonella	0	0	0	0	0	0	6.14626e-07	0	0	1.6132e-07	8.46948e-07	5.45907e-08	0	0	6.47963e-08	0	1.79864e-07	0	0	0	0	0	0	0	5.67148e-08	0	4.36731e-08	8.99957e-08	5.43295e-08	0	0	8.08309e-08	0	0	1.86755e-07	4.70005e-08	0	4.88217e-08	0	0	3.14006e-07	0	0	0	1.92379e-07	0	3.82744e-07	4.02071e-08	0
Caulobacter	1.56696e-06	3.16016e-06	0	1.9858e-06	3.64597e-07	5.88194e-07	0	1.36468e-07	0	9.53892e-07	1.84919e-06	0	8.73411e-07	2.33852e-06	6.43724e-07	1.38624e-07	3.00871e-06	2.76988e-07	1.84816e-06	5.24049e-07	2.64002e-07	4.19955e-06	2.63494e-07	1.33836e-06	0	2.73214e-07	2.02897e-06	2.64788e-06	1.03512e-06	0	1.14583e-06	5.08384e-07	1.41046e-07	0	0	1.84584e-06	1.03142e-06	4.55259e-06	1.25184e-06	3.76184e-07	3.88395e-06	2.33824e-06	1.42563e-06	8.64808e-07	2.58193e-06	1.6991e-06	1.27812e-07	1.72158e-06	5.02929e-07
Cellulomonas	0	0	0	0	0	0	0	0	0	0	0	0	0	0	0	0	0	0	0	0	0	0	0	0	0	0	0	0	0	0	0	0	0	0	0	0	0	0	0	0	0	0	0	0	0	0	0	0	0
Cellulosilyticum	9.58e-07	7.26996e-06	2.4152e-06	2.04494e-06	1.58025e-05	5.76697e-06	5.54004e-06	1.9634e-05	1.04095e-06	7.82316e-06	3.62962e-06	0	0	5.08578e-06	0	2.44215e-06	5.86382e-06	2.64317e-06	1.40532e-05	6.92414e-06	5.76e-06	6.48379e-07	0	1.33725e-06	1.12365e-05	1.20331e-06	7.73665e-06	4.73328e-06	1.04613e-06	2.4281e-06	0	0	3.93429e-06	3.81801e-05	8.91655e-06	6.69707e-06	8.92864e-06	4.8884e-06	4.30118e-06	8.28405e-06	7.10814e-06	3.23004e-06	5.53812e-06	9.78419e-07	1.1947e-06	1.09265e-05	6.00445e-06	3.88469e-06	1.60589e-05
Centipeda	0	0	0	0	0	0	2.06042e-07	0	0	2.08317e-07	0	0	3.62378e-08	0	0	0	0	0	5.66945e-06	1.02029e-06	0	0	0	0	0	0	1.76267e-07	2.80041e-08	0	0	0	3.70088e-08	7.71742e-08	0	0	0	0	0	0	0	0	0	6.6012e-07	4.56558e-08	0	0	0	0	0
Chitinophaga	7.35119e-07	0	0	0	0	2.31917e-07	0	0	0	7.05199e-07	0	0	1.01052e-06	0	0	0	2.62087e-07	0	0	0	2.60231e-07	0	0	0	0	0	0	0	0	0	0	0	0	0	0	0	0	0	0	0	0	3.33652e-07	0	0	1.68194e-06	0	0	0	0
Chlamydia	0	0	0	0	6.21135e-07	0	0	0	0	0	0	0	0	0	0	0	0	0	0	0	0	0	0	0	0	0	0	0	0	0	0	0	0	0	0	0	0	0	0	0	0	0	0	0	0	0	0	0	0
Chlorobium	0	2.12493e-07	0	0	0	0	0	0	0	0	1.49102e-06	0	0	0	0	1.38004e-06	0	9.50853e-08	0	0	0	0	0	0	0	0	0	0	0	0	0	0	0	0	0	0	0	0	0	0	0	0	0	4.24107e-08	0	0	0	0	0
Chromobacterium	0	0	0	0	0	0	0	0	0	0	0	0	0	0	0	0	0	0	0	0	0	0	0	0	0	0	0	0	0	0	0	0	0	0	0	0	0	0	7.498e-07	0	0	0	0	0	0	0	0	0	0
Citreicella	0	0	0	0	0	0	0	0	0	0	0	0	0	0	0	0	0	0	0	0	0	0	0	0	0	0	0	0	0	0	0	2.84097e-07	0	0	0	0	0	0	0	0	0	0	0	0	0	0	0	0	0
Citrobacter	1.81173e-05	3.37844e-05	0.00763548	7.09188e-08	1.03101e-05	0.00927256	2.03915e-06	5.39286e-06	0.0235255	1.45645e-05	6.64091e-06	7.79519e-06	1.19284e-05	1.25942e-05	1.05751e-05	9.32078e-07	3.08655e-05	1.19215e-06	8.80097e-07	2.47845e-06	3.12992e-08	1.13828e-06	8.44116e-05	3.90961e-06	1.02561e-05	0.000281746	4.00509e-06	6.32042e-07	9.09447e-07	6.27963e-05	0	0.000317606	8.99083e-08	6.66117e-05	0.000633454	2.95218e-06	7.14032e-07	3.91147e-07	2.29983e-07	1.93792e-06	5.90815e-07	1.37183e-05	3.19676e-08	3.29168e-06	0.000266753	4.72122e-05	0.000268332	6.37542e-06	1.08977e-06
Citromicrobium	0	0	0	0	0	0	0	0	0	0	0	0	0	0	0	0	0	0	0	0	0	0	0	0	0	0	0	0	0	0	0	0	0	0	0	0	0	0	0	0	0	0	0	0	0	0	0	0	0
Clostridium	0.0121634	0.0107477	0.00392923	0.00989903	0.0278322	0.00652916	0.0308906	0.0102183	0.0103876	0.00743677	0.0211944	0.0298538	0.00525015	0.0104342	0.010085	0.0067348	0.0127028	0.00787427	0.00946715	0.00818731	0.0132865	0.015979	0.00736142	0.00843008	0.018775	0.00615906	0.0128575	0.00765241	0.0299238	0.00779811	0.00962371	0.0138481	0.0120459	0.0168076	0.00717148	0.0369775	0.0106818	0.0125015	0.0163833	0.0144318	0.0104851	0.0050233	0.0156655	0.0106677	0.0122187	0.0217629	0.027259	0.0327648	0.0508518
Collinsella	0.00158382	0.00149733	0.000492077	0.000948878	9.84023e-05	0.00157103	0.0097444	0.00216897	0.00403339	0.00112283	0.00317409	5.71178e-06	0.00134918	0.00131548	0.00126977	0.0145108	0.00218028	0.00114314	0.000525179	0.00805878	4.38225e-05	0.00109305	0.000350122	0.00221122	0.00134265	0.00109651	0.00232386	0.0019362	0.00564972	0.00271893	0.000145612	0.00497008	0.00443358	0.0187035	0.000968734	0.00487902	0.000492662	0.000814185	0.00383754	0.00212821	0.000391546	1.20633e-05	1.75224e-05	0.00439947	0.00307076	0.00499032	0.00640581	0.00191062	0.00242271
Comamonas	0.00022587	0.000367409	4.02813e-07	0	8.82709e-08	0	0	1.67848e-08	0	0	0	1.39168e-07	0	1.11202e-07	0	0	0	2.46927e-08	1.15746e-07	0	0	0	1.33517e-07	0	0	8.68097e-08	0	0	0	0	0	0	0	0	0	0	0	0	7.60361e-07	1.35001e-07	0	0	0	0	0	1.91817e-08	2.95941e-08	9.71637e-09	1.87004e-07
Conexibacter	0	0	0	0	0	0	0	0	0	0	0	0	0	0	0	0	0	0	0	0	0	0	0	0	0	0	0	0	0	0	0	0	0	0	0	1.32923e-07	0	0	0	0	0	0	0	0	0	0	0	0	0
Congregibacter	0	0	0	0	0	0	0	0	0	0	0	0	0	0	0	0	0	0	0	0	0	0	0	0	0	0	0	0	0	0	0	0	0	0	0	0	0	0	0	0	0	0	0	0	0	0	0	0	0
Coprobacillus	0.000851395	0.000224671	0.000329139	0.000306092	0.0007292	0.000172579	0.00032024	0.000241411	0.000170004	0.000337353	0.00568782	0.000157432	0.000137205	0.000368231	0.00139494	7.98823e-05	6.9174e-05	0.000886554	0.000539254	0.000300286	0.000216459	0.000333786	0.000219113	0.00020903	0.000321322	0.000258566	0.000271599	0.000320135	0.000322241	0.000248406	0.000255232	0.000104005	0.000153601	0.0011825	0.000209016	0.000382196	0.000396972	0.000202237	0.000315085	0.00121689	0.000442076	0.00012422	0.000168849	0.00259017	0.000502896	0.000165242	0.000444834	0.0002173	0.00042922
Coprococcus	0.00455218	0.00441614	0.000709022	0.00690575	0.00491854	0.00427173	0.00916227	0.00876484	0.0012606	0.0021804	0.00298394	0.000410722	0.00385728	0.004861	0.000384228	0.0032049	0.00182393	0.00240837	0.0110275	0.00282226	0.00828437	0.00437552	0.00129231	0.00586219	0.00464092	0.00837234	0.0118023	0.0115887	0.00809876	0.00100935	0.00576422	0.000555605	0.0110209	0.0193672	0.012113	0.00491453	0.0185503	0.00340515	0.00558358	0.00491108	0.00281448	0.00112094	0.00746062	0.00269005	0.00200038	0.00660195	0.0036623	0.00373935	0.0137693
Coriobacterium	0	0	0	0	0	4.74683e-08	4.78108e-08	0	0	0	0	0	2.44255e-07	8.24241e-08	0	0	5.06799e-08	0	4.2362e-08	0	0	0	0	0	0	5.20767e-08	0	0	2.5878e-07	0	1.62013e-06	2.54192e-07	5.37691e-08	0	0	4.70005e-08	5.45349e-08	1.03353e-07	1.19305e-07	4.55381e-07	0	0	0	4.98511e-08	1.08413e-07	5.94527e-08	0	0	0
Corynebacterium	0	0	0	0	0	0	1.00625e-07	5.47458e-08	0	4.78333e-08	1.13008e-07	0	0	7.1562e-08	3.12887e-06	8.88708e-06	2.49371e-06	1.30793e-07	0	1.32874e-05	0	1.18116e-07	0	2.39889e-07	0	5.51565e-07	9.07574e-08	0	1.25779e-07	5.5291e-08	1.72374e-07	5.61587e-08	5.65826e-08	0	2.42353e-08	5.93518e-07	0	0	2.74736e-08	9.05466e-08	3.72425e-08	0	2.50302e-08	1.98245e-08	0	6.25636e-08	5.12735e-08	2.88012e-06	2.01756e-08
Coxiella	0	5.42905e-06	0	1.08798e-05	0	1.71721e-05	0	0	0	9.87279e-07	2.15972e-07	1.00785e-05	0	4.92319e-06	0	0	6.29683e-06	1.4143e-05	3.06701e-07	0	6.18e-06	8.12635e-07	7.27244e-07	0	0	5.65553e-07	9.01152e-06	8.47287e-06	0	0	0	0	0	0	0	0	2.95652e-06	0	6.3663e-06	0	0	0	0	0	0	1.93697e-06	0	1.07626e-05	0
Cronobacter	0	0	0	0	0	0	0	0	2.65386e-07	0	0	0	0	1.09222e-06	0	0	0	0	0	0	0	0	1.78246e-07	0	0	0	0	0	0	0	0	0	0	0	0	0	0	0	0	0	0	0	0	0	0	0	1.075e-05	0	0
Cryptobacterium	1.81199e-06	2.32969e-07	0	8.01393e-07	0	4.71785e-07	6.70167e-07	5.71898e-07	2.96119e-06	3.56942e-06	2.01429e-06	0	0	2.20453e-06	0	2.60866e-07	3.87541e-07	1.06268e-06	5.81367e-07	0	3.62519e-07	3.08471e-07	0	9.52286e-08	2.3866e-06	0	4.85655e-07	8.62264e-07	1.61901e-06	0	8.43056e-07	2.23614e-06	2.07068e-07	2.00023e-07	3.77208e-07	1.23873e-06	1.41415e-06	8.59772e-07	9.34861e-07	8.92e-07	1.62374e-06	0	0	1.84605e-06	4.54948e-06	3.95717e-06	1.51799e-06	5.53893e-07	7.42525e-06
Cupriavidus	8.43308e-07	1.5152e-06	0	0	0	0	0	0	0	8.29588e-07	7.8062e-07	0	0	0	0	0	0	0	1.79707e-07	0	0	0	0	0	0	0	0	0	0	0	0	0	0	0	0	0	0	0	0	0	0	0	0	0	0	0	0	0	0
Cyanothece	0	0	0	4.59867e-07	0	0	0	0	5.09006e-07	2.16508e-07	0	0	0	2.27707e-05	0	0	0	0	0	0	0	0	0	0	0	0	2.08022e-07	0	0	0	0	0	5.12221e-07	0	0	0	0	0	0	2.73228e-06	3.58214e-06	0	0	0	0	0	0	0	0
Dechloromonas	0	0	0	0	0	0	0	0	0	0	0	0	0	0	0	0	0	0	0	0	0	0	5.22446e-08	0	0	0	0	0	0	0	0	0	0	0	0	0	0	0	0	0	0	0	0	0	0	0	0	0	0
Dehalococcoides	1.23767e-06	0	0	0	4.58237e-08	4.74683e-08	1.51375e-06	8.50541e-08	5.06341e-08	1.95019e-07	2.62224e-07	1.99879e-06	4.11722e-07	4.41484e-07	6.60113e-07	1.3072e-07	2.07226e-07	9.39949e-06	1.66837e-07	0	7.93376e-07	1.56971e-06	6.37934e-07	4.61688e-07	9.38206e-07	8.59389e-08	4.20724e-07	0	0	0	5.17423e-08	8.8598e-07	6.6753e-07	8.38194e-08	1.53394e-07	1.98996e-07	5.45349e-08	9.02834e-07	1.13059e-07	3.14199e-07	0	3.41457e-08	2.18786e-07	1.31037e-07	0	1.22963e-06	0	5.61958e-08	5.0734e-08
Dehalogenimonas	0	0	0	0	0	0	0	0	0	0	0	0	0	0	0	0	0	0	0	0	0	0	0	0	0	0	0	0	0	0	0	0	5.0037e-08	0	0	0	2.75078e-07	0	0	0	0	0	0	0	0	0	0	0	0
Delftia	4.43926e-05	7.36706e-05	1.08109e-08	0	0	0	0	0	0	0	0	0	0	0	0	0	0	2.40102e-08	0	0	0	0	0	0	0	0	0	0	0	0	0	0	0	0	0	0	0	0	0	0	0	0	0	0	0	2.9527e-06	0	0	6.16036e-08
Dermacoccus	0	0	0	0	0	0	0	0	0	0	0	0	0	0	0	0	0	0	0	0	0	0	0	0	0	0	0	0	0	0	0	0	0	0	0	0	0	0	0	0	0	0	0	0	0	0	0	0	0
Desulfarculus	0	0	0	0	0	0	0	0	0	0	0	0	0	0	0	0	0	0	0	0	0	0	0	0	0	0	0	2.22844e-06	0	0	0	0	0	0	0	0	0	0	0	0	0	0	0	0	0	0	0	0	0
Desulfitobacterium	1.03509e-06	2.97701e-07	0	1.2663e-07	6.07662e-06	2.24202e-06	8.06828e-06	0	6.58757e-06	3.53603e-06	3.92352e-07	1.25023e-07	1.79466e-06	2.35591e-06	1.69973e-07	0	3.28274e-06	4.75426e-08	1.31846e-06	0	3.5546e-06	3.09155e-06	1.31747e-07	2.83112e-08	2.31204e-06	5.2407e-06	1.84804e-06	4.03015e-07	5.56832e-06	2.57028e-08	1.69939e-07	4.46076e-07	1.54753e-06	0	1.38036e-07	6.16455e-07	5.47574e-06	2.67213e-06	6.0897e-07	1.01224e-06	5.28536e-07	3.70049e-07	2.70871e-06	2.26461e-06	1.62708e-05	4.68668e-06	3.58635e-06	7.59852e-07	1.25732e-07
Desulfobulbus	0	0	0	0	0	0	0	0	0	0	0	0	0	0	0	0	0	3.4419e-07	6.60993e-08	0	1.96295e-07	0	0	0	0	0	1.70363e-07	7.99081e-08	0	0	0	1.24905e-07	0	0	0	0	0	0	0	0	0	0	1.34752e-07	0	2.53742e-07	0	0	0	0
Desulfomicrobium	0	0	0	0	0	0	0	0	0	0	1.40686e-06	0	0	0	0	0	0	0	0	0	7.92006e-08	0	0	0	0	0	0	8.0603e-08	0	0	0	0	0	0	0	0	0	0	0	0	0	0	0	0	0	0	0	0	0
Desulfosporosinus	1.46188e-07	1.94141e-07	0	1.98579e-07	0	0	0	0	0	1.86985e-07	2.45422e-07	0	0	3.39063e-07	0	0	4.16957e-07	0	3.48524e-07	0	0	4.61725e-07	2.06604e-07	0	0	6.42674e-07	0	0	0	0	2.24609e-07	2.19529e-07	0	0	2.16466e-07	1.93343e-07	4.23885e-07	0	0	3.93283e-07	1.81981e-07	2.65405e-07	4.47131e-07	0	0	0	0	0	0
Desulfotomaculum	0	2.24795e-07	0	0	0	2.13607e-07	0	0	0	5.60954e-07	0	0	0	0	0	0	1.78696e-06	4.34367e-07	5.22785e-07	0	0	0	0	0	0	0	1.79655e-07	0	6.70476e-07	0	0	0	0	2.00023e-07	2.16466e-07	0	2.11943e-07	0	1.05905e-06	0	0	0	3.99224e-07	0	0	0	2.3208e-07	0	0
Desulfovibrio	0.000355922	1.13726e-05	2.09795e-06	4.37811e-06	1.39217e-06	1.81691e-06	0.00262388	2.9997e-06	1.07006e-05	0.00273608	0.000442375	1.46373e-06	0.00046473	0.000778238	2.77643e-06	0.00234065	5.45721e-06	5.82866e-05	0.00210189	2.71802e-06	1.19246e-05	2.03025e-05	2.47887e-05	4.54648e-05	9.08063e-06	1.62238e-06	1.45967e-05	0.00153028	3.04997e-06	3.95736e-06	5.23715e-06	4.77002e-06	4.02318e-06	4.54875e-06	3.91123e-06	0.000128379	0.00255331	0.00215946	1.0149e-05	0.0014189	3.39645e-06	2.99025e-06	0.00244714	0.00147279	2.26786e-05	3.86114e-05	0.000831947	2.69136e-06	2.73953e-06
Desulfurispirillum	0	0	0	2.08035e-07	0	0	1.23625e-06	0	2.30265e-07	9.79443e-07	0	0	2.10524e-07	0	0	0	6.55218e-07	0	1.8256e-07	0	0	0	0	0	0	2.24426e-07	0	4.41397e-07	0	0	0	0	0	0	0	8.10199e-07	0	0	0	4.12011e-07	0	0	0	2.02965e-07	0	0	6.29931e-07	2.28797e-07	0
Desulfurivibrio	0	0	0	0	0	0	0	0	0	0	0	0	0	0	0	0	0	0	0	0	0	0	0	0	0	0	0	0	0	0	0	0	0	0	0	0	0	0	0	0	0	0	0	0	0	0	0	0	0
Desulfuromonas	0	0	0	2.13109e-07	7.15856e-07	7.9191e-07	8.33716e-06	0	3.53821e-07	1.52506e-05	6.32112e-06	1.20499e-07	6.46977e-07	4.19363e-05	1.43026e-07	0	1.3424e-06	0	0	2.20484e-07	1.99933e-06	0	0	1.27746e-07	2.29093e-05	3.2186e-06	4.43442e-06	2.85993e-05	5.39651e-06	0	2.41044e-07	3.53389e-07	5.34084e-05	5.71496e-08	5.69146e-06	1.45243e-05	5.91371e-06	1.62725e-05	0	0	1.36707e-06	0	2.63916e-06	2.64053e-05	5.50392e-06	1.31231e-07	2.03268e-05	4.68756e-07	1.05799e-07
Dialister	4.36599e-05	3.02934e-05	0.00336041	7.11634e-06	8.42339e-06	0.00958597	8.56874e-06	0.0147198	0.00118456	9.98728e-06	0.00249451	2.42204e-05	0.0024795	0.0370671	3.63263e-06	0.00538597	7.86111e-05	1.78253e-05	0.00231177	0.0119473	0.000134932	0.0277306	4.25284e-05	0.000116067	0.011207	1.29997e-06	8.89377e-05	7.05454e-06	0.0317927	1.11677e-05	9.44126e-06	0.00869884	0.0315708	0.0042142	1.94767e-06	1.41167e-05	1.26036e-05	5.38469e-06	9.51083e-06	7.13201e-06	0.0119926	0.000770305	0.00872811	0.00229509	3.67229e-05	0.00430509	2.26742e-05	3.24e-06	0.013397
Dichelobacter	5.52145e-07	0	0	0	1.37471e-08	0	0	0	3.31705e-07	9.44119e-08	0	0	0	0	0	2.65697e-07	0	0	0	0	3.08168e-07	0	0	0	0	0	0	0	0	0	0	0	1.04202e-07	0	0	0	4.7522e-07	0	0	0	0	0	0	0	0	4.48373e-07	0	0	0
Dickeya	0	0	5.55721e-07	0	0	3.0159e-06	0	4.12995e-08	0.000135095	0	9.81689e-07	0	0	8.63347e-07	0	0	4.77763e-08	9.01516e-08	0	0	0	0	2.74634e-07	0	0	2.255e-08	0	3.37067e-08	0	0	0	0	0	0	0	0	0	0	0	0	0	0	9.28007e-08	0	0	3.05472e-06	5.27008e-05	0	0
Dorea	0.00865978	0.00213849	0.000812606	0.00193072	0.00434588	0.00253031	0.00479094	0.0064961	0.000724655	0.00251008	0.003207	0.00048827	0.00107231	0.00495782	0.00082738	0.00987839	0.00451726	0.00321734	0.00303375	0.00827591	0.00301289	0.0024644	0.000628068	0.00389051	0.00341432	0.00352229	0.00491659	0.00217643	0.0065891	0.00212314	0.0158262	0.000401579	0.00226201	0.0192717	0.00246812	0.00292284	0.00159491	0.00184421	0.00356382	0.00517469	0.00340997	0.0028181	0.00362847	0.00430029	0.000704054	0.00410965	0.00436666	0.00152033	0.00616294
Dysgonomonas	1.41823e-06	9.9328e-08	5.49973e-07	4.87842e-06	8.18121e-07	0	1.19198e-08	4.37967e-07	3.37365e-07	9.56665e-08	2.5113e-06	2.18299e-06	3.81521e-06	3.04349e-07	3.05325e-07	5.17032e-07	0	1.75195e-06	1.1488e-06	0	7.41355e-07	7.08694e-07	1.46257e-05	1.21804e-07	4.77459e-07	1.09603e-07	4.65201e-07	2.50523e-07	0	0	0	3.36952e-07	5.40678e-08	0	0	2.7648e-06	4.33743e-07	0	3.84552e-06	6.94338e-06	0	2.12357e-05	0	8.97995e-06	1.38028e-06	5.9783e-08	1.95235e-06	0	2.34473e-07
Edwardsiella	7.18216e-08	0	1.48286e-06	0	2.5962e-08	1.13758e-05	0	0	3.63954e-05	2.27274e-08	2.87196e-08	0	2.58539e-08	6.38116e-06	0	0	0	0	0	0	0	0	1.65347e-07	0	3.42116e-07	5.92078e-07	0	0	0	0	0	0	0	0	1.18196e-06	2.35002e-08	0	0	0	0	0	0	2.71737e-08	0	2.91116e-05	0	7.39238e-06	8.89768e-08	6.91946e-08
Eggerthella	0.000193248	0.000178128	0.000294699	0.000117523	0.000635836	0.00132804	0.000202496	0.000199198	0.00147727	0.000214304	0.000157884	1.69801e-05	0.000180421	0.000285308	0.00031682	0.000398504	6.13706e-05	0.000167823	6.04247e-05	0.000540959	0.000102749	9.96508e-05	0.000273778	0.000126979	0.000328957	0.000219883	0.000128289	0.000107431	0.000600271	0.000497791	0.000199243	8.1714e-05	0.000266173	0.00657146	0.000147454	0.000616669	7.25754e-05	0.00020835	0.000148295	7.26132e-05	0.000350738	5.60024e-05	0.000118789	0.000234871	0.00283429	0.000540074	0.000166616	6.0262e-05	0.00159472
Eikenella	0	0	0	0	0	4.28342e-08	0	0	0	0	0	0	0	0	0	0	0	0	0	0	0	0	0	0	0	0	0	0	0	0	0	0	0	0	0	0	0	0	0	0	0	0	0	0	0	0	0	0	0
Elusimicrobium	0	0	0	0	0	0	7.03558e-08	0	0	0	0	0	0	0	0	0	0	0	0	0	0	0	0	0	0	0	0	0	0	0	0	0	0	0	0	0	0	0	0	0	0	0	0	0	0	0	0	0	0
Enhydrobacter	0	0	0	0	0	0	0	0	0	0	0	0	0	0	0	2.8638e-08	0	0	0	0	0	0	0	0	0	0	0	0	0	0	0	0	0	0	0	0	0	0	0	0	0	0	0	0	0	0	0	0	0
Enterobacter	1.33857e-06	5.96595e-06	0.000609561	7.48591e-08	9.3891e-06	0.000252773	1.11996e-07	5.78055e-06	0.000915211	1.31461e-05	8.68062e-06	6.6009e-07	2.19796e-05	0.0020794	2.86027e-06	4.13159e-07	9.59674e-06	1.51119e-06	8.10949e-07	2.44595e-06	3.69104e-07	5.14873e-07	5.30594e-05	1.31752e-05	8.42084e-07	0.000215212	8.26089e-07	1.20835e-06	8.17031e-07	4.57473e-05	1.86738e-07	8.11401e-05	2.49491e-07	1.41504e-05	7.10829e-06	2.50432e-05	7.28972e-07	2.73179e-07	3.69565e-07	7.0775e-07	9.98509e-08	5.49993e-06	2.81226e-06	2.76006e-06	3.70947e-05	2.96301e-05	0.000496799	3.51263e-06	1.24492e-06
Enterococcus	0.000226234	9.88871e-05	0.00010227	0.000126066	0.000176379	0.00011617	7.49213e-05	0.000179082	0.000789558	0.000227626	0.000573593	0.00147996	0.000144523	0.00018789	6.35447e-05	0.000351404	0.000132098	0.000386827	0.000177514	0.00016189	0.00016632	0.000165384	3.91444e-05	7.72123e-05	0.000165213	5.46585e-05	0.000249023	0.000433249	0.000111035	9.79085e-05	0.000255817	0.000224358	8.52611e-05	0.000291603	0.000125079	0.000218107	0.000296295	0.000206357	0.00019622	0.000382088	0.000271252	5.97398e-05	7.79733e-05	0.00049676	0.000115871	0.000404199	0.0015557	0.000412352	0.000581906
Epulopiscium	9.80004e-07	0	0	5.22189e-07	3.8117e-07	4.25472e-07	2.6005e-06	0	6.55669e-07	2.27246e-06	1.99974e-07	1.67473e-07	4.77347e-07	1.2643e-07	5.33096e-07	2.12558e-06	4.29861e-06	0	0	4.10902e-07	8.28007e-07	2.26587e-06	0	0	2.33304e-07	4.07027e-06	1.46386e-07	6.0139e-07	1.66672e-07	0	0	1.78876e-07	3.60452e-07	0	1.76379e-07	1.57539e-07	1.61704e-06	1.14109e-06	1.1815e-06	0	2.82738e-06	2.16256e-06	2.00072e-06	3.38223e-07	7.26766e-07	8.53912e-07	0	2.18398e-07	5.76478e-07
Eremococcus	3.46225e-06	8.35781e-07	8.37128e-08	6.18706e-07	4.42657e-07	6.41452e-07	3.23126e-07	1.6666e-07	8.55851e-08	9.44365e-07	5.70023e-07	4.14361e-06	3.10246e-07	6.91105e-07	0	1.69294e-07	2.16549e-06	0	1.34518e-07	1.59997e-07	3.20996e-07	5.36206e-07	2.44294e-07	1.10427e-06	1.88355e-07	1.00465e-06	1.04195e-06	8.50398e-08	1.21222e-06	0	5.23215e-07	4.53558e-07	1.7074e-07	5.48055e-07	5.0495e-07	1.75144e-07	9.8138e-06	1.08103e-05	4.76072e-07	4.62361e-07	6.45684e-07	0	2.5806e-06	4.12478e-07	2.35973e-06	0	1.3707e-06	4.50836e-06	2.71217e-06
Erwinia	0	0	4.73534e-07	0	4.04132e-07	0	0	0	7.59259e-06	0	0	0	0	1.12631e-06	0	0	0	0	0	0	0	0	2.70492e-07	0	0	0	0	0	0	1.34313e-05	0	0	0	0	2.39912e-08	0	0	0	0	0	0	3.60427e-08	0	0	0	4.9221e-06	1.75502e-05	0	0
Erysipelothrix	3.31074e-06	0	0	0	0	2.66134e-07	1.70238e-05	0	1.58543e-07	3.59319e-05	7.08104e-07	1.24585e-05	3.14416e-06	5.37213e-06	0	0	6.48096e-06	0	0	0	9.90008e-08	0	3.95241e-07	1.71724e-07	2.39692e-06	1.62431e-05	0	2.26685e-05	5.12781e-06	0	0	5.84495e-07	5.26065e-06	9.56634e-08	1.03867e-06	1.33823e-06	2.23776e-05	6.51627e-05	0	0	0	0	1.22161e-05	2.78684e-06	7.14871e-06	0	1.26888e-05	1.29519e-05	1.42222e-07
Escherichia	0.000612468	0.00183386	0.328697	6.34639e-05	0.0063101	0.000600622	0.000205892	0.000257114	0.233214	0.0113831	0.00510903	3.25088e-05	0.00883615	0.000364488	0.00482259	0.000284279	0.0135795	0.000785482	0.000557489	0.00274167	1.021e-05	0.00061024	9.77364e-05	8.17805e-05	0.00157938	0.226248	8.44342e-05	0.000264803	0.000389314	0.0391234	8.93601e-06	0.136117	5.60546e-05	0.0196989	0.000708505	0.00126073	0.000497555	0.000290788	5.12014e-05	6.94173e-05	3.35709e-05	0.00886088	1.27419e-05	0.00106662	0.0587189	0.0101537	0.00195131	0.0029048	0.000418775
Ethanoligenens	3.03562e-06	6.18529e-06	4.24296e-07	1.09079e-06	1.0666e-05	1.74569e-05	3.57282e-06	9.96515e-06	2.90188e-06	5.66221e-06	1.70509e-05	1.10371e-06	2.13278e-05	1.36989e-06	2.86415e-06	6.96899e-07	1.18477e-05	3.73646e-06	1.35992e-05	9.35447e-07	5.37823e-06	2.0457e-05	1.81947e-06	3.94456e-06	1.90838e-06	9.25673e-07	4.33931e-06	7.88942e-06	3.75512e-06	4.38925e-07	4.09491e-07	7.97114e-07	1.13095e-05	8.4182e-07	4.27094e-06	1.21836e-05	7.70215e-06	2.17643e-05	1.13197e-06	1.31652e-06	7.25223e-06	3.1402e-06	9.004e-06	7.50466e-06	3.58506e-05	6.53974e-06	4.2311e-06	8.30478e-06	5.88979e-07
Eubacterium	0.0220036	0.0202137	0.0183289	0.0208328	0.0291084	0.0358267	0.0106623	0.0273367	0.00651137	0.00902802	0.0202795	0.0138163	0.0183982	0.0334378	0.00644298	0.0164046	0.00737645	0.0657911	0.0243335	0.0243943	0.0546715	0.0376843	0.00369074	0.0254729	0.035951	0.0396396	0.0411343	0.0336856	0.011998	0.00258969	0.00786418	0.001534	0.0340463	0.188571	0.00879278	0.0235804	0.0600605	0.0335745	0.034592	0.0196785	0.0307687	0.0242502	0.0509219	0.0141494	0.00400407	0.00828188	0.0207451	0.0181486	0.0182329
Exiguobacterium	0	0	0	0	7.76457e-07	0	0	0	0	0	0	0	0	1.38137e-07	0	0	0	0	0	0	0	0	0	0	4.37229e-06	0	0	0	0	0	0	0	0	0	0	3.15077e-07	0	4.582e-06	0	0	0	2.16256e-07	0	1.57862e-07	3.45214e-06	0	1.63315e-06	3.55907e-07	0
Faecalibacterium	0.0131632	0.0314651	0.00657071	0.0166861	0.0122181	0.0156343	0.00492995	0.0213924	0.00628991	0.00922268	0.016543	0.0232086	0.0131759	0.0144608	0.000856492	0.0114076	0.0395284	0.01152	0.0173788	0.00941204	0.0204018	0.0219316	0.0115591	0.016313	0.0214442	0.0247621	0.0193779	0.0158041	0.0178283	0.000948591	0.0361376	0.0044545	0.0270638	0.0135538	0.023809	0.029497	0.0209506	0.0441524	0.0323544	0.0195066	0.0154626	0.0143004	0.0347618	0.0155912	0.00596957	0.0144646	0.0219792	0.0196508	0.00656918
Ferrimonas	0	0	0	0	0	0	0	0	0	0	0	0	0	0	0	0	0	0	0	0	0	0	0	0	0	0	0	0	0	0	0	0	0	0	0	0	0	0	0	0	0	0	0	0	0	0	0	0	0
Fibrobacter	0	0	0	0	0	0	0	0	0	0	0	0	0	0	0	0	0	0	0	0	0	0	0	0	0	0	0	0	0	0	0	0	0	0	0	0	0	0	0	0	0	0	0	0	0	0	0	0	0
Filifactor	1.36857e-07	0	0	2.36036e-07	1.7842e-07	4.61849e-06	5.40447e-08	4.67077e-06	2.36916e-07	1.72626e-05	1.03548e-06	3.54097e-07	4.27578e-06	1.19074e-06	6.44402e-08	3.5297e-06	4.46486e-06	3.60108e-06	4.62554e-07	1.97279e-06	0	1.85192e-05	2.74321e-06	1.34125e-08	7.1163e-06	0	2.15087e-06	9.861e-08	1.40373e-05	4.30034e-06	1.39235e-07	2.76855e-05	0	5.21707e-07	3.08515e-07	1.54188e-06	3.08842e-06	2.43447e-06	1.02196e-07	5.91762e-07	7.42358e-06	9.0434e-07	7.6216e-06	1.19492e-06	2.30485e-06	1.34295e-06	7.16995e-08	1.51093e-08	7.6414e-06
Finegoldia	6.7471e-07	1.62742e-07	2.43133e-07	7.53895e-08	8.09296e-07	5.42772e-07	3.94077e-07	9.43379e-08	7.8257e-07	9.49383e-07	9.75157e-07	0	6.68937e-07	1.05173e-06	4.71198e-07	1.9097e-06	2.71882e-07	1.23889e-06	4.41077e-07	1.94685e-07	1.12785e-05	1.51027e-07	7.58138e-06	5.37063e-06	3.19739e-07	5.37684e-08	0	1.0242e-06	1.03828e-06	1.00587e-06	5.31333e-08	1.80157e-06	4.99631e-07	1.27327e-07	8.40282e-07	6.69955e-06	1.44992e-06	3.41785e-07	1.24539e-05	4.20687e-07	9.98435e-06	9.83965e-07	3.91066e-07	1.97431e-06	3.15869e-07	1.20019e-06	8.17334e-09	9.04294e-07	5.40803e-06
Flavobacterium	0	0	0	0	0	0	0	0	0	0	0	0	0	0	0	0	0	0	0	0	0	0	0	0	0	0	0	0	0	0	0	0	0	0	0	0	0	0	0	0	0	0	0	0	0	0	0	0	0
Fluviicola	0	0	0	0	3.3543e-07	0	0	0	0	0	0	0	0	0	0	2.46779e-05	0	0	0	0	0	0	0	0	0	0	0	7.60086e-06	0	0	0	0	0	0	0	0	0	0	0	0	1.60143e-07	0	0	0	0	2.15219e-07	0	0	0
Frankia	0	0	0	0	0	0	0	0	0	0	0	0	0	1.42627e-08	0	0	0	0	0	0	0	0	0	0	0	0	0	0	0	0	0	0	0	0	0	0	0	0	0	0	0	0	0	0	0	0	0	0	0
Fusobacterium	3.50152e-06	4.40976e-07	2.4878e-07	3.40038e-06	1.68444e-06	6.56554e-06	5.42123e-06	8.15106e-06	8.70583e-06	3.80338e-06	1.30944e-05	5.02419e-06	6.66747e-07	1.8038e-05	0.000125455	1.78148e-06	3.22043e-06	2.63257e-06	2.15489e-06	8.17214e-06	3.17216e-06	2.11819e-06	1.21045e-06	3.575e-07	6.61144e-07	1.61296e-06	6.50297e-06	3.35627e-06	2.74992e-06	2.38946e-08	4.43174e-08	5.26327e-07	4.0436e-06	1.68283e-06	3.0392e-06	9.43744e-06	1.02703e-05	6.22132e-06	1.81092e-07	8.0627e-07	9.53024e-06	1.40799e-06	4.77637e-06	5.59368e-05	2.63597e-06	1.09046e-05	1.23195e-06	1.45103e-06	2.22974e-06
Gallibacterium	0	0	0	0	0	0	0	0	0	0	0	0	0	0	0	0	0	0	0	0	0	0	0	0	0	0	0	0	0	0	0	0	0	0	0	0	0	0	0	0	0	0	0	0	0	0	0	0	0
Gardnerella	1.30472e-08	0	0	0	0	0	0	0	3.92337e-08	1.9018e-07	0	5.64624e-08	0	5.16987e-07	0	1.33272e-07	3.02741e-08	0	2.20132e-07	1.20531e-07	0	0	0	0	5.86593e-08	0	0	0	0	0	0	0	1.26807e-07	5.17708e-08	3.30712e-08	0	5.32884e-08	0	8.33794e-08	0	0	0	0	1.82256e-05	0	0	0	5.84756e-08	0
Gemella	1.30971e-05	1.49151e-07	3.55276e-07	7.53015e-06	8.99268e-06	1.09419e-05	3.95264e-05	5.58418e-06	4.65562e-06	1.61078e-05	4.82008e-06	1.15304e-06	1.25891e-06	1.98088e-05	8.16068e-05	1.41124e-06	1.5862e-06	1.0927e-06	1.13589e-05	8.01484e-06	3.86365e-06	5.78392e-06	4.95782e-06	2.28768e-06	2.3346e-05	9.63675e-06	1.48058e-05	3.0062e-05	1.28064e-05	2.96742e-06	3.78409e-06	1.25885e-06	3.92279e-05	8.65543e-06	5.94241e-06	2.17473e-05	1.12871e-05	2.13957e-05	2.06034e-06	5.55518e-06	2.64531e-06	1.28549e-06	1.03905e-05	2.24708e-05	1.13344e-05	4.67354e-06	2.6846e-05	4.45401e-06	1.86237e-06
Geobacillus	0	0	0	3.51272e-07	0	0	0	0	0	1.95889e-07	0	0	1.01466e-06	3.37448e-06	0	0	3.00756e-07	0	0	0	0	0	0	0	0	0	0	0	0	0	0	0	0	0	0	1.3397e-07	0	1.39161e-06	0	8.24022e-07	6.67262e-06	0	0	8.61367e-06	3.45044e-06	0	0	0	0
Geobacter	2.10034e-06	0	9.65259e-08	6.24105e-07	1.28353e-06	0	0	9.60845e-08	0	0	1.5574e-06	0	1.80449e-07	5.32813e-07	0	3.51371e-06	4.07691e-07	0	0	0	0	1.34748e-06	9.27608e-08	0	0	9.61825e-08	7.25955e-07	0	1.00343e-07	9.70413e-08	2.0169e-07	0	1.98616e-07	1.79613e-07	1.45783e-06	2.60421e-07	4.18599e-06	8.43997e-06	6.61048e-07	2.64864e-07	1.30729e-06	0	5.01882e-07	8.69851e-08	2.00231e-07	0	1.7998e-07	2.64751e-06	0
Geodermatophilus	0	0	0	0	0	0	0	0	0	0	0	0	0	0	0	0	0	0	0	0	0	0	0	0	0	0	0	0	0	0	0	0	0	0	0	0	0	0	0	0	0	0	0	0	0	0	0	0	0
Gloeobacter	6.43229e-07	0	0	2.18437e-07	0	0	0	0	0	0	0	0	0	0	0	0	0	0	0	0	0	0	0	0	0	0	0	0	0	0	0	0	0	0	0	0	0	0	0	0	0	0	0	0	0	0	0	7.20712e-07	0
Gordonia	0	0	0	0	0	2.0813e-07	0	0	0	0	0	0	0	5.73799e-07	0	0	2.35207e-07	0	0	0	0	2.6046e-07	0	0	2.63215e-07	2.41689e-07	0	2.37675e-07	0	0	0	0	0	0	0	2.1813e-07	0	0	0	2.21852e-07	0	0	2.52228e-07	0	0	0	0	0	0
Gramella	0	0	0	0	0	0	0	0	0	0	0	0	0	0	0	0	0	0	0	0	0	0	0	0	0	0	0	0	0	0	0	0	0	0	0	0	0	0	0	0	0	0	0	0	0	0	0	0	0
Granulibacter	0	0	0	0	0	0	0	0	0	0	0	0	0	0	0	0	0	0	0	0	0	0	0	0	0	0	0	0	0	0	0	0	0	0	0	0	0	0	0	0	0	0	0	0	0	0	0	0	0
Granulicatella	2.83059e-06	7.21349e-07	6.91283e-07	2.87186e-06	2.8848e-06	1.85382e-06	1.03713e-05	7.15616e-07	5.4626e-07	3.22854e-07	1.54732e-06	1.50992e-06	4.53957e-07	2.91676e-06	2.66167e-05	8.0258e-08	1.33925e-07	6.19831e-07	7.14132e-07	1.47325e-05	4.74208e-07	1.49585e-06	8.3728e-08	7.82858e-06	5.57312e-06	8.1737e-07	2.38783e-06	2.10402e-06	1.00372e-07	5.25067e-07	4.78055e-07	2.2452e-07	2.32711e-06	1.1534e-06	1.09116e-06	1.03188e-05	1.73769e-06	2.42082e-06	7.57547e-07	8.95747e-07	6.60745e-07	6.07002e-07	6.46298e-07	1.26639e-06	8.29756e-07	5.31136e-07	8.61287e-07	1.19711e-06	1.5234e-07
Haemophilus	9.61666e-05	3.14716e-05	0.000704537	0.000940445	2.32473e-05	0.000352162	0.00635401	0.000993758	6.40985e-06	0.000327049	0.000616007	0.00126353	0.000182423	0.00792481	0.000484003	0.000238033	9.81615e-05	4.2211e-06	0.000258346	2.73793e-05	1.00597e-05	9.47831e-06	5.14685e-05	0.000228572	3.55833e-05	0.000268833	0.000286698	0.000359152	6.51577e-06	3.06227e-07	4.01461e-05	3.88752e-05	0.000663764	3.08709e-06	0.000517799	0.00206786	0.000390263	0.000189693	4.59011e-06	0.000774542	0.000700864	0.000618634	0.0013363	0.000506468	0.000119776	0.000223359	0.00043475	0.00126121	2.91949e-05
Halanaerobium	0	0	0	0	0	0	0	0	0	0	0	0	0	0	0	0	0	0	0	0	0	0	0	0	0	0	0	0	0	0	0	0	0	0	0	0	0	0	0	0	0	0	0	0	0	0	0	0	0
Haloplasma	0	0	0	0	0	0	6.78726e-07	0	0	3.35187e-06	0	0	0	0	0	0	7.19455e-07	0	0	0	0	0	0	0	0	0	0	0	5.78449e-07	0	0	0	0	0	0	0	0	3.27286e-07	0	0	0	0	0	1.10503e-06	0	0	0	0	0
Halothiobacillus	0	0	0	0	0	0	0	0	0	0	0	0	0	0	0	0	0	0	0	0	0	0	1.12427e-07	0	0	0	0	0	0	0	0	0	0	0	0	0	0	0	0	0	0	0	0	0	0	0	0	0	0
Helicobacter	2.85691e-07	1.71534e-06	9.44066e-09	7.56758e-08	1.15755e-07	1.85372e-07	3.97765e-07	0	4.92604e-07	1.77765e-06	2.00035e-07	0	2.71402e-07	5.78177e-07	1.36374e-07	2.35104e-07	3.10951e-07	9.537e-09	2.42057e-07	1.90877e-07	1.59296e-07	3.22617e-07	1.75658e-06	2.28147e-07	7.53114e-07	9.99002e-07	3.52179e-07	2.4759e-08	1.43964e-07	0	2.56619e-07	7.09335e-08	0	5.77069e-07	4.02445e-07	7.43447e-08	0	1.76364e-07	2.43993e-07	2.5709e-07	2.01871e-06	1.35789e-07	1.64772e-08	0	4.10883e-07	3.53991e-08	2.35737e-08	1.84189e-07	3.45909e-07
Heliobacterium	2.42814e-07	0	0	0	0	0	3.89213e-06	0	9.16139e-07	1.50462e-06	6.22995e-07	0	3.40078e-07	3.05182e-07	0	0	8.82025e-07	0	4.11436e-07	1.23834e-07	3.43823e-07	1.95345e-07	4.88613e-08	2.01445e-07	1.901e-07	2.31931e-07	3.04032e-07	0	1.82104e-07	0	3.80107e-07	1.85756e-07	0	1.69251e-07	0	8.63714e-07	3.58672e-07	1.69937e-07	6.91718e-07	1.91688e-07	3.07967e-07	2.24574e-07	2.13281e-07	1.63933e-07	5.52063e-07	4.06218e-07	2.57866e-08	0	0
Herbaspirillum	0	0	0	0	0	0	0	0	0	0	0	0	0	0	0	0	0	0	0	0	0	0	0	0	0	0	0	0	0	0	0	0	0	0	0	0	0	0	0	0	0	0	0	0	0	0	0	0	0
Herminiimonas	0	0	0	0	0	0	0	0	0	0	0	0	0	0	0	0	0	0	0	0	0	0	0	0	0	0	0	0	0	0	0	0	0	0	0	0	0	0	0	0	0	0	0	0	0	0	0	0	0
Histophilus	0	0	0	8.6269e-07	2.46277e-08	2.17034e-08	1.42277e-07	0	0	8.3112e-08	0	0	0	1.27955e-05	7.12487e-07	0	7.90781e-08	2.69185e-08	0	0	0	9.17347e-06	3.59081e-06	2.41095e-06	1.40589e-07	3.25031e-07	1.39109e-06	0	7.80448e-08	0	0	6.78861e-07	0	1.66674e-06	0	5.15215e-07	2.22035e-07	1.54488e-08	0	5.93901e-06	2.55466e-05	0	5.57148e-06	1.68079e-06	0	1.64337e-06	0	0	0
Holdemania	0.000315965	0.00019661	5.70228e-05	0.00045201	0.000421378	0.000275058	0.000400667	0.000440972	0.000328028	0.000669259	0.000448567	0.00015723	0.000446583	0.000273173	0.000309945	0.000322288	0.000308135	0.000446527	0.000542245	0.000223265	0.000325588	0.00148634	0.000252716	0.000156901	0.000395441	0.00066081	0.000405612	0.000502132	0.000370288	0.00020583	0.000329708	0.000141675	0.000259252	0.000256803	0.000213774	0.000311339	0.000638247	0.000406423	0.000268824	0.000283519	0.000492927	0.000259768	0.0008199	0.00025867	0.000330383	0.000340507	0.000132319	0.000212505	0.000304001
Ilyobacter	3.29861e-07	0	0	0	2.15019e-07	2.0813e-07	0	0	0	0	0	0	0	1.91266e-07	0	0	0	0	2.16263e-06	0	2.3354e-07	0	0	0	5.26429e-07	0	0	7.13026e-07	5.04289e-07	0	5.0681e-07	0	0	0	0	0	4.78229e-07	0	0	0	0	0	0	2.18578e-07	7.54719e-07	0	0	2.46397e-07	4.44898e-07
Janthinobacterium	3.23231e-08	0	0	4.39069e-08	0	0	0	0	0	0	0	0	0	3.74843e-08	0	0	0	0	0	0	0	0	0	0	0	0	0	0	0	0	0	0	0	0	0	0	0	0	0	0	0	0	0	0	0	0	0	0	0
Jonquetella	5.07812e-07	5.16926e-08	0	0	0	0	0	0	0	2.16508e-07	0	0	4.78746e-07	1.88849e-05	0	0	0	4.3371e-08	0	0	0	1.58747e-05	0	0	0	0	0	0	0	0	0	0	0	0	0	0	0	0	0	0	0	0	0	0	1.48432e-08	0	2.3208e-07	0	0
Kingella	0	0	0	0	0	9.43846e-08	0	0	0	0	0	2.53357e-07	1.7684e-07	0	0	2.41335e-07	0	0	0	0	0	0	0	0	0	0	0	0	0	0	0	0	0	0	4.76225e-08	0	0	0	0	4.91132e-07	3.77737e-07	0	6.10986e-08	1.88341e-07	0	9.19739e-08	0	1.44532e-07	4.33776e-08
Kitasatospora	0	0	0	0	0	0	0	0	0	0	0	0	0	0	0	0	0	0	0	0	0	0	0	0	0	0	0	0	0	0	0	0	0	0	0	0	0	0	0	0	0	0	0	0	0	0	0	0	0
Klebsiella	1.08268e-05	3.91989e-06	0.000625048	2.58141e-07	6.51003e-06	0.000111825	3.8684e-07	3.6096e-06	0.00310389	1.82404e-05	1.79242e-05	1.77219e-06	1.8424e-05	0.000265902	8.29229e-06	2.06724e-06	1.96867e-05	1.47942e-06	8.33818e-07	8.63982e-06	2.7258e-07	1.98829e-06	0.000636016	1.86065e-05	5.09327e-06	0.000420023	1.69296e-05	3.66243e-05	1.98715e-06	8.96552e-05	1.26156e-06	0.000227488	4.85911e-07	0.000114928	4.42152e-06	7.47076e-06	9.64721e-07	3.06726e-07	1.44642e-06	6.53373e-06	4.52381e-08	2.03603e-05	9.7278e-07	1.49889e-06	7.25118e-05	2.89909e-05	0.0599538	6.65943e-06	6.4897e-06
Kribbella	0	0	0	0	0	0	0	0	0	0	0	0	0	0	0	0	0	0	0	0	0	0	0	0	0	0	0	0	0	0	0	0	0	0	0	0	0	0	0	0	0	0	0	0	0	0	0	0	0
Kyrpidia	0	0	0	0	0	0	0	0	0	0	0	0	0	0	0	0	0	0	0	0	0	0	0	0	0	0	0	0	0	0	0	0	0	0	0	0	0	0	0	0	0	0	0	0	0	0	0	0	0
Kytococcus	0	0	0	0	0	0	0	0	0	0	0	0	0	1.30866e-07	0	0	0	0	0	0	0	0	0	0	0	0	0	0	0	0	0	0	0	0	0	0	0	0	0	0	0	0	0	1.49553e-07	0	0	0	0	3.04404e-07
Labrenzia	0	0	0	0	0	0	0	0	0	0	0	0	0	0	0	0	0	0	0	0	0	0	0	0	0	0	0	0	0	0	0	0	0	0	0	0	0	0	0	0	0	0	0	0	0	0	0	0	0
Lactobacillus	5.7682e-05	1.63159e-05	0.000442971	7.22032e-05	5.05292e-05	0.000212837	0.00100917	2.92402e-05	0.000151997	4.32426e-05	3.23931e-05	1.67847e-05	0.000355508	4.90559e-05	0.000123734	2.09014e-05	3.33273e-05	4.50109e-05	3.12236e-05	0.000104484	0.000254475	4.42411e-05	1.35497e-05	2.54456e-05	6.46991e-05	0.00226641	5.0582e-05	3.12448e-05	7.20611e-05	6.20572e-06	6.53561e-05	2.62286e-05	0.000208596	0.0107669	2.04636e-05	3.38755e-05	3.38351e-05	9.32794e-05	7.40945e-05	0.000731538	6.07545e-05	1.78813e-05	4.53018e-05	0.00057142	9.52449e-05	8.01594e-05	5.43237e-05	2.03211e-05	2.5346e-05
Lactococcus	2.13133e-06	1.49821e-05	1.25157e-06	6.37784e-05	1.59677e-05	4.42378e-05	6.87011e-06	4.06566e-06	2.85425e-06	3.7689e-06	2.02327e-05	1.02671e-05	6.61381e-06	1.03859e-05	6.74531e-06	1.13181e-06	3.6687e-06	5.77606e-06	7.09303e-06	4.57629e-06	4.72444e-06	8.87786e-06	6.49906e-06	5.02909e-06	1.29675e-05	3.4987e-05	9.67642e-06	2.70639e-06	2.30741e-05	1.02056e-07	3.91839e-06	1.5359e-06	0.000111697	0.000179571	4.08337e-06	1.56675e-05	2.50017e-05	3.50615e-06	2.32488e-05	1.04241e-05	3.38966e-06	1.00446e-05	1.46201e-05	2.88301e-05	8.52311e-05	8.45323e-05	1.18785e-05	0.000110785	5.12477e-05
Laribacter	0	0	0	0	0	0	0	0	0	0	0	0	0	0	0	0	0	0	0	0	0	0	0	0	0	0	0	0	0	0	0	0	0	0	0	0	0	0	0	2.04062e-08	0	0	0	0	0	0	0	0	0
Lautropia	0	1.45162e-05	0	0	0	0	0	0	0	0	0	0	0	0	0	0	0	0	0	0	0	0	0	5.41699e-07	0	0	0	0	0	0	0	0	0	0	0	0	0	0	0	0	0	0	0	6.75692e-07	1.11874e-08	0	0	0	0
Lawsonia	5.95856e-06	2.03169e-07	5.02372e-07	9.69925e-07	4.32025e-06	4.29307e-06	5.86113e-07	1.14543e-06	5.05015e-06	1.19548e-05	7.31879e-07	1.58994e-06	2.0059e-06	1.31887e-05	2.72992e-06	4.68268e-06	5.28047e-06	1.42981e-05	3.76723e-06	1.12424e-06	5.61291e-06	1.59894e-05	6.57128e-06	5.29522e-07	1.78052e-06	4.18384e-06	1.16284e-05	1.51136e-05	8.60793e-06	6.41753e-07	6.6354e-06	5.52324e-06	1.35382e-06	4.24041e-07	2.00815e-06	6.18975e-06	5.03128e-06	4.9628e-06	6.5175e-06	1.01729e-05	9.18578e-06	8.79601e-06	9.7046e-06	1.19133e-05	7.18709e-06	6.95116e-06	3.569e-06	3.31387e-06	2.64857e-06
Leeuwenhoekiella	4.38565e-06	0	0	0	0	3.68958e-07	1.96676e-07	0	4.39596e-07	3.73969e-07	0	0	2.61242e-06	0	0	6.52165e-07	1.25087e-06	1.08592e-06	6.97047e-07	0	2.07002e-07	0	2.06604e-07	0	2.33304e-07	0	0	0	4.46984e-07	0	0	0	0	0	0	0	0	0	0	0	0	2.65405e-07	0	1.9374e-07	5.57463e-06	0	0	0	0
Leptospira	4.92189e-06	7.63104e-06	0	5.12598e-06	2.29645e-05	1.11234e-05	2.59613e-05	0	1.55741e-05	1.45715e-05	1.99974e-07	0	1.83194e-05	6.10564e-06	7.81875e-07	0	1.46021e-05	1.27414e-07	1.87428e-06	0	1.16583e-05	1.80134e-05	3.63622e-07	1.25702e-06	2.18995e-06	2.76493e-06	3.26733e-06	4.82006e-06	1.57338e-05	0	2.50364e-06	1.67428e-06	0	1.17347e-07	1.5733e-06	8.41256e-06	1.02442e-05	8.14288e-06	1.43962e-07	2.30726e-07	1.10261e-05	3.11409e-06	8.13182e-06	1.21996e-05	7.73134e-05	1.11595e-05	1.81541e-05	3.33129e-06	2.31347e-07
Leptothrix	0	0	0	0	0	0	0	0	0	0	0	0	0	0	0	0	0	0	0	0	0	0	0	0	0	0	0	0	0	0	0	0	0	0	0	0	0	0	0	0	0	0	0	0	0	0	0	0	0
Leptotrichia	0	0	0	0	0	0	0	0	0	0	0	0	0	0	0	0	0	0	0	0	0	0	0	0	0	0	0	0	0	0	0	0	0	0	0	0	0	0	0	0	0	0	0	0	0	0	0	0	0
Leuconostoc	1.55736e-07	3.04321e-07	0	3.43989e-07	7.28767e-07	7.15189e-07	0	4.14814e-08	4.55398e-07	8.70618e-08	1.69522e-08	2.13882e-07	1.97587e-07	0	2.28618e-08	0	0	0	2.78561e-07	1.01004e-07	0	4.96252e-07	5.45297e-07	1.72339e-06	3.89351e-07	3.55694e-08	8.23992e-08	4.61198e-07	3.90224e-08	5.31287e-08	1.36881e-08	1.8829e-08	7.22898e-07	2.06441e-06	1.13387e-07	6.7201e-07	2.4343e-07	0	3.12056e-08	2.06005e-07	1.56085e-08	0	2.2497e-07	4.55419e-06	6.51519e-07	1.67384e-07	4.40755e-08	9.02438e-07	0
Limnobacter	5.80842e-07	0	0	0	0	0	0	0	0	0	0	0	0	0	0	0	0	0	0	0	0	0	2.86768e-08	0	0	0	0	0	0	0	0	0	0	0	0	0	0	0	0	0	0	0	0	0	0	0	0	0	0
Listeria	6.95149e-07	0	0	1.28492e-07	1.65691e-07	0	1.18345e-07	0	0	9.91244e-08	6.5879e-07	0	0	0	1.75467e-07	0	2.41396e-07	0	0	0	0	1.49382e-07	5.34738e-08	2.53431e-07	0	0	2.6731e-07	1.11679e-07	5.40082e-06	4.40465e-06	0	5.05722e-08	0	8.93506e-08	0	3.59138e-07	1.72869e-07	2.59904e-07	0	0	0	0	6.22175e-07	0	4.32853e-07	0	2.73833e-07	2.26919e-07	2.28906e-08
Lyngbya	0	0	0	0	0	0	0	0	0	0	0	0	0	0	0	0	0	0	0	0	0	0	0	0	0	0	0	0	0	0	0	0	0	0	0	0	0	0	0	0	0	0	0	0	0	0	0	0	0
Lysinibacillus	6.99162e-07	0	0	0	0	0	0	0	0	0	0	0	0	0	0	0	0	0	0	0	0	0	0	0	0	1.8442e-06	0	0	0	0	0	0	0	0	0	0	0	0	0	0	0	0	0	4.05931e-08	0	0	0	0	0
Macrococcus	0	0	0	0	0	0	9.98511e-07	0	0	1.79313e-06	0	0	2.26718e-07	4.68602e-06	0	0	4.70413e-07	0	0	0	1.1677e-07	0	0	0	2.76375e-06	3.62534e-07	3.04032e-07	4.15932e-06	1.13465e-06	0	0	0	9.85697e-06	0	2.44218e-07	1.19972e-06	0	1.13291e-06	0	0	2.05311e-07	0	6.30569e-07	8.9617e-06	0	0	1.13065e-07	0	0
Magnetococcus	0	0	0	0	0	0	0	0	9.06588e-07	1.699e-07	0	0	0	0	0	0	0	0	0	0	0	0	0	0	0	0	0	0	0	0	0	0	0	0	0	0	0	0	0	0	0	0	0	0	0	0	0	0	0
Magnetospirillum	0	0	0	0	0	0	0	0	0	0	0	0	0	0	0	0	0	0	0	0	0	0	0	0	0	0	0	0	0	0	0	0	0	0	0	0	0	0	0	0	0	0	1.58659e-07	0	0	0	0	0	0
Mahella	0	0	0	0	0	0	0	0	0	0	0	0	0	0	0	0	0	1.91121e-07	0	0	0	0	0	0	0	0	0	0	4.91682e-07	0	0	0	0	0	0	0	0	1.76734e-07	0	0	0	0	0	6.81963e-07	0	0	0	0	0
Mannheimia	0	0	0	0	0	0	0	0	0	0	0	0	0	3.86861e-07	0	0	0	0	0	0	0	0	0	0	0	0	0	7.35662e-08	0	0	0	0	0	0	0	0	0	0	0	0	0	0	0	0	0	0	5.28086e-08	0	0
Maricaulis	0	0	0	0	0	0	0	0	0	0	0	0	0	0	0	0	0	0	0	0	0	0	0	0	0	0	0	0	0	0	0	0	0	0	0	0	0	0	0	0	0	0	0	0	0	0	0	0	0
Marinithermus	3.85167e-08	0	0	0	1.50642e-07	0	3.62733e-07	0	5.79109e-08	4.92654e-08	0	0	0	8.93339e-08	0	5.7276e-08	0	0	9.18266e-08	1.08262e-07	0	2.43304e-07	5.44345e-08	0	1.22939e-07	0	4.73344e-08	2.2202e-07	0	0	1.77535e-07	5.78401e-08	0	1.05402e-07	0	5.09406e-08	1.67523e-07	0	0	0	0	6.99271e-08	0	0	5.87505e-08	0	0	0	0
Marinobacter	6.74827e-07	1.36107e-06	0	0	0	0	0	0	0	0	0	0	0	0	0	0	0	0	0	0	0	0	0	0	0	0	0	0	0	0	0	0	0	0	0	0	0	0	0	0	0	0	0	0	0	0	0	0	0
Marinomonas	0	0	0	0	0	0	0	0	0	0	0	0	0	0	0	0	0	0	0	0	0	0	0	0	0	0	0	0	0	0	0	0	0	0	0	0	0	0	0	0	0	0	0	0	0	0	0	0	0
Mariprofundus	0	0	0	0	0	0	0	0	0	0	0	0	0	0	0	0	0	0	0	0	0	0	0	0	0	0	0	0	0	0	0	2.68314e-07	0	0	0	0	0	0	0	0	0	0	0	0	0	0	0	0	0
Megasphaera	8.35282e-06	2.02053e-06	2.17761e-06	2.37679e-05	1.52994e-05	5.62759e-06	1.08174e-05	1.5352e-05	1.85849e-06	6.60856e-06	8.88771e-06	7.65896e-06	4.61625e-06	6.91816e-06	1.96739e-05	7.47665e-06	1.21054e-05	3.36143e-06	7.3477e-06	1.49758e-05	1.54826e-05	7.65301e-06	1.70938e-05	3.72255e-06	5.24884e-06	8.83757e-06	1.3265e-05	5.96236e-06	4.17431e-05	1.33799e-05	1.14081e-05	9.25329e-06	3.18121e-06	1.30354e-05	5.94827e-06	2.37689e-05	6.45627e-06	1.19805e-05	8.9052e-06	4.22154e-06	1.85514e-05	5.56076e-06	2.12625e-05	8.31139e-06	3.5293e-06	5.13186e-06	9.28868e-06	5.71568e-06	2.17502e-05
Mesoplasma	0	0	0	0	0	0	4.11054e-06	0	0	6.35291e-06	0	0	3.46746e-07	1.84802e-06	0	0	0	0	0	0	0	0	0	0	0	7.01397e-06	5.94349e-08	7.71991e-06	3.66351e-06	0	0	0	0	0	1.86755e-07	0	7.3141e-07	1.48165e-06	0	0	3.61225e-07	0	2.45922e-06	3.66052e-06	0	0	3.18281e-06	0	0
Methanobrevibacter	0.0147935	0.000214835	8.15218e-06	3.56928e-06	1.84088e-05	8.12539e-05	0.00477375	1.85299e-05	0.00324612	0.00264075	1.89611e-06	2.74016e-06	0.00219573	0.00235292	7.02592e-06	6.65233e-06	0.000868675	0.0101931	0.00611153	9.39658e-06	7.06678e-06	0.000251257	0.00374986	2.56393e-06	2.37355e-06	0.00021015	0.00318064	0.000163823	2.17396e-05	1.83584e-05	0.000886635	1.34063e-06	4.19812e-06	1.70445e-05	0.000854724	1.85328e-05	0.000207476	0.000777497	3.59482e-06	0.000349409	2.52885e-06	0.000364824	0.00188105	0.00847877	1.02582e-05	0.0248184	0.00742075	0.00512198	2.31965e-05
Methanosphaera	7.48811e-09	0	2.4009e-08	0	0	0	0	0	4.22298e-08	0	0	0	0	0	0	0	0	0	0	0	0	3.66052e-08	0	0	0	0	6.44169e-07	3.42929e-05	0	0	7.53261e-09	0	6.89293e-08	0	0	0	4.40644e-07	0.000106252	0	0	0	0	0	0	0	0	0	0	0
Methylibium	0	0	0	9.70829e-07	0	0	0	0	0	0	0	0	0	0	0	0	4.58653e-07	0	0	0	0	0	0	0	0	0	0	0	0	0	0	0	0	0	0	3.19016e-07	0	0	0	0	0	0	0	0	0	0	0	0	0
Methylobacillus	2.65762e-06	4.14351e-06	0	0	0	0	0	3.62165e-08	0	2.15799e-07	0	0	0	0	0	0	0	0	0	0	0	0	0	0	0	0	0	0	0	0	0	0	0	0	0	0	0	0	0	0	0	0	0	0	0	0	0	0	0
Methylocella	0	0	0	0	0	0	0	0	0	0	0	0	0	0	0	0	0	0	0	0	0	0	0	0	0	0	0	0	0	0	0	0	0	0	0	0	0	0	0	0	0	0	0	0	0	0	0	0	0
Methylocystis	0	0	0	0	0	0	0	0	0	0	0	0	0	0	0	0	0	0	0	0	0	0	0	0	0	0	0	0	0	0	0	0	0	0	0	0	0	0	0	0	0	0	0	0	0	0	0	0	0
Methylophaga	0	0	0	0	0	0	0	0	0	0	0	0	0	0	0	0	0	0	0	0	0	0	0	0	0	0	0	0	0	0	0	0	0	0	0	0	0	0	0	0	0	0	0	0	0	0	0	0	0
Methyloversatilis	0	0	0	0	0	7.0294e-06	0	0	0	0	0	0	0	0	0	0	0	0	0	0	0	0	0	0	6.15866e-08	0	0	0	0	0	0	0	0	0	0	0	0	0	0	0	0	0	0	0	0	0	0	0	0
Methylovorus	0	0	0	0	0	0	0	0	0	0	0	0	0	0	0	0	0	0	0	0	0	0	0	0	0	0	0	0	0	0	0	0	0	0	0	0	2.59041e-07	0	0	0	0	0	2.73247e-07	0	0	0	0	0	0
Microbacterium	0	0	0	0	0	0	0	0	0	0	0	0	0	0	0	0	0	0	0	0	0	0	0	0	0	0	0	0	0	0	0	0	0	0	0	0	0	0	0	0	0	0	0	0	0	0	0	0	0
Micrococcus	0	0	0	0	0	0	0	0	0	0	0	0	0	0	0	0	0	0	0	0	0	0	0	0	0	0	0	0	0	0	0	0	0	0	0	0	0	0	0	0	0	0	0	0	0	0	0	0	0
Microlunatus	0	0	0	0	0	0	0	0	5.11699e-08	0	0	0	0	0	2.48214e-07	0	4.85347e-08	0	0	4.78299e-08	0	0	0	0	0	0	0	0	0	0	0	0	5.14931e-08	0	0	0	0	0	0	0	0	0	0	0	0	0	0	0	0
Mitsuokella	4.96682e-07	8.27199e-08	0	1.34275e-07	1.13687e-07	0	1.77913e-06	1.45895e-07	2.23545e-07	1.13856e-06	2.48243e-07	1.16888e-08	5.0154e-07	3.00269e-07	2.69612e-07	9.26251e-08	1.67143e-07	2.579e-07	4.45498e-08	5.25233e-08	5.29197e-08	1.62743e-07	1.7606e-08	1.23917e-08	7.54062e-08	4.69826e-07	4.35248e-06	6.0453e-07	5.20793e-07	0	5.39104e-07	3.7415e-08	2.59525e-08	0	5.53392e-08	1.01692e-06	1.77663e-06	1.19801e-07	2.40708e-07	4.89138e-07	9.30462e-08	9.04673e-08	2.52217e-07	2.55707e-07	3.65142e-07	3.11259e-07	8.03532e-07	1.66287e-07	4.34956e-07
Mobiluncus	0.000118239	1.35539e-05	3.69268e-06	2.59264e-05	9.05532e-06	1.48149e-05	1.16826e-05	1.7677e-05	2.45158e-05	6.46103e-05	3.21061e-05	1.23957e-05	1.78662e-05	1.12105e-05	7.95799e-06	2.2352e-05	1.87845e-05	2.92583e-05	3.50742e-05	4.47516e-05	9.92479e-06	2.99816e-05	4.31568e-06	6.71088e-06	1.11099e-05	6.14848e-06	7.12488e-05	2.46425e-05	1.53691e-05	1.28892e-05	2.04858e-05	4.82152e-05	1.41847e-05	1.69656e-05	1.89876e-05	1.78827e-05	1.22714e-05	2.19766e-05	2.0251e-05	4.22339e-06	1.89871e-05	7.93403e-06	2.24409e-05	1.56984e-05	1.40024e-05	3.07962e-05	5.64135e-06	4.95036e-06	4.06998e-05
Moorella	3.38542e-07	0	0	0	0	2.13607e-07	4.55461e-07	0	0	0	0	0	0	0	0	0	0	0	0	0	0	8.01943e-07	2.39225e-07	0	0	0	0	0	0	0	0	0	0	0	0	0	0	0	0	0	0	0	0	4.4866e-07	0	2.83183e-07	0	2.52881e-07	0
Mucilaginibacter	0	0	0	0	0	0	0	0	0	0	0	0	0	0	0	0	0	0	0	0	0	0	0	0	0	0	0	0	0	0	0	0	0	0	0	0	0	0	0	0	0	0	0	0	0	0	0	0	0
Mycoplasma	3.89836e-07	1.29427e-07	0	0	6.79925e-07	5.50802e-06	1.27559e-05	0	0	1.10731e-05	0	0	5.61717e-06	2.24328e-05	0	0	0	0	0	0	0	0	0	0	4.1217e-07	1.42817e-07	2.54084e-06	1.31142e-05	6.92576e-06	0	0	1.46353e-07	7.81525e-07	0	0	7.74752e-06	5.66189e-07	1.17559e-05	0	1.31094e-07	0	0	7.72188e-06	5.74392e-06	2.21475e-08	0	4.37707e-06	0	0
Nakamurella	0	0	0	0	0	0	0	0	0	0	0	0	0	0	0	0	0	0	0	0	0	0	0	0	0	0	0	0	0	0	0	0	0	0	0	0	0	0	0	0	0	0	0	0	0	0	0	0	0
Natranaerobius	0	1.55313e-07	0	1.58863e-07	0	0	1.68355e-05	3.4241e-07	1.75838e-06	4.18846e-06	3.92676e-07	0	9.64584e-07	4.06875e-07	0	5.21732e-07	5.00348e-07	3.47494e-07	5.57638e-07	9.86165e-07	1.65601e-07	9.23449e-07	0	0	0	0	4.31173e-07	0	1.43035e-06	0	0	1.40499e-06	0	4.80056e-07	5.19518e-07	1.54674e-07	0	6.42671e-07	1.96311e-07	0	1.45584e-07	4.24648e-07	2.14623e-06	7.74958e-07	3.21098e-06	3.52176e-06	1.60346e-07	0	0
Nautilia	0	0	0	0	0	0	0	0	0	0	0	0	0	4.47563e-07	0	0	1.83461e-07	0	0	0	0	2.03159e-07	0	0	0	0	0	1.85387e-07	0	0	0	0	0	0	0	1.70142e-07	0	0	0	0	0	0	0	1.70491e-07	5.8868e-07	0	0	0	0
Neisseria	4.791e-07	1.41953e-07	6.21261e-06	1.04138e-05	5.09989e-07	2.71272e-06	2.44655e-05	6.83375e-06	3.0775e-07	2.97451e-06	2.20437e-06	4.0758e-06	1.42965e-06	2.31528e-05	3.35005e-06	6.77427e-07	2.57891e-06	0	1.91331e-07	1.57275e-06	1.20065e-07	6.04639e-08	8.32251e-07	2.11004e-06	9.58551e-07	9.77747e-07	1.27725e-06	1.3732e-06	1.07214e-07	0	8.08184e-07	1.25175e-06	6.86138e-06	0	6.67585e-06	7.70895e-06	1.61714e-06	1.28221e-06	4.09895e-07	5.04094e-06	3.5331e-06	2.46478e-06	7.98511e-06	2.16374e-06	1.34731e-06	1.24971e-06	1.78675e-06	5.32165e-06	1.90278e-07
Nitrosococcus	0	1.37445e-08	0	0	0	0	0	0	2.25492e-07	1.91829e-07	9.05585e-07	0	0	1.88418e-05	0	0	0	1.53758e-08	0	0	1.51801e-07	0	0	0	0	0	6.35948e-09	0	0	0	0	7.77095e-09	7.82961e-09	0	0	0	2.84341e-06	7.10919e-09	0	0	0	6.67304e-07	0	0	0	8.65724e-09	1.17776e-06	2.31927e-08	0
Nitrosomonas	4.72962e-07	4.77359e-07	0	0	0	0	0	0	0	0	1.09766e-06	0	0	0	0	0	0	0	0	0	0	0	0	0	0	0	0	0	0	0	0	0	0	0	0	0	0	0	0	0	0	0	0	0	0	0	0	0	0
Nitrospira	1.35872e-06	2.45764e-06	0	0	0	0	0	0	0	0	0	0	0	0	0	0	0	0	0	0	0	0	0	0	0	0	0	0	0	0	0	0	0	0	0	0	0	0	0	0	0	0	0	0	0	0	0	0	0
Nocardioides	0	0	0	0	0	0	0	0	0	0	0	0	0	0	0	0	0	0	0	0	0	0	0	0	0	0	0	0	0	0	0	0	0	0	0	0	0	0	0	0	0	0	0	0	0	0	0	0	0
Novosphingobium	0	0	0	0	0	0	0	0	0	0	0	0	0	0	0	0	0	0	0	0	0	0	0	0	0	0	0	0	0	0	0	0	0	0	0	0	0	0	0	0	0	0	0	0	0	0	0	0	0
Oceanimonas	0	0	0	0	0	0	0	0	0	0	0	0	0	0	0	0	0	0	0	0	0	0	0	0	0	0	0	0	0	0	0	0	0	0	0	0	0	0	0	0	0	0	0	0	0	0	0	0	0
Oceanithermus	0	6.40665e-07	0	0	2.09643e-07	2.02927e-07	0	2.35407e-07	0	2.05683e-07	0	0	4.42101e-07	5.59454e-07	0	0	2.29326e-07	0	1.34182e-06	0	0	2.53949e-07	0	0	0	0	5.92863e-07	0	9.83364e-07	0	7.41209e-07	2.41482e-07	0	0	9.52449e-07	2.12677e-07	4.66274e-07	0	0	4.32612e-07	0	2.91946e-07	2.45922e-07	0	2.45284e-07	0	0	2.40237e-07	0
Oceanobacillus	0	0	0	0	0	0	5.19226e-06	0	5.52635e-07	0	0	0	0	0	0	0	0	0	0	0	0	0	0	0	0	2.69311e-07	0	0	0	0	0	0	0	0	2.72128e-07	0	0	0	0	0	0	0	0	0	0	0	6.29931e-06	0	0
Ochrobactrum	0	0	0	0	0	0	0	0	1.64767e-07	0	0	0	0	0	0	0	0	0	0	0	0	0	0	0	0	0	0	0	0	0	0	0	0	0	0	0	0	0	0	0	0	0	0	0	0	0	0	0	0
Odoribacter	0.00468527	0.0036131	0.000402846	0.00331471	0.00409304	0.00283661	0.000349684	0.00219727	0.00144963	0.0017671	0.00206151	0.00135132	0.0102417	0.000914261	0.00314669	0.00168859	0.0041292	0.00243539	0.00327425	0.00655623	0.00155854	0.00200194	0.00470102	0.00848348	0.00429885	0.00259083	0.00208517	0.00279404	0.00465053	6.31302e-05	0.00182124	0.00644784	0.00114799	0.000475753	0.0072011	0.00213794	0.00270008	0.0010354	0.00728918	0.0067593	0.00396595	0.00689802	0.000676193	0.00955411	0.00189756	0.00174447	0.00565897	0.00532755	0.00108271
Oenococcus	1.12305e-07	0	0	4.8189e-07	4.56611e-08	6.99748e-08	8.9641e-07	0	2.79512e-08	6.10369e-07	1.43764e-06	0	0	1.72943e-07	2.77099e-07	1.58549e-06	9.85523e-08	0	5.63788e-08	4.22778e-07	2.63239e-08	6.52778e-08	1.08902e-05	4.80511e-08	5.81774e-06	4.63066e-07	4.62271e-08	1.43919e-06	6.87232e-08	0	0	0	3.462e-07	9.01565e-06	1.21763e-07	1.51255e-06	0	0	2.97353e-07	1.46995e-07	0	1.46144e-07	0	5.74652e-06	2.99353e-07	0	0	1.88594e-06	3.40928e-07
Olsenella	1.74005e-06	7.20367e-06	2.72835e-07	9.5664e-07	6.96098e-06	5.86608e-07	0.000167891	2.24863e-07	8.61023e-06	4.40832e-05	4.84397e-07	5.77831e-08	1.28944e-07	1.16566e-06	6.9641e-08	8.48057e-06	1.58528e-06	3.3767e-08	1.11574e-05	1.4259e-06	1.59791e-07	7.91528e-08	8.5047e-08	2.62501e-05	5.17179e-07	4.59442e-07	1.20154e-06	1.84081e-06	4.84216e-05	1.16097e-06	2.39338e-05	1.63459e-06	3.19708e-06	1.60896e-08	1.36026e-05	7.9719e-06	3.62859e-08	4.79979e-07	1.92067e-06	2.61268e-07	1.48077e-07	4.61574e-08	3.86096e-07	1.16777e-05	3.18291e-06	1.73967e-05	4.3635e-07	0	9.70991e-08
Oribacterium	9.59266e-06	8.87572e-06	1.29983e-05	1.64706e-05	9.75548e-06	1.05323e-05	1.5884e-05	1.46225e-05	9.61354e-06	2.08139e-05	1.2338e-05	7.78549e-06	1.32088e-05	2.23223e-05	6.61801e-06	1.01421e-05	1.56743e-05	6.87586e-06	1.08461e-05	2.55254e-05	8.03536e-06	2.14558e-05	3.41829e-06	6.02342e-06	2.49018e-05	1.123e-05	1.32687e-05	1.52771e-05	1.09527e-05	1.04679e-05	1.20932e-05	4.86497e-06	2.13802e-05	1.59108e-05	1.24238e-05	1.41256e-05	2.49715e-05	1.04804e-05	1.36748e-05	2.22115e-05	8.31001e-06	1.00537e-05	1.34058e-05	9.23206e-06	1.75388e-05	1.67406e-05	1.15233e-05	1.13728e-05	1.19645e-05
Ornithinibacillus	3.89836e-07	0	0	3.97157e-06	1.39762e-06	0	0	1.42671e-07	7.61967e-06	0	3.10868e-06	0	5.3588e-07	1.13021e-07	1.95469e-06	2.89851e-07	1.38986e-07	0	1.04557e-06	0	0	0	0	1.42843e-06	0	1.42817e-07	0	0	4.76783e-06	0	1.79687e-06	0	0	0	0	2.32011e-06	0	0	0	0	0	0	0	0	1.63522e-06	1.79349e-06	0	0	0
Oscillibacter	0.000144109	0.000173841	2.27332e-05	0.000255083	0.000115276	0.000162622	4.82825e-05	0.000111654	0.00010451	0.000716189	8.95641e-05	2.55251e-05	0.000312977	0.00040666	3.7093e-05	0.000166744	0.000450772	0.00020396	0.000284455	8.011e-05	0.000177771	0.000620046	0.000127531	9.59372e-05	0.00010151	0.000153875	0.000240249	0.000196033	0.000207816	1.24235e-05	9.78627e-05	8.83818e-05	0.000152226	6.19124e-05	0.000146498	0.000178959	0.000187573	0.000145279	0.000301774	0.000178144	0.000327318	0.000112779	0.000222229	0.000192147	0.000269194	0.0003891	4.82203e-05	8.63777e-05	6.98901e-05
Oxalobacter	0.000108638	1.5946e-05	3.3356e-06	4.63622e-06	5.27056e-05	4.64478e-05	7.19589e-05	1.22233e-07	6.70267e-06	0.000162769	3.86068e-05	4.20802e-05	6.88925e-05	0.000165209	2.17953e-06	1.21698e-06	0.000259384	8.9356e-06	5.95637e-05	5.78354e-06	6.52637e-06	0.000130197	2.08106e-05	6.17571e-05	5.36467e-06	1.09127e-06	8.82897e-05	4.49074e-06	1.68139e-06	1.01531e-07	0.000105974	3.34198e-05	2.90409e-05	4.93134e-06	0.000408087	2.54187e-05	7.18027e-05	4.42256e-05	2.07884e-06	7.80733e-05	2.27342e-06	0.000115107	9.63196e-05	8.37985e-05	2.59277e-06	0.000159978	1.39164e-06	4.41981e-07	1.12466e-06
Paenibacillus	4.86705e-07	5.51345e-07	0	9.36454e-07	6.44309e-07	1.42475e-06	3.62948e-06	9.79159e-07	1.64982e-06	8.42886e-06	5.01897e-07	3.56896e-07	3.15344e-06	2.74743e-06	1.58488e-07	3.87774e-07	1.54781e-05	9.68742e-07	2.31766e-06	2.48643e-06	1.53608e-06	3.75537e-06	4.39521e-07	1.13657e-06	7.36704e-07	9.31212e-07	2.14283e-06	6.50125e-06	3.15107e-06	9.9063e-08	3.54793e-06	4.63329e-07	6.80181e-07	1.01708e-06	8.56825e-07	1.68605e-06	7.39497e-07	7.28074e-06	1.16691e-06	8.55603e-07	4.73894e-06	9.26933e-07	3.59252e-06	2.27519e-06	1.86117e-06	3.79788e-06	5.02702e-06	5.03042e-07	3.18702e-07
Paludibacter	0	0	0	0	0	0	0	0	0	0	0	0	0	0	0	0	0	0	0	0	0	0	0	0	0	0	0	0	0	0	0	0	0	0	0	0	0	0	0	0	0	0	0	0	0	0	0	0	0
Pantoea	0	0	6.89235e-05	0	0	3.05153e-08	0	0	4.81862e-07	4.58037e-07	3.97206e-06	0	0	2.57552e-06	0	0	0	3.47494e-08	0	0	0	0	9.44338e-07	0	0	5.92078e-07	0	0	0	3.1011e-07	0	0	0	0	0	9.53619e-08	0	0	0	0	0	0	3.05493e-08	0	0	0	4.95531e-05	0	2.87856e-07
Parabacteroides	0.056156	0.0123641	0.000949455	0.0091439	0.0127322	0.00277849	0.00104751	0.00183701	0.00870898	0.00464975	0.0300783	0.1767	0.00836587	0.00289945	0.0189583	0.0126967	0.000909182	0.00409796	0.0069332	0.0170178	0.00520421	0.00217491	0.0118057	0.0209348	0.00105473	0.00209209	0.00245009	0.0264616	0.000631805	0.00144702	0.00156548	0.00280347	0.0114903	0.00034332	0.0149621	0.00339846	0.0129696	0.00374121	0.00342511	0.0179678	0.00292241	0.00358196	0.00650503	0.00698726	0.0165694	0.00583922	0.0067146	0.00836443	0.00304188
Paracoccus	9.23143e-06	8.67163e-07	0	2.27262e-06	0	0	0	2.14006e-07	0	2.74244e-07	2.45422e-07	6.68708e-07	0	0	2.66548e-07	0	0	0	0	1.00443e-07	1.01201e-07	0	0	0	0	0	0	3.08978e-07	0	0	0	7.61035e-07	0	0	2.16466e-07	9.45232e-08	0	0	0	0	0	0	0	1.9374e-07	0	1.19566e-07	0	2.18398e-07	9.63947e-08
Paraprevotella	0.000486688	8.76859e-05	1.56934e-05	0.000140616	0.00233171	0.000311735	5.94619e-05	3.31526e-05	9.25813e-05	2.4792e-05	0.00267271	0.000668513	0.000127821	0.00828799	0.000976252	0.00118212	0.000198033	3.62928e-05	0.00119271	4.70124e-05	6.244e-05	0.000310851	9.69435e-05	6.24289e-05	1.89022e-05	0.000326302	2.01233e-05	0.000117273	0.000635039	0.000247999	1.72557e-05	0.000120817	0.000191107	4.64313e-06	0.000882604	0.000146398	8.22261e-05	0.000376362	0.000128791	0.0024777	0.000138975	0.000120298	6.03445e-05	0.000389209	3.94513e-05	2.04147e-05	7.19371e-05	0.00131993	1.41144e-05
Parascardovia	1.99989e-07	1.29648e-07	2.06634e-07	0	0	1.13222e-07	7.15127e-07	6.01055e-08	1.07509e-07	0	7.35184e-06	0	0	2.83627e-08	1.36647e-07	6.8263e-08	4.05887e-08	1.91121e-07	8.86301e-06	6.45212e-06	6.39369e-06	0	0	0	3.4381e-07	2.06859e-06	8.63365e-08	8.24465e-07	9.0077e-08	0	8.90341e-08	1.49769e-07	1.71176e-07	0	6.92188e-07	2.28825e-07	0	0	1.8927e-07	0	0	0	0	2.93309e-07	0	3.74259e-07	0	1.64265e-08	1.06579e-08
Parasutterella	8.35996e-05	0.000285603	0.00195782	7.17928e-05	0.00123344	0.00015544	8.21567e-06	1.92235e-06	4.07336e-07	1.81378e-05	0.00179985	0.000638816	0.00042011	0.000117506	0.000371499	0.00231202	6.34492e-07	0.000256863	0.000264922	0.000293922	0.00242485	0.00762032	8.35317e-05	0.00012332	0.000351381	9.26019e-06	3.51506e-06	0.000124845	3.16033e-07	4.82893e-07	0.000429771	0.00141335	0.000344968	8.02344e-07	9.97046e-05	0.000725067	0.000280041	6.2956e-05	6.91982e-06	5.92554e-06	0.0110962	1.18122e-06	7.77546e-05	0.00026855	0.00355357	0.00116533	2.12168e-05	0.00036472	0.000703093
Parvibaculum	0	0	0	0	0	0	0	0	0	2.88678e-07	1.89449e-07	0	0	0	0	0	0	0	1.34518e-07	0	1.59791e-07	3.56419e-07	0	0	1.80094e-07	0	0	1.6262e-07	0	0	0	1.69461e-07	0	0	0	0	0	0	0	1.51794e-07	0	0	0	1.49553e-07	1.72129e-07	1.88789e-07	0	0	0
Pasteurella	0	0	0	0	0	0	0	0	8.40967e-08	2.10957e-07	0	5.35818e-07	0	1.09858e-08	0	0	0	0	0	0	0	0	0	0	0	0	0	0	0	0	0	0	0	0	2.44218e-07	0	0	0	0	0	0	0	0	0	0	0	1.76381e-06	0	0
Pectobacterium	0	0	0	0	0	0	0	0	4.65927e-07	3.35809e-08	0	0	0	0	0	0	0	2.52139e-08	0	0	0	0	1.46622e-07	0	0	0	0	0	0	6.54727e-06	0	0	0	0	0	0	0	0	0	0	0	0	0	0	0	0	1.11633e-07	0	0
Pediococcus	1.44546e-08	0	0	0	0	2.28293e-06	6.76075e-06	0	9.06667e-07	2.57104e-07	2.19346e-06	0	0	3.49659e-07	0	0	0	0	0	0	0	0	0	0	0	0	1.23513e-07	1.44833e-07	0	0	0	1.50927e-07	0	0	1.33938e-06	0	2.91421e-07	6.90369e-07	2.42632e-08	0	2.50223e-07	0	1.53701e-07	0	0	0	6.33868e-06	0	0
Pedobacter	0	0	0	0	0	0	0	0	0	0	0	0	0	0	0	0	0	0	0	0	0	0	0	0	0	0	0	0	0	0	0	0	0	0	0	0	0	0	0	0	0	0	0	0	0	0	0	0	0
Pelobacter	1.6493e-07	0	0	0	0	0	0	0	0	0	0	0	1.13359e-07	0	0	0	0	0	0	0	0	0	0	0	0	0	0	0	0	0	0	0	0	0	0	0	3.58672e-07	0	0	0	2.05311e-07	0	0	0	0	0	0	0	0
Pelotomaculum	2.86354e-06	4.5426e-07	0	1.42238e-06	1.01409e-05	6.06767e-06	2.898e-05	0	1.52939e-05	1.24367e-05	0	0	4.52382e-06	6.3318e-06	2.18198e-06	9.73979e-08	3.73322e-06	0	1.60483e-06	0	4.55404e-06	4.96086e-06	1.26845e-06	7.30824e-07	5.01332e-06	2.19207e-06	3.12517e-06	2.04788e-06	1.395e-05	0	1.95357e-06	1.12317e-06	0	0	9.96749e-07	2.07731e-06	2.60246e-06	2.97983e-06	1.00438e-06	3.01822e-07	3.81736e-06	2.03683e-06	7.54923e-06	5.05525e-06	4.68891e-05	4.79071e-06	1.01521e-05	1.67607e-06	2.01756e-07
Peptoniphilus	3.02786e-06	6.26288e-06	1.46576e-06	3.03869e-06	3.79871e-06	9.09054e-06	5.30734e-06	5.13891e-06	7.44261e-06	5.17254e-06	1.50277e-05	1.46872e-06	1.32115e-05	5.59454e-06	9.02121e-06	5.12872e-06	1.0007e-05	4.46961e-06	5.86159e-06	5.23999e-06	3.56725e-06	4.01794e-06	9.13805e-06	8.35368e-07	1.03075e-05	5.31178e-06	3.36236e-06	1.00309e-05	2.78248e-05	1.85125e-05	3.06833e-06	3.78052e-05	2.10365e-05	4.75109e-06	1.46981e-06	1.78041e-05	4.41538e-06	7.8655e-06	3.82595e-06	4.82873e-05	1.47273e-05	5.63116e-06	1.36662e-05	1.98671e-05	3.65251e-06	7.52342e-06	4.95554e-06	6.66364e-06	5.30305e-05
Peptostreptococcus	7.96988e-06	5.12138e-06	1.00085e-05	6.09146e-06	3.48831e-05	7.57183e-06	8.24719e-06	3.16497e-06	9.62938e-06	1.27521e-05	0.000113151	7.47524e-06	3.48971e-05	7.89125e-06	9.23544e-06	8.74309e-06	8.33383e-06	1.0285e-06	2.17949e-05	1.19072e-05	6.2344e-06	4.16361e-06	4.13652e-06	6.0014e-06	2.00026e-06	5.24638e-06	4.13171e-06	4.74705e-06	2.38521e-05	6.7549e-06	1.4594e-05	3.43379e-06	9.5854e-05	3.11011e-06	2.19798e-06	1.08126e-05	1.90971e-05	4.17647e-06	1.67372e-06	7.49115e-06	2.47174e-06	6.77725e-06	1.18511e-05	1.46614e-05	8.74017e-06	1.59467e-05	3.87773e-06	6.65807e-06	1.7706e-05
Persephonella	0	0	0	0	0	0	0	0	0	0	0	0	0	0	0	0	0	0	0	0	0	0	0	0	0	0	0	0	0	0	0	0	0	0	0	0	0	0	0	0	0	0	0	0	0	0	0	0	0
Phascolarctobacterium	2.77823e-05	5.459e-05	5.10996e-06	0.000131373	6.71058e-05	1.41531e-05	0.00572854	1.92419e-05	0.00022869	0.000532142	0.0001401	2.5765e-06	6.09601e-05	3.70472e-05	5.74553e-05	3.60202e-05	1.82242e-05	4.51167e-05	7.89581e-05	3.32136e-05	0.000100861	2.61314e-05	1.09406e-05	7.01102e-05	3.21395e-05	7.96877e-05	4.95845e-05	0.000189084	0.000192118	8.13623e-06	8.1515e-05	1.36865e-05	1.96146e-05	1.75726e-05	0.00304059	8.54254e-05	0.00403105	0.00067546	5.0756e-05	4.36516e-05	1.52425e-05	6.14392e-06	0.00012377	3.75592e-05	6.91246e-05	0.000119535	1.7145e-05	0.000914324	6.65238e-05
Photobacterium	0	0	0	0	0	0	0	0	7.06654e-08	0	0	0	1.64758e-06	0	0	0	0	0	0	0	0	0	5.10705e-08	0	0	0	0	0	0	0	0	1.86473e-08	0	0	0	0	0	0	0	0	0	0	0	0	0	0	5.18465e-06	0	0
Photorhabdus	0	0	3.46503e-08	0	0	0	0	0	0	0	0	0	0	0	0	0	0	0	0	0	0	0	0	0	0	0	0	0	0	0	0	0	0	0	0	0	0	0	0	0	0	0	0	0	0	0	0	0	0
Planococcus	0	0	0	0	0	0	0	0	0	0	0	0	0	0	0	0	0	0	0	0	0	0	0	0	0	0	0	0	0	0	0	0	0	0	0	0	0	0	0	0	0	0	0	0	0	0	0	0	0
Porphyromonas	1.11709e-06	1.23046e-06	3.14984e-07	7.55437e-07	1.15343e-05	5.09573e-06	5.13948e-06	7.22943e-06	1.80942e-06	8.22454e-06	1.45421e-05	2.99152e-06	1.79631e-06	2.87484e-05	5.2751e-06	2.2396e-05	2.40433e-06	5.39269e-06	5.26813e-06	1.09234e-06	9.27017e-06	3.12914e-05	1.97765e-05	1.06177e-05	2.32435e-06	1.74487e-05	1.12377e-06	1.01933e-06	1.51992e-06	0	7.378e-07	6.75002e-06	1.70543e-06	1.3859e-06	1.11129e-05	0.000143288	1.55664e-05	3.4264e-06	8.3865e-06	5.81856e-06	1.09891e-05	4.72934e-06	1.91388e-05	0.000124216	6.79326e-07	1.06672e-06	3.41978e-06	2.43374e-06	1.15911e-05
Prevotella	0.0562439	0.000312106	0.000198919	0.000232911	0.000752095	0.000290061	0.0062529	0.000334671	0.000219277	0.000374199	0.000443115	0.000859899	0.0553733	0.0196426	0.00105265	0.000347171	0.00281547	0.000304158	0.00106239	0.000148985	0.000362053	0.000230069	0.00118355	0.000671891	0.000729794	0.0876671	0.000863164	0.107286	0.0031345	0.000830267	0.00041679	0.00351456	0.222491	5.81237e-05	0.00283995	0.000531149	0.000369451	0.000178786	0.000844616	0.000203772	0.000448009	0.000561926	0.0013208	0.00850874	0.000252032	0.000227371	0.000624847	0.00124781	0.000223442
Propionibacterium	2.92377e-08	0	0	7.94315e-08	0	0	1.25873e-07	0	0	0	5.39929e-08	0	0	0	0	0	0	0	0	9.03985e-08	0	9.23449e-08	0	0	0	0	3.59311e-08	0	0	4.32275e-08	8.98435e-08	0	0	0	0	0	0	0	0	0	0	0	0	4.26227e-08	0	4.89134e-08	0	0	8.34185e-08
Proteus	1.79028e-07	2.90591e-07	2.19761e-05	0	6.23054e-07	3.55169e-06	7.67777e-08	0	4.08394e-05	8.69846e-05	5.89385e-07	5.84669e-08	7.30137e-07	2.4222e-07	5.424e-07	0	5.88292e-07	3.10559e-06	9.54463e-08	2.08612e-07	0	1.68297e-07	5.82613e-07	0	1.01137e-08	1.66983e-05	2.33871e-08	0	7.56434e-08	3.11458e-06	0	6.76723e-06	0	1.29897e-06	0	4.04788e-08	1.16085e-07	0	0	0	0	5.25931e-07	0	7.61192e-08	5.36613e-06	9.76322e-07	1.16183e-05	7.39192e-08	6.67348e-08
Providencia	6.35392e-07	1.01806e-06	1.9108e-05	0	1.9543e-07	8.59675e-07	0	3.56677e-08	1.62041e-05	6.72408e-07	4.32225e-07	0	3.30279e-07	2.87525e-06	2.57513e-07	0	7.43041e-07	1.28838e-07	3.24895e-08	1.14913e-07	0	2.15211e-08	9.78934e-07	0	4.34974e-08	1.0819e-05	0	1.25806e-07	1.87389e-07	2.20806e-06	0	7.24714e-06	0	1.71779e-06	2.76821e-07	3.6047e-08	1.05971e-07	0	2.28753e-08	1.8331e-08	8.42857e-08	7.35348e-07	0	0	2.58698e-06	1.90679e-07	4.51128e-05	3.0165e-07	3.67607e-08
Pseudoflavonifractor	0.00208606	0.000680472	0.000478005	0.000470178	0.000648582	0.000536789	0.00069987	0.000633455	0.000788684	0.00157104	0.000661126	0.00164073	0.00102594	0.000774069	0.000544939	0.000565471	0.00102053	0.000744561	0.00105043	0.000731041	0.000858645	0.0021284	0.000215822	0.000314547	0.000590386	0.00040424	0.00208428	0.000764272	0.000714808	0.000261317	0.00056181	0.00186942	0.000533438	0.000523988	0.000707078	0.000621786	0.000658206	0.00055791	0.000718344	0.000729056	0.000666253	0.000476649	0.000784699	0.00060799	0.00104598	0.00169569	0.000240082	0.000296845	0.000541797
Pseudogulbenkiania	0	0	0	0	0	0	0	0	0	0	0	0	0	0	0	0	0	0	0	0	0	0	0	0	0	0	0	0	0	0	0	0	0	0	0	0	0	0	0	0	0	0	0	0	0	0	0	0	0
Pseudomonas	0.000154307	2.63834e-06	5.63888e-05	4.85415e-08	0	2.54141e-05	2.00233e-07	1.36282e-07	4.11539e-05	5.96335e-07	1.35282e-07	2.30862e-08	3.6237e-07	1.96216e-06	0	1.1679e-07	9.75857e-08	9.31481e-05	3.75859e-08	1.16801e-07	0	0	1.57683e-07	4.59565e-07	7.41281e-07	0	0	7.06495e-07	1.43579e-07	0	2.17011e-07	0	0	1.96686e-07	1.92414e-07	2.81036e-05	7.76304e-07	1.6114e-06	1.49406e-07	1.14534e-06	1.28926e-07	1.02653e-05	1.4579e-06	5.30352e-08	3.4792e-08	0.000177121	1.14363e-05	3.76464e-07	2.08828e-07
Pseudonocardia	0	0	0	0	0	0	0	0	0	0	0	0	0	0	0	0	0	0	0	0	0	0	0	0	0	0	0	0	0	0	0	0	0	0	0	0	0	0	0	0	0	0	0	0	0	0	0	0	0
Pseudoramibacter	1.12191e-07	0	2.74893e-06	9.36563e-08	2.94236e-07	5.67136e-07	1.63292e-07	2.0227e-07	5.01094e-08	7.65231e-07	1.25565e-07	0	6.3451e-07	2.91329e-07	0	0	1.60931e-07	3.28648e-07	0	6.30687e-07	4.66336e-07	1.35178e-05	0	1.10081e-07	2.39477e-07	8.22025e-07	1.97847e-06	6.5048e-07	5.73729e-07	0	1.1878e-06	6.36132e-06	5.16371e-07	4.77164e-07	1.51182e-07	1.44959e-06	5.42179e-08	4.1101e-07	9.04895e-07	2.51518e-07	0	2.71577e-07	0	8.61818e-08	9.32585e-07	2.66057e-06	7.43774e-07	0	2.19887e-07
Pseudoxanthomonas	0	0	0	0	0	0	0	0	0	0	0	0	0	0	0	0	0	0	0	0	0	0	0	0	0	0	0	0	0	0	0	0	0	0	0	0	0	0	0	0	0	0	0	0	0	0	0	0	0
Pusillimonas	0	0	0	0	0	0	0	0	0	0	0	0	0	0	0	0	0	0	0	0	0	0	0	0	0	0	0	0	0	0	0	0	0	0	0	0	0	0	0	0	0	0	0	0	0	0	0	0	0
Pyramidobacter	3.88379e-07	3.67463e-07	0	1.41252e-07	0	0	8.74321e-07	2.17466e-08	5.18451e-07	1.36335e-06	9.99869e-08	0	3.25106e-07	9.94075e-06	0	2.21414e-08	3.82162e-07	1.0578e-06	1.46327e-08	6.45703e-07	0	1.64596e-07	2.27598e-07	2.4248e-08	2.3757e-07	0	2.30025e-06	1.92665e-07	6.82366e-08	0	2.2824e-08	3.20699e-07	2.24762e-08	0	0	1.16523e-06	1.01243e-06	8.11786e-07	4.98712e-08	3.40639e-08	0	0	5.52634e-08	5.91982e-08	6.16453e-08	4.48143e-07	8.14927e-07	0	0
Rahnella	6.97994e-08	0	1.45824e-05	0	0	6.92908e-06	0	4.61582e-08	1.41878e-07	0	0	0	0	0	0	0	0	0	0	0	0	0	8.49455e-07	0	0	0	0	1.02479e-07	0	0	0	0	0	0	0	2.01113e-08	0	0	0	2.52252e-08	0	0	0	0	3.1855e-08	0	0.000201598	0	0
Ralstonia	3.87487e-08	0	0	1.24821e-06	0	2.02804e-05	0	0	1.60916e-07	1.34874e-08	0	0	0	0	0	2.2774e-07	0	1.89605e-06	0	0	0	0	6.4472e-08	0	0	3.99402e-08	0	0	0	0	0	0	0	0	0	0	0	0	1.11399e-06	0	0	0	0	0	6.46902e-08	2.73147e-05	4.59325e-08	0	0
Ramlibacter	2.29725e-07	0	0	0	0	0	0	0	0	0	0	0	0	0	0	0	0	0	2.03562e-07	0	0	0	0	0	0	0	0	0	0	0	0	0	0	0	0	0	0	0	3.82199e-07	0	0	0	0	0	0	0	0	0	0
Raphidiopsis	5.64236e-07	0	0	0	4.90394e-08	0	0	0	0	0	0	0	0	0	0	5.59362e-08	0	0	0	0	0	0	0	0	0	1.21269e-06	0	0	0	1.11229e-07	0	0	0	0	0	0	0	0	0	0	0	0	0	0	0	0	0	0	0
Rheinheimera	0	0	0	0	0	0	0	0	0	0	0	0	0	0	0	0	0	0	0	0	0	0	0	0	0	0	0	0	0	0	0	0	0	0	0	0	0	0	0	0	0	0	0	0	0	0	0	0	0
Rhizobium	0	0	0	0	0	0	0	0	0	0	0	0	0	0	0	0	0	0	0	0	0	0	0	0	0	0	0	0	0	0	0	0	0	0	0	0	0	4.20796e-07	0	0	0	0	0	0	0	0	0	0	0
Rhodococcus	0	0	0	0	0	0	0	0	0	0	0	0	0	0	0	0	0	0	0	0	0	3.86969e-07	0	0	0	0	0	8.82795e-08	0	0	0	0	9.26876e-08	0	0	0	0	0	0	0	0	0	0	0	0	0	0	0	0
Rhodomicrobium	0	0	0	0	0	0	0	0	0	0	0	0	0	0	0	0	0	0	0	0	0	0	0	0	0	0	0	0	0	0	0	0	0	0	0	0	0	0	0	0	0	0	0	0	0	0	0	0	0
Rhodopseudomonas	1.39832e-07	0	0	1.89945e-07	0	0	1.92306e-07	0	0	2.03144e-07	0	0	3.01379e-07	1.65764e-07	0	0	1.99414e-07	0	9.46607e-08	0	6.74672e-08	3.26057e-07	0	0	0	2.04911e-07	0	1.14436e-07	0	7.04448e-08	0	0	6.34709e-07	6.51928e-08	7.05518e-08	1.84937e-07	4.05455e-07	0	1.33298e-07	0	0	0	7.28658e-08	0	6.05638e-07	1.32851e-07	1.30652e-07	2.08902e-07	1.92789e-07
Rhodospirillum	1.85005e-06	2.68741e-06	0	2.39934e-06	1.67715e-07	0	0	1.88326e-07	0	0	9.90727e-07	0	1.7684e-07	0	4.20723e-07	3.82604e-07	0	0	0	0	0	7.28792e-07	0	2.09503e-07	0	1.49617e-07	1.95237e-06	3.70774e-07	1.96673e-07	0	0	1.07939e-06	0	0	1.51182e-07	1.6258e-06	2.04568e-06	4.05367e-06	0	4.83426e-07	1.39807e-06	0	0	0	3.59438e-06	0	1.39985e-07	1.79682e-06	1.37707e-07
Rickettsia	0	0	0	0	0	0	0	0	0	0	0	0	0	0	0	0	0	0	0	0	0	0	0	0	0	0	0	0	0	0	0	0	0	0	0	0	0	0	0	0	0	0	0	0	0	0	0	0	0
Riemerella	0	1.97635e-07	0	0	0	0	0	0	0	0	0	0	0	0	0	2.45889e-08	0	0	0	0	0	0	0	0	0	0	0	0	0	0	0	0	0	0	0	0	0	0	0	0	0	0	0	0	0	0	0	0	0
Robiginitalea	0	0	0	0	0	0	0	0	0	0	0	0	0	0	0	0	0	0	0	0	0	0	0	0	0	0	0	0	0	0	0	0	0	0	0	0	0	0	0	0	0	0	0	0	0	0	0	0	0
Roseburia	0.00375842	0.00494914	0.00221128	0.0109735	0.0101519	0.00319784	0.00389033	0.00862797	0.00473029	0.00382606	0.00316947	0.00118229	0.00630835	0.0134925	0.0102565	0.00214337	0.00195912	0.00515822	0.00362326	0.00263894	0.0121315	0.0152801	0.00187122	0.0158491	0.0168669	0.0064469	0.0190364	0.0130462	0.00367075	0.00102781	0.00775729	0.00145103	0.0115063	0.0113369	0.013212	0.00482282	0.0173385	0.00951843	0.00723574	0.0274027	0.0168796	0.0107745	0.0139248	0.0125075	0.00559638	0.00284776	0.00794889	0.00941669	0.00596652
Roseobacter	0	0	0	0	0	0	0	0	0	0	0	0	0	0	0	0	0	0	0	0	0	0	0	0	0	0	0	0	0	0	0	0	0	0	0	0	0	0	0	0	0	0	0	0	0	0	0	0	0
Rothia	1.0184e-06	0	0	1.93844e-06	8.61634e-07	1.1246e-07	9.04554e-06	9.91188e-08	2.19015e-06	3.50948e-07	1.05735e-06	0	1.78093e-07	4.44771e-07	9.03706e-06	0	1.13388e-07	9.82425e-07	4.96268e-07	1.78904e-06	2.50427e-07	2.26689e-07	2.08615e-07	1.17576e-06	7.04141e-07	1.46079e-06	1.59543e-07	2.18416e-07	1.95133e-06	5.62725e-08	7.80237e-07	1.53231e-07	3.744e-06	0	1.31036e-06	2.2657e-05	5.59965e-07	1.21801e-07	4.91125e-07	9.33225e-07	2.91169e-08	0	4.83383e-07	7.98114e-07	2.74652e-07	9.97015e-07	3.54083e-07	2.3824e-07	9.14258e-07
Rubrivivax	0	0	0	0	0	0	0	0	0	0	0	0	0	0	0	0	0	0	5.39966e-08	0	0	0	0	0	0	0	0	0	0	0	0	0	0	0	0	0	0	0	0	0	0	0	0	0	0	0	0	0	0
Ruegeria	4.25979e-08	0	0	0	0	0	0	0	0	0	0	0	0	0	0	0	0	0	0	0	0	0	0	0	0	0	0	0	0	0	0	0	0	0	0	0	0	0	0	0	0	0	6.51449e-08	0	0	0	0	0	5.74538e-08
Ruminococcus	0.00475204	0.0148804	0.00376478	0.033037	0.0238594	0.0148444	0.0169397	0.0220528	0.0208673	0.0137263	0.0214732	0.0134301	0.00483538	0.036412	0.0108334	0.00485332	0.0168782	0.0201827	0.0639218	0.0288326	0.020138	0.0245172	0.0162013	0.010398	0.0149335	0.0286696	0.0315548	0.0142056	0.0881054	0.00726281	0.0076721	0.00721712	0.0217207	0.152292	0.010647	0.0332456	0.0137639	0.00848814	0.0425639	0.0136586	0.00706837	0.00874992	0.0136171	0.0215677	0.00781358	0.0120716	0.0306799	0.0142098	0.0604384
Saccharomonospora	0	0	0	0	0	0	0	0	0	0	0	0	0	0	0	0	0	0	0	0	0	0	0	0	0	0	0	0	0	0	0	0	0	0	0	0	0	0	0	0	0	2.91946e-07	0	0	0	0	0	0	0
Saccharopolyspora	0	0	0	0	0	0	0	0	0	0	0	0	0	0	0	0	0	0	0	0	0	0	0	0	0	0	0	0	0	0	0	0	0	0	0	0	0	0	0	0	0	0	0	0	0	0	0	0	0
Salmonella	2.24831e-06	2.63447e-06	0.000979512	1.08762e-07	3.05145e-06	0.000276035	8.61376e-08	6.56547e-07	0.000680841	8.63021e-06	3.06055e-06	4.68564e-07	8.52762e-06	2.99627e-05	5.95871e-06	1.53856e-07	1.97579e-05	1.03568e-06	7.56354e-07	8.66683e-07	0	8.51415e-07	1.83799e-05	3.70935e-07	1.03231e-06	9.97679e-05	4.66342e-07	4.25712e-07	4.04569e-07	2.96484e-05	0	0.000121394	4.09957e-08	2.53238e-05	8.81147e-06	1.75499e-06	1.09937e-06	1.3815e-07	3.45416e-07	4.03763e-07	2.84952e-08	1.4318e-05	7.65859e-08	7.04796e-06	9.45095e-05	1.1033e-05	0.000498346	2.87928e-06	9.00187e-07
Sanguibacter	0	0	0	0	0	0	0	0	0	0	0	0	0	0	0	0	0	0	0	0	0	0	0	0	0	0	0	0	0	0	0	0	0	0	0	0	0	0	0	0	0	0	0	0	0	0	0	0	0
Scardovia	1.44871e-08	0	0	0	0	1.19369e-07	2.77364e-08	0	5.21005e-07	0	0	5.8123e-07	0	0	3.44945e-07	0	0	0	2.26181e-08	1.09201e-06	0	2.28782e-08	0	1.57295e-06	4.62404e-08	1.07608e-06	0	0	5.9988e-06	0	0	0	1.14476e-07	0	5.45047e-07	0	0	0	0	0	0	0	0	8.25674e-08	0	7.27091e-08	0	0	0
Sebaldella	0	0	0	0	0	0	0	0	0	0	0	0	0	0	0	0	0	0	0	0	0	0	0	0	0	0	0	0	0	1.17408e-07	0	0	0	0	0	0	0	0	0	0	0	0	0	0	0	0	0	0	0
Selenomonas	1.35441e-07	0	2.76595e-08	6.983e-07	0	4.16152e-08	1.24191e-06	8.82901e-07	2.23509e-07	9.10074e-07	3.73653e-08	0	0	1.73907e-06	3.1127e-07	1.65486e-08	2.73847e-07	3.81639e-07	8.87328e-08	9.04798e-07	3.45197e-07	2.18219e-06	4.74355e-07	0	2.9937e-07	3.20176e-08	0	1.71249e-07	9.3672e-07	2.69152e-07	1.24156e-08	3.76884e-07	2.60252e-05	0	0	0	1.41924e-06	2.32545e-07	3.90257e-07	2.87026e-07	1.44211e-07	2.02038e-08	7.91323e-07	0	2.36418e-07	1.02e-06	4.54264e-07	1.78948e-08	5.72081e-08
Serratia	3.20014e-08	0	2.96132e-06	0	1.03171e-06	1.9754e-05	0	5.31993e-08	6.54003e-06	6.0495e-08	0	0	0	9.1064e-07	0	0	0	0	0	0	0	0	1.05624e-06	0	2.38176e-08	0	0	0	0	0	0	1.78876e-07	0	0	0	1.18154e-07	0	0	8.8501e-08	0	0	0	0	0	0	2.52604e-08	4.02645e-05	0	0
Shewanella	0	0	9.01768e-09	7.94315e-07	1.24443e-06	3.69778e-06	0	0	1.31444e-06	1.86985e-07	9.81689e-07	0	0	0	0	0	0	0	0	0	0	4.61725e-07	4.64355e-07	0	0	0	3.59311e-07	2.2003e-07	0	0	0	0	0	0	0	1.93343e-07	1.27166e-06	0	1.6611e-07	0	0	0	0	0	1.11493e-06	3.12818e-08	7.73452e-07	2.08176e-06	0
Shuttleworthia	1.82589e-06	6.57668e-07	1.23385e-07	1.2051e-06	2.62118e-07	2.14656e-07	3.17292e-07	3.58188e-07	4.37586e-05	7.4408e-06	2.30518e-07	2.44036e-07	2.70757e-06	2.66509e-05	1.32566e-06	1.31634e-06	1.99315e-05	4.69922e-06	1.52646e-06	2.05515e-06	2.56807e-05	3.72687e-06	3.04032e-08	2.29588e-05	1.9679e-06	4.2658e-07	1.25489e-06	4.69822e-07	2.98564e-06	0	8.34231e-06	7.96209e-07	1.77826e-06	5.30278e-06	8.12019e-07	2.42662e-06	6.89683e-07	1.00984e-06	1.03516e-06	6.78066e-07	2.52736e-07	2.38084e-07	6.36338e-07	4.15974e-06	1.58155e-06	2.12586e-05	3.1785e-06	1.63927e-07	1.51745e-06
Simonsiella	0	0	0	0	0	0	0	0	0	0	0	0	0	0	0	0	0	0	0	0	0	0	0	0	0	0	0	0	0	0	0	0	0	0	0	0	0	0	0	0	0	0	0	0	0	0	0	0	0
Sinorhizobium	0	0	0	0	0	0	0	0	0	0	0	0	0	0	0	0	0	0	0	0	0	0	0	0	0	0	0	0	0	0	0	0	0	0	0	0	0	0	0	0	0	0	0	0	0	0	0	0	0
Slackia	3.23348e-05	7.04092e-06	1.93615e-07	1.47787e-05	8.2174e-05	2.75035e-06	3.85448e-05	1.22367e-05	2.01587e-05	2.20993e-05	1.52473e-05	4.08302e-08	2.03018e-05	1.23557e-05	8.99374e-06	3.35617e-05	2.2254e-06	9.75187e-07	3.40589e-06	5.07209e-06	3.36143e-05	2.29473e-06	4.7088e-07	8.89531e-06	1.37225e-06	7.39619e-06	2.35481e-06	5.88987e-07	3.20196e-05	7.93827e-09	8.67614e-06	3.76393e-06	2.34524e-05	1.97138e-06	1.25536e-05	9.02072e-05	1.76202e-06	6.12655e-06	5.32792e-06	3.87255e-06	2.35645e-06	1.21644e-06	9.19114e-07	9.69052e-06	5.76076e-06	2.17901e-05	7.90566e-06	2.18295e-06	3.29911e-06
Sodalis	0	0	0	0	0	0	0	1.8536e-08	1.14001e-06	2.23569e-08	2.28717e-07	2.07582e-08	0	1.35688e-05	0	0	0	0	0	0	0	0	1.90978e-08	0	0	0	1.11606e-07	1.82467e-08	0	0	0	0	0	0	0	9.28864e-07	8.9668e-08	0	4.15279e-07	0	0	0	0	0	0	0	0	0	0
Solobacterium	6.07869e-07	3.5482e-07	1.85622e-07	6.61815e-06	5.5812e-07	2.4893e-06	6.80142e-06	7.93115e-07	3.2253e-06	8.45281e-06	2.68608e-06	1.50984e-06	5.04557e-06	1.87593e-05	2.2956e-06	3.65252e-06	3.95249e-06	1.6632e-07	1.57548e-06	4.05107e-06	1.67077e-05	3.73122e-06	6.2103e-07	3.32369e-06	8.89267e-07	2.65663e-06	3.05524e-06	4.30014e-06	1.72734e-06	5.04922e-07	2.4584e-06	1.50041e-06	1.60938e-06	1.24626e-06	1.50896e-06	1.60492e-06	1.45105e-05	9.64655e-07	1.71364e-06	4.0771e-06	1.17169e-06	1.82382e-07	7.83265e-07	6.72829e-06	1.54254e-06	5.37092e-06	2.52046e-06	5.19281e-06	2.15281e-06
Sphaerobacter	0	0	0	0	0	0	0	0	0	0	0	0	0	0	0	2.81326e-07	0	0	0	0	0	0	0	0	0	0	0	0	0	0	0	0	0	0	0	0	0	0	0	0	0	0	0	0	0	0	0	0	0
Sphaerochaeta	0	0	0	0	0	0	0	0	0	0	0	0	0	0	0	0	0	0	0	0	0	0	0	0	0	0	0	0	0	0	0	0	0	0	0	0	0	0	0	0	0	0	0	0	0	0	0	0	0
Sphingobacterium	0	0	0	0	0	0	0	0	0	0	0	0	0	0	0	0	0	0	0	0	0	0	0	0	0	0	0	0	0	0	0	0	0	0	0	0	0	0	0	0	0	0	0	0	0	0	0	0	0
Sphingobium	0	0	0	0	0	0	0	0	0	0	0	0	0	0	0	0	0	0	1.87013e-07	0	0	0	0	0	0	0	0	0	0	0	0	0	0	0	0	0	0	0	0	0	0	0	0	0	0	0	0	0	0
Sphingopyxis	0	0	0	0	0	7.97489e-06	0	0	0	0	0	0	0	0	0	0	0	0	0	0	0	0	0	0	0	0	0	0	0	0	0	0	0	0	0	0	0	0	0	0	0	0	0	0	0	0	0	0	0
Spirochaeta	0	0	0	0	0	0	0	0	0	0	0	0	0	0	0	0	0	0	0	0	0	0	0	0	0	0	0	0	0	0	0	0	0	0	0	0	0	1.66731e-07	0	0	0	0	0	0	0	0	0	0	0
Sporosarcina	0	0	0	0	0	3.06305e-07	1.63279e-07	5.32997e-07	0	5.82122e-06	0	0	0	0	0	0	1.14663e-07	1.80303e-07	0	0	1.7185e-07	7.66637e-07	0	0	9.68432e-08	0	7.45739e-08	8.1544e-07	9.27702e-08	0	0	1.82251e-07	0	0	3.23473e-06	0	0	0	0	0	0	1.76269e-06	8.35207e-07	0	6.47919e-07	0	7.79438e-07	0	0
Staphylococcus	1.77971e-05	6.83377e-07	2.24488e-07	6.02769e-06	9.39726e-06	1.68443e-06	7.21742e-06	5.54616e-06	1.49446e-05	1.62938e-05	7.12403e-06	1.97618e-07	1.0928e-05	1.36302e-05	5.5032e-06	2.80949e-07	3.44877e-06	5.4421e-07	4.5775e-06	3.31142e-06	4.07856e-06	5.01522e-07	3.25146e-07	3.88183e-06	5.67704e-06	2.80787e-05	2.03295e-06	5.16741e-06	1.70434e-05	4.00722e-07	7.31124e-06	1.87789e-06	1.19649e-06	6.33674e-06	1.42013e-06	1.00374e-05	1.12131e-06	5.3976e-06	2.95731e-06	3.14019e-07	6.14065e-06	1.31894e-06	3.11413e-05	5.70307e-06	2.0146e-05	7.63751e-06	1.45316e-05	1.79363e-06	3.93506e-06
Starkeya	0	0	0	0	0	0	0	0	0	0	0	0	0	0	0	0	0	0	0	0	0	0	0	0	0	0	0	0	0	0	0	0	0	0	0	0	0	0	0	0	0	0	0	0	0	0	0	0	0
Stenotrophomonas	2.00116e-06	0	0	7.43614e-07	1.8635e-07	5.41139e-07	0	0	0	1.3895e-05	1.43981e-06	0	1.7684e-06	1.98917e-06	0	5.73905e-06	0	8.49429e-07	2.38545e-06	0	2.02402e-06	0	0	0	0	4.18928e-07	1.22964e-06	4.11971e-07	0	0	1.09809e-06	0	6.48813e-07	0	0	0	0	3.92743e-07	0	0	4.80429e-06	0	0	3.78868e-07	6.54089e-07	0	0	0	1.48299e-08
Streptobacillus	4.63723e-06	0	3.50353e-08	1.35465e-08	0	6.49366e-06	1.55433e-07	4.14852e-06	2.93715e-07	1.42722e-06	1.60053e-06	0	0	0	0	2.04055e-06	0	2.80015e-06	0	3.857e-06	0	0	1.24929e-06	0	7.68073e-06	0	0	0	1.33297e-05	0	0	4.43087e-08	1.18084e-05	0	0	3.15077e-08	1.44581e-08	2.46606e-07	0	0	6.48405e-06	1.55704e-07	2.49201e-06	1.63466e-06	0	0	0	0	9.48523e-06
Streptococcus	0.00046698	0.000178612	0.000273273	0.0021572	0.00156358	0.000931667	0.00368493	0.000356755	0.00175491	0.000298509	0.000511412	0.000502023	0.000514945	0.00106169	0.00681193	8.22386e-05	0.000128392	0.000637439	0.00704729	0.0119106	0.000543167	0.000377608	0.000166678	0.00413555	0.00116525	0.000792799	0.000591314	0.00069827	0.000559388	7.52085e-05	0.000150603	0.000139612	0.00120857	0.000298927	0.00163131	0.00937014	0.000499445	0.000497552	0.000451464	0.00154324	0.000326376	0.000173731	0.000326483	0.000426507	0.000409498	0.000729072	0.00063435	0.000617352	0.00033824
Streptomyces	1.16951e-07	5.14012e-07	0	0	3.99321e-07	1.15958e-06	0	0	2.30265e-07	6.90953e-07	1.96338e-07	0	5.81813e-07	0	0	0	2.18406e-07	2.27526e-07	1.39409e-07	0	2.16859e-07	4.05694e-07	2.16442e-07	0	0	2.24426e-07	0	4.41397e-07	3.57587e-07	0	2.35304e-07	1.75624e-07	0	0	6.80321e-07	6.07649e-07	0	0	0	0	0	4.90367e-07	3.92871e-07	4.47476e-07	5.50098e-07	2.47948e-06	0	0	0
Subdoligranulum	0.000671477	0.00153631	6.92008e-05	0.000487064	0.00113367	0.00113308	0.000733057	0.00115657	0.000472418	0.00184096	0.00110145	0.000270408	0.000536423	0.000719813	9.37291e-05	0.000546352	0.000680507	0.00075739	0.00133524	0.000927519	0.00128751	0.00162673	0.000423377	0.000843301	0.00053399	0.000939573	0.000967939	0.00276319	0.00122797	0.000116551	0.00078414	0.000880854	0.000880065	0.00148247	0.000914703	0.00171746	0.000575085	0.00102552	0.000939849	0.00129074	0.000373446	0.000984246	0.00107816	0.00142686	0.000934538	0.000813872	0.000565116	0.000669222	0.00331242
Succinatimonas	6.71896e-09	0	0	0	0	0	0	0	0	0	1.29435e-06	0	0	2.51158e-08	0	1.43315e-06	0	8.76704e-08	0	0	0	1.71009e-08	0	0	0	9.84598e-09	0	0	0	0	0	0	0	0	0	0	0	0	9.32479e-06	0	0	0	0	0	0	0	0	0	0
Sutterella	4.66847e-05	0.00899956	4.11398e-07	0.000699307	2.23994e-06	0.00255315	9.98968e-06	6.18671e-05	5.21431e-07	3.11781e-06	0.000636744	9.61343e-06	1.01579e-05	2.81273e-05	3.17408e-06	6.99639e-06	7.88801e-05	1.15794e-05	3.41227e-06	0.00249734	4.466e-05	2.48415e-06	0.00185895	0.00112173	1.09844e-05	5.17758e-05	0.00463392	1.97567e-05	0.000336742	8.96382e-08	0.000730841	3.19382e-06	9.46884e-06	9.15711e-06	0.000710095	1.42507e-05	0.00115163	0.0040912	3.21326e-05	3.58286e-05	1.08528e-06	0.0030358	0.00107995	0.0012123	1.11402e-05	3.4053e-06	0.000414959	0.00524742	1.18565e-06
Symbiobacterium	3.38542e-07	0	0	0	0	3.31309e-07	0	0	0	0	0	0	0	0	0	0	0	0	1.25697e-07	0	0	0	0	0	0	0	2.08022e-07	0	0	0	0	0	0	0	0	0	0	2.89729e-07	0	0	0	0	0	0	0	0	0	0	0
Synechococcus	1.71528e-06	0	0	1.63895e-06	9.78336e-07	0	0	0	0	2.74244e-07	1.63615e-07	0	1.47367e-07	0	0	1.7536e-06	1.38986e-07	0	0	0	1.38001e-07	3.38598e-07	0	0	0	0	2.63495e-07	0	0	0	0	0	0	2.66698e-07	9.52449e-07	0	4.19646e-06	5.00748e-06	3.59904e-07	0	1.60143e-06	1.76937e-07	3.27896e-07	0	1.63522e-07	0	0	2.1507e-06	2.62895e-07
Syntrophobacter	0	0	0	0	0	0	0	0	0	0	0	0	0	0	0	3.14641e-08	0	0	0	0	0	0	0	0	0	0	0	7.46793e-06	0	0	0	0	2.58892e-07	0	0	0	1.87354e-07	0	0	0	0	0	0	0	0	0	0	0	0
Syntrophobotulus	0	0	0	0	0	0	0	0	0	0	0	0	0	1.65714e-07	0	0	0	0	0	0	2.51091e-07	0	0	3.26329e-08	0	0	3.7287e-08	0	0	0	4.66169e-08	4.55627e-08	2.37371e-07	0	0	0	6.82352e-07	0	0	0	6.29784e-07	0	1.39201e-07	2.39006e-07	0	0	0	0	1.7351e-07
Syntrophomonas	4.80043e-08	0	0	0	0	0	0	0	8.9562e-07	6.14007e-08	0	1.26678e-07	0	3.96776e-08	0	0	0	5.16544e-08	0	0	0	1.84021e-07	0	8.10717e-08	0	0	0	1.45181e-06	1.06887e-07	0	0	0	0	1.38119e-07	0	0	0	0	0	0	0	0	0	0	0	4.55413e-07	0	0	0
Syntrophothermus	0	0	0	0	0	0	0	0	0	0	0	0	0	0	0	0	0	0	0	0	0	0	0	0	0	2.69311e-07	0	0	0	0	0	0	0	0	0	0	0	0	0	0	0	0	0	0	0	0	0	0	0
Syntrophus	0	0	0	0	0	0	0	0	0	0	0	0	0	0	0	0	0	0	0	0	0	0	0	0	0	0	0	0	0	0	0	0	0	0	0	0	0	0	0	0	0	0	0	0	0	0	0	0	0
Tannerella	2.34714e-06	0.000161816	2.12114e-05	7.31453e-06	1.67191e-06	3.5196e-07	5.51837e-08	9.15731e-06	9.08833e-06	6.28873e-07	0.000265455	2.28168e-06	8.68053e-06	6.75015e-06	1.4574e-06	2.88541e-06	1.21911e-06	1.23454e-06	1.20128e-05	2.70201e-08	1.58323e-06	8.89381e-06	4.44067e-06	3.55103e-06	3.9029e-06	5.60571e-07	8.17128e-06	1.5146e-08	1.54181e-07	1.51461e-07	0	1.51465e-06	1.36246e-06	2.30478e-06	9.24363e-06	4.07305e-06	3.49579e-07	3.54796e-06	1.18001e-06	6.83704e-06	2.42571e-06	2.96967e-05	2.80396e-06	1.7525e-06	9.40579e-06	8.13394e-06	3.64414e-07	0.00013495	7.40566e-08
Taylorella	0	0	0	0	0	0	0	0	0	0	0	0	0	0	0	0	0	0	0	0	0	0	0	0	0	0	0	0	0	0	0	0	0	0	0	0	0	0	0	0	0	0	0	0	0	0	0	0	0
Tepidanaerobacter	0	0	0	0	0	0	2.06042e-07	0	0	3.91777e-07	2.57109e-07	0	1.89472e-06	1.77604e-07	0	0	4.36812e-07	0	0	0	0	8.97679e-06	0	0	0	0	0	0	0	0	0	0	0	0	0	0	2.16871e-07	0	0	0	0	0	2.34211e-07	6.08896e-07	0	5.12426e-07	0	0	0
Teredinibacter	0	0	0	0	0	0	0	0	0	0	0	0	0	0	0	0	0	0	0	0	0	0	0	0	0	0	0	0	0	0	0	0	0	0	0	0	0	0	0	0	0	0	0	0	0	0	0	0	0
Tetragenococcus	0	0	0	0	0	0	0	0	0	0	0	0	1.86148e-06	0	0	0	0	0	0	0	0	0	0	0	0	0	0	0	0	0	0	0	0	0	0	0	0	0	0	0	0	0	0	0	0	0	0	0	0
Thauera	1.21364e-07	0	1.32169e-07	0	0	1.98472e-06	0	0	5.69457e-07	0	0	0	0	2.23335e-08	0	0	7.97657e-08	0	5.32467e-08	0	0	0	5.35272e-07	0	1.42575e-07	0	0	0	0	0	0	0	0	0	5.39122e-07	5.09406e-08	7.03809e-07	0	9.4776e-07	0	0	0	0	0	0	0	1.13538e-05	0	0
Thermaerobacter	0	6.32756e-08	0	0	0	0	0	0	1.44345e-07	0	0	0	0	0	0	0	0	0	0	0	0	0	0	0	0	0	0	0	0	0	0	0	0	6.51928e-08	0	0	0	0	0	0	0	0	0	0	0	6.37686e-07	7.41095e-08	0	0
Thermanaerovibrio	2.53906e-07	0	0	0	0	0	0	0	0	0	0	0	0	0	0	0	0	0	0	0	0	0	0	0	0	0	0	0	0	0	0	0	0	0	0	0	0	0	0	0	0	0	0	8.11861e-08	0	0	0	0	0
Thermincola	0	0	0	0	1.9966e-07	3.86528e-06	1.40109e-05	0	0	2.35066e-07	0	0	8.42097e-07	0	0	0	3.53818e-06	0	0	0	0	4.83712e-07	0	0	0	0	0	1.32419e-06	5.38509e-06	0	0	0	0	0	0	0	0	4.20796e-07	0	0	0	0	1.17106e-06	6.08896e-07	2.24259e-05	4.09941e-06	1.04989e-05	0	0
Thermoanaerobacter	8.44644e-07	2.57756e-06	8.9241e-08	1.48395e-06	1.43769e-07	9.24329e-07	3.69124e-06	3.80456e-07	8.13017e-07	1.97239e-06	2.7235e-07	5.28391e-08	1.00512e-05	7.31312e-07	6.1084e-08	2.68933e-06	1.49418e-06	1.41382e-06	7.43395e-07	1.65033e-05	2.04757e-06	6.15633e-07	0	1.0581e-07	2.07381e-07	8.68882e-07	3.74637e-07	1.89811e-06	6.77779e-07	0	9.98261e-08	1.68506e-06	9.93495e-08	3.95215e-07	1.21415e-06	1.11228e-06	0	6.44669e-07	1.49653e-07	4.36981e-07	1.39547e-06	2.35916e-07	2.07071e-06	6.71124e-07	4.14723e-07	1.56805e-06	3.93231e-07	9.70656e-08	1.75263e-07
Thermoanaerobacterium	8.44593e-06	5.5237e-06	1.71992e-07	8.53962e-06	2.2897e-05	5.1586e-06	4.147e-05	3.3385e-06	2.12049e-05	2.12411e-05	8.45038e-07	0	1.72334e-05	1.15454e-05	0	1.01448e-06	6.42514e-06	8.23211e-06	3.68515e-06	9.86165e-07	1.03272e-05	7.57281e-06	1.83258e-06	1.03154e-05	3.40017e-06	4.81186e-06	7.30355e-06	4.39789e-06	1.84649e-05	0	6.888e-06	4.58174e-06	1.78699e-06	1.22681e-06	9.39535e-06	1.10293e-05	9.71086e-06	1.32528e-05	5.52126e-06	5.06024e-06	3.65219e-06	7.46045e-06	1.82283e-05	1.20797e-05	3.83914e-05	1.64192e-05	2.16603e-05	6.24832e-06	1.89284e-06
Thermodesulfatator	0	0	0	0	0	0	0	0	0	0	0	0	0	0	0	0	0	0	0	0	0	0	0	0	0	0	0	0	0	0	0	0	0	0	0	0	0	0	0	0	0	0	0	0	0	0	0	0	0
Thermomonospora	0	3.41688e-07	0	0	0	0	0	0	1.93422e-07	0	0	0	0	0	0	0	0	0	0	0	0	0	0	0	0	0	0	0	0	0	0	0	0	0	0	0	0	0	0	0	0	0	0	0	0	0	0	0	0
Thermosediminibacter	4.77677e-05	5.60145e-07	0	0	5.77379e-06	1.06453e-06	1.41865e-05	1.48191e-05	7.61006e-06	1.95568e-05	1.06216e-06	0	2.62362e-05	4.64683e-06	0	1.08195e-05	1.08272e-05	3.60311e-06	1.63406e-06	0	3.28488e-06	1.99828e-06	0	2.3725e-06	1.17799e-06	2.0088e-06	3.23969e-06	2.73522e-06	7.73795e-06	0	1.62013e-07	1.06094e-05	1.46949e-06	0	1.71753e-06	8.78601e-06	6.11506e-07	9.85077e-06	7.08008e-07	0	1.44391e-05	2.8716e-06	4.67655e-06	7.96555e-06	3.36159e-05	7.40918e-06	1.01202e-06	4.72598e-07	0
Thermosinus	0	0	0	4.11175e-07	9.86557e-08	0	0	0	1.25156e-06	0	5.08169e-07	0	1.04024e-07	0	0	0	0	0	9.02061e-08	0	0	0	0	1.23237e-06	0	2.21786e-07	1.85996e-07	0	8.09829e-07	1.11883e-07	9.30145e-07	0	0	0	0	2.00167e-07	0	0	0	0	0	0	0	0	2.30855e-07	1.26599e-07	0	0	0
Thioalkalivibrio	0	0	0	0	0	0	0	3.26954e-08	1.58166e-07	0	0	0	0	0	0	0	0	0	0	0	0	0	4.62462e-07	0	0	0	0	0	0	0	0	0	0	0	0	0	0	0	0	2.98353e-08	0	0	0	0	0	0	0	0	0
Thiobacillus	0	0	0	0	0	0	0	0	0	0	0	0	0	0	0	0	0	0	0	0	0	0	0	0	0	0	0	0	0	0	0	0	0	0	0	0	0	0	0	1.46897e-08	0	0	0	0	0	0	0	0	0
Thiomicrospira	0	0	0	0	0	0	0	0	0	0	0	0	0	0	0	0	0	0	0	0	0	0	0	0	0	0	0	0	0	0	0	0	0	0	0	0	0	0	0	0	0	0	0	0	0	0	0	0	0
Thiomonas	0	2.3087e-07	0	0	0	0	0	0	0	0	0	0	0	0	0	0	1.96005e-08	0	8.19179e-08	0	0	0	0	0	2.19346e-08	0	0	0	0	0	0	0	0	0	0	0	0	1.88819e-08	2.30708e-08	0	0	0	0	0	0	0	0	0	0
Tolumonas	0	0	0	0	0	0	0	0	0	0	0	0	0	0	0	0	0	0	0	0	0	0	0	0	0	0	0	0	0	0	0	0	0	0	0	0	0	0	0	0	0	0	0	0	0	6.07963e-08	0	0	0
Treponema	9.84622e-07	3.24209e-06	8.87157e-08	1.03801e-05	2.38011e-06	6.69726e-07	3.5112e-06	2.40014e-06	3.70673e-06	8.64598e-06	8.90972e-07	6.52205e-08	4.90251e-06	2.83341e-06	7.74133e-08	1.6731e-06	3.60946e-06	1.50207e-06	1.95611e-06	1.07404e-06	3.31757e-06	3.98822e-06	1.20007e-07	2.11529e-06	9.89641e-07	6.67328e-06	1.75344e-06	3.34151e-06	3.99338e-06	0	1.68726e-05	1.10537e-06	7.70867e-07	5.22834e-07	2.29997e-06	4.32504e-06	1.45082e-06	1.71937e-05	1.14029e-06	4.69041e-06	3.07356e-06	2.2768e-06	7.43307e-06	8.49641e-06	1.94284e-06	2.59957e-06	1.60217e-06	4.22264e-06	1.80382e-06
Trichormus	0	0	0	1.53289e-07	1.47118e-07	0	0	0	0	1.44339e-07	0	0	0	6.41245e-06	0	0	0	0	0	0	0	0	0	0	0	0	5.54725e-07	0	0	0	0	0	3.41481e-07	0	0	5.96988e-07	0	0	0	4.55381e-06	2.10714e-06	0	0	0	0	0	0	0	0
Turicibacter	6.01255e-05	2.30335e-05	5.70632e-06	3.0599e-06	3.29282e-07	2.98036e-05	0.000248076	9.64217e-05	0.0001014	0.000403884	0.000236393	7.7469e-07	3.6682e-05	0.00028273	1.35748e-05	6.22021e-07	5.71099e-05	2.37965e-05	1.24518e-05	3.72998e-08	2.60118e-06	2.52002e-06	5.16509e-08	4.97101e-05	4.17231e-05	2.90909e-07	9.17409e-05	8.74271e-05	1.60238e-06	2.69789e-07	4.2148e-05	3.82908e-05	2.56286e-05	1.66058e-06	8.6941e-05	4.27128e-05	2.49204e-06	1.74378e-05	3.54162e-07	9.4907e-06	9.81359e-07	7.06984e-05	2.59146e-05	7.52069e-05	3.19849e-05	1.0727e-05	3.46467e-05	6.33423e-07	2.51025e-07
Ureaplasma	0	0	0	0	0	0	0	0	0	0	0	8.01155e-07	0	2.03714e-07	2.64147e-08	0	0	4.49217e-07	0	0	0	0	0	0	2.28119e-07	0	0	0	0	0	0	2.17552e-08	0	0	0	0	7.56119e-07	2.3883e-06	0	0	0	0	0	0	0	0	4.76705e-07	1.29858e-06	0
Variovorax	0	0	0	0	0	0	0	0	0	0	0	0	0	0	0	0	0	0	3.7771e-08	0	0	0	0	0	0	0	0	0	0	0	0	0	0	0	0	0	0	0	9.04192e-07	0	0	0	0	0	0	5.04419e-07	0	1.50148e-07	0
Veillonella	7.33807e-05	7.65036e-06	0.000624034	0.00153809	2.56366e-05	0.000267809	0.00203305	0.0023405	0.00048058	5.43881e-05	0.000362684	9.67668e-06	0.000350913	0.00165846	0.00159744	0.000125971	5.5193e-05	1.5698e-05	0.000385066	0.000175819	2.17676e-05	5.76339e-05	0.000157837	0.000374591	0.00062255	0.00109068	5.0636e-05	7.35023e-05	0.000194262	0.000243548	0.000123103	0.000238827	0.000414365	0.000137302	0.000915727	0.00092927	0.00016746	9.59254e-05	5.09774e-05	0.000130085	0.000363736	6.42059e-05	0.000979889	0.000121505	1.4272e-05	3.20763e-05	0.000197617	0.000227656	0.000164684
Verminephrobacter	0	0	0	0	0	8.58948e-06	0	0	0	0	0	0	0	0	0	0	0	0	0	0	0	0	0	0	7.89644e-08	0	0	0	0	0	0	0	0	0	0	0	0	0	0	0	0	0	0	0	0	0	0	0	0
Vibrio	1.4294e-07	2.53451e-06	2.78634e-06	6.01701e-07	3.86662e-06	3.48781e-06	0	0	7.21449e-07	2.99695e-07	2.79033e-08	0	1.96489e-07	5.15549e-07	2.60625e-07	0	0	2.12357e-07	3.0333e-07	4.02572e-08	0	0	2.81772e-06	0	2.25613e-08	0	1.22964e-06	0	0	0	0	3.96668e-05	0	5.23871e-08	0	4.00075e-07	1.86509e-06	5.89115e-07	0	5.76815e-07	3.75427e-06	0	0	0	2.1803e-07	3.40412e-06	0	1.9219e-06	0
Victivallis	0.00123774	5.06765e-05	5.08759e-08	6.83666e-08	0.000183164	9.0854e-06	9.43885e-06	1.79359e-06	3.49242e-06	5.74756e-05	1.5452e-05	3.40176e-07	3.39672e-06	5.99001e-06	5.25706e-07	0.00191096	0.00240253	8.37684e-06	2.36907e-06	8.09947e-08	1.66117e-05	9.04256e-06	1.72799e-07	8.83457e-07	7.85065e-07	4.76055e-08	2.60174e-05	3.4486e-06	6.86731e-06	1.36968e-07	0	1.69155e-07	4.18632e-07	5.09156e-08	7.43831e-07	2.64638e-05	6.31051e-05	0.000205482	2.16078e-05	3.08909e-06	3.07967e-07	0.000562212	0.000116824	6.9561e-05	0.000199679	5.10767e-05	6.60841e-07	9.97073e-07	2.61813e-05
Waddlia	0	0	0	0	0	0	0	0	0	0	1.13253e-06	0	0	0	0	0	0	0	0	0	0	0	0	0	0	0	0	0	0	0	0	0	0	0	0	0	0	0	0	0	0	0	0	0	0	0	0	0	0
Weissella	1.21824e-08	5.95399e-08	0	0	5.82158e-07	0	2.10808e-08	1.78339e-08	1.17516e-05	1.3992e-08	0	5.01569e-08	1.67463e-08	0	0	0	3.47464e-08	1.1408e-08	1.83069e-08	1.71209e-08	0	0	0	2.63579e-07	1.9442e-08	1.33464e-06	0	0	1.17393e-08	0	0	0	3.68644e-08	7.11474e-07	0	2.62676e-08	0	1.50029e-08	0	1.30232e-07	0	0	0	2.99107e-08	1.0369e-07	0	0	0	2.67877e-08
Xanthobacter	1.19116e-07	0	0	0	0	1.93264e-06	0	0	0	0	0	0	0	0	0	0	0	0	0	0	0	0	0	0	0	0	0	0	0	0	0	0	0	0	0	1.57539e-07	0	0	0	0	0	0	0	0	0	0	0	0	0
Xanthomonas	0	3.62851e-06	0	0	2.20677e-07	0	2.21926e-06	4.95594e-07	7.63509e-07	1.29905e-06	0	0	2.32685e-07	1.46262e-07	0	0	9.65585e-07	1.15826e-07	4.03554e-07	0	0	2.67314e-07	0	2.75662e-07	0	0	0	0	0	0	2.60073e-07	0	0	0	0	8.95483e-07	0	6.97636e-07	0	6.83071e-07	0	3.07311e-07	5.1773e-07	1.57031e-06	3.38614e-07	1.41591e-06	1.62456e-06	0	0
Xenorhabdus	0	0	0	0	0	0	0	0	5.55811e-08	0	0	0	0	0	0	0	0	0	0	0	0	0	0	0	0	0	0	0	0	0	0	0	0	0	0	0	0	0	0	0	0	0	0	0	0	0	0	0	0
Xylanimonas	0	0	0	0	0	0	0	0	0	0	0	0	0	0	0	0	0	0	0	0	0	0	0	0	0	0	0	0	0	0	0	0	0	0	0	0	0	0	0	0	0	0	0	0	0	0	0	0	0
Xylella	0	0	0	0	0	0	0	0	0	0	0	0	0	0	0	0	0	0	0	0	0	0	0	0	0	0	0	0	0	0	0	0	0	0	0	0	0	0	0	0	0	0	0	0	0	0	0	0	0
Yersinia	8.61761e-08	0	0.000903029	0	0	4.17618e-06	9.40626e-08	0	1.03131e-05	0	3.32087e-06	0	0	1.39275e-06	0	0	2.60229e-07	1.36515e-07	0	0	0	0	6.88618e-07	0	0	3.50666e-05	0	0	0	4.36818e-06	0	0.000877208	0	0	0	1.85837e-07	8.18024e-08	0	0	0	0	1.64441e-05	0	0	0	0	2.1407e-05	6.81524e-08	5.10285e-08
[truncated: 172 more columns]

## Sheet: B
Tab S3B.The relative abundance of all annotated genus in asthma patients.
Genus name	35387	35519	35551	35697	35712	35837	35838	36005	36011	36033	36050	36056	36057	36119	36243	36694	36982	37172	37190	37194	37198	37204	37205	37206	37400	35511	36007	36052	37270	37405	37798	37879	36695	37096	37797	37880
Abiotrophia	1.46026e-05	7.28011e-06	5.56459e-06	2.66983e-05	2.31324e-05	8.15441e-06	6.05505e-06	2.68973e-05	3.44801e-06	1.49191e-05	1.37696e-05	5.7086e-06	4.9999e-05	1.51321e-05	2.39092e-05	1.70241e-05	1.38828e-05	6.25534e-06	1.52896e-05	2.10257e-05	4.28768e-06	9.83274e-06	3.13442e-06	2.3255e-06	1.14729e-05	5.44134e-06	6.67222e-06	4.06763e-06	5.62449e-06	1.44148e-05	3.96104e-06	2.61826e-06	1.25649e-05	6.23023e-06	1.37449e-06	6.78114e-05
Acetivibrio	1.92544e-06	3.4812e-05	3.57565e-08	1.70831e-05	1.04774e-07	8.58324e-07	1.01534e-06	1.38368e-05	1.0328e-07	3.87371e-06	5.94993e-06	6.67469e-06	3.47366e-06	1.01953e-07	1.42576e-07	1.14048e-06	0	1.8308e-05	1.40256e-06	2.90566e-06	3.80689e-06	6.77437e-06	4.04145e-06	1.21955e-05	7.45741e-07	2.88361e-07	4.21045e-06	1.39613e-06	2.43482e-06	4.00335e-05	5.05902e-05	5.37112e-07	3.13948e-05	2.79117e-06	0.000190128	1.01728e-06
Acetobacterium	9.01999e-06	3.70541e-08	4.49353e-08	3.76768e-08	0	0	3.06787e-08	0	0	7.17089e-08	3.29266e-08	6.94526e-08	7.67067e-07	0	0	0	0	0	0	0	7.53269e-07	0	5.67537e-07	0	0	0	0	0	1.33183e-07	3.5627e-08	0	0	3.04226e-08	0	2.67414e-08	0
Acetonema	0	0	0	0	0	0	0	0	0	0	0	0	0	0	0	0	0	0	0	0	0	0	0	0	0	0	0	0	0	0	0	0	0	0	0	0
Acholeplasma	0	2.61382e-07	0	0	0	0	0	2.99514e-06	0	3.09748e-06	0	0	0	0	0	0	0	0	0	0	0	0	0	0	0	0	0	0	0	1.75446e-07	0	0	0	0	0	0
Achromobacter	1.9402e-06	0	0	0	0	0	0	0	0	0	1.05879e-07	0	0	0	0	0	0	0	7.58049e-07	0	0	0	3.63084e-07	0	0	0	0	0	1.3472e-07	1.25059e-07	1.47493e-07	0	0	0	0	0
Acidaminococcus	3.09362e-06	6.51443e-05	1.4446e-05	5.04538e-05	0	2.85241e-06	1.99152e-07	6.05263e-07	3.77834e-07	4.98651e-07	6.6672e-06	3.90773e-05	4.83669e-07	2.04749e-06	6.61723e-05	5.54356e-06	0.00107578	1.48324e-05	6.53711e-07	3.04442e-06	1.37277e-05	7.9313e-07	7.77207e-06	5.19558e-06	0.0148934	1.95373e-05	2.68856e-07	1.83349e-07	1.75919e-06	2.41565e-05	1.44448e-05	8.93129e-08	2.57439e-06	2.35272e-06	3.37259e-06	2.94491e-08
Acidithiobacillus	0	0	0	0	0	0	0	0	0	0	0	0	0	0	0	0	0	0	0	0	0	0	0	0	0	0	0	0	0	0	0	0	0	0	0	0
Acidovorax	2.32549e-05	0	0	0	0	3.05733e-08	0	0	1.86641e-07	1.2064e-07	0	0	0	0	0	0	0	0	0	0	0	0	0	0	0	0	0	0	3.70259e-07	0	0	0	0	0	0	0
Aciduliprofundum	0	0	0	0	0	0	0	0	0	0	0	0	0	0	0	0	0	0	0	0	0	0	0	0	0	0	0	0	0	0	0	0	0	0	0	0
Acinetobacter	1.17016e-05	0.000305015	5.63447e-06	0	0	3.37978e-08	0	9.62637e-08	1.5809e-07	0.000118142	1.80974e-06	0	0	0	0	0	0	1.14114e-07	1.65379e-06	0	7.98875e-08	0	2.15193e-06	6.67296e-08	0	1.61728e-05	0	0	8.147e-06	1.05395e-06	0	1.77755e-07	4.21475e-07	3.7791e-08	2.03879e-07	0
Actinobacillus	4.49074e-08	0	8.7446e-07	0	0	4.8608e-08	3.03015e-07	6.47521e-07	0	1.65237e-07	0	0	4.73196e-07	0	2.57247e-07	0	0	0	0	1.29666e-07	0	1.59537e-07	0	0	3.27748e-08	0	3.19732e-08	0	2.87755e-08	0	3.36279e-08	0	0	0	0	0
Actinomyces	2.2076e-05	7.82746e-05	0.00142729	8.93361e-05	1.37059e-05	3.47622e-05	1.71248e-05	4.72758e-05	3.77295e-05	1.48469e-05	1.1689e-05	9.33689e-06	8.58842e-05	0.00159202	7.97935e-05	7.63863e-05	4.9922e-06	2.43874e-05	1.26281e-05	2.22805e-05	1.83126e-06	6.96288e-06	2.90959e-05	4.96733e-05	4.15363e-05	8.05705e-06	1.44173e-05	1.3135e-05	4.85191e-05	9.87781e-05	3.10918e-05	2.5849e-05	2.23506e-05	2.21618e-05	4.21863e-06	7.50376e-05
Actinoplanes	0	0	0	0	0	0	0	0	0	0	0	0	0	0	0	0	0	0	0	0	0	0	0	0	0	0	0	0	0	0	0	0	0	0	0	0
Aerococcus	0	0	0	0	1.67639e-07	0	0	0	0	0	0	0	8.54792e-08	0	0	0	0	0	1.48043e-06	0	0	0	0	0	0	0	0	0	0	0	1.71022e-07	0	0	2.75335e-07	0	3.74704e-07
Aeromicrobium	0	0	0	0	0	0	0	0	0	0	0	0	0	0	0	0	0	0	0	0	0	0	0	0	0	0	0	0	0	0	0	0	0	0	0	0
Aeromonas	0	1.79761e-08	0	0	0	0	0	0	0	1.01871e-07	0	0	0	0	0	1.66121e-07	0	0	2.59047e-06	0	0	0	0	0	0	2.03046e-06	0	0	0	0	0	5.61343e-08	0	0	0	0
Aggregatibacter	8.64884e-07	0	0.000238176	8.06036e-08	9.7249e-08	4.38603e-06	6.61218e-06	5.85312e-06	3.18106e-07	3.46751e-06	1.17424e-06	1.41088e-06	7.25673e-06	4.28202e-08	2.76637e-06	1.79101e-07	2.74914e-08	4.301e-07	3.39103e-08	4.1874e-05	0	2.61008e-06	0	6.34668e-08	1.55779e-06	0	1.71393e-07	3.46012e-07	2.49348e-05	8.46023e-08	3.18628e-07	5.36354e-07	9.80353e-08	3.39321e-08	2.88104e-08	4.32276e-07
Akkermansia	0.0345578	0.0186883	1.09408e-05	0.0311496	2.57157e-05	0.00377416	6.24976e-06	0.00430132	0.125322	0.00212402	1.75819e-05	0.00324975	0.00544229	0.127033	5.39795e-05	0.00552566	4.20363e-05	0.0158103	1.09169e-05	0.0156419	0.0557245	4.34769e-05	0.000930254	0.0188773	0.0421716	4.79324e-05	0.019878	0.0109311	0.0317566	0.00226786	0.00535082	7.75497e-06	0.0419477	3.24694e-05	0.0385889	0.00254122
Albidiferax	9.45925e-07	0	0	0	0	0	0	0	0	0	0	0	0	0	0	0	0	0	0	0	0	0	0	0	0	0	0	0	0	0	0	0	0	0	0	0
Alicycliphilus	5.96111e-06	0	0	0	0	0	0	0	0	3.43162e-08	0	0	0	0	0	0	0	0	0	0	0	0	0	0	0	0	0	0	8.1862e-08	0	1.66247e-07	0	0	0	0	0
Alistipes	0.0329727	0.0157802	0.00980574	0.0168549	0.00819748	0.118619	0.117407	0.0292023	0.0222079	0.0143783	0.0414412	0.0377752	0.0707336	0.120934	0.020991	0.00909992	0.0406605	0.030983	0.000492628	0.02985	0.0256675	0.00877054	0.00528708	0.00126029	0.000320505	0.059355	0.0217684	0.0597819	0.0150957	0.0197428	0.0353355	0.0219177	0.030989	0.0310151	0.0209221	0.0800319
Alkaliphilus	9.89729e-06	2.18724e-06	2.71013e-07	2.88467e-06	6.93677e-07	5.38662e-06	6.76533e-06	4.26198e-06	7.38239e-07	8.89499e-07	9.62541e-07	9.2617e-07	1.98456e-06	6.13938e-06	2.5426e-06	4.83922e-06	2.88414e-06	4.69673e-06	0	5.51214e-06	1.04494e-05	2.89584e-06	3.1078e-06	5.52903e-07	1.50877e-06	1.29036e-06	3.94291e-06	1.13407e-06	2.91222e-06	1.16183e-05	7.90131e-06	4.86543e-07	5.23477e-06	3.42764e-06	4.49743e-06	2.99007e-07
Alteromonas	0	0	0	0	0	0	0	0	0	0	0	0	0	0	0	0	0	0	0	0	0	0	0	0	0	0	0	0	0	0	0	0	0	0	0	0
Aminomonas	0	0	0	0	0	0	0	0	0	0	0	0	0	0	0	0	0	0	0	0	0	0	0	0	0	0	0	0	0	0	0	0	0	0	0	0
Anaerobaculum	0	0	0	0	0	0	0	0	0	0	0	0	0	0	0	0	0	0	0	0	2.70374e-07	0	0	0	0	0	0	0	0	0	0	0	0	0	0	0
Anaerococcus	4.86264e-06	1.07412e-05	2.32654e-06	1.78481e-06	3.23137e-06	6.81542e-07	2.46891e-06	3.86806e-06	6.65089e-05	1.06538e-06	1.41112e-06	1.38688e-06	9.45621e-07	4.79519e-06	5.3934e-06	2.23179e-05	2.39061e-07	1.6168e-06	1.17872e-06	1.87647e-07	1.0879e-06	5.06538e-06	4.41356e-06	6.03224e-06	4.41876e-06	3.03033e-06	5.61053e-06	1.10518e-06	4.39147e-06	4.52601e-07	1.06065e-06	4.46985e-06	3.67338e-06	1.32854e-06	1.60702e-06	7.53175e-05
Anaerofustis	2.57569e-06	3.19404e-06	1.10804e-06	1.91367e-05	9.03e-05	7.88149e-06	6.80913e-07	3.20602e-05	1.23852e-06	1.0323e-06	2.60428e-06	2.39623e-06	5.27908e-06	6.90507e-06	4.13039e-06	4.5566e-06	2.07645e-06	1.32894e-06	8.9789e-06	1.67304e-06	1.90113e-06	2.3795e-06	4.49865e-07	2.63254e-06	1.50236e-05	1.93042e-06	5.17006e-06	6.48304e-06	1.1067e-06	2.83019e-06	1.82962e-06	2.44105e-06	9.949e-07	2.7829e-05	1.02278e-06	4.35738e-06
Anaeromyxobacter	4.03829e-07	1.01278e-06	0	3.71081e-08	2.17525e-07	2.88408e-06	7.97442e-07	3.32165e-07	1.87716e-06	1.1033e-06	3.4305e-07	3.7262e-07	3.56132e-07	5.15906e-08	0	6.20533e-07	4.05628e-08	2.33306e-06	0	0	3.22565e-08	0	2.68858e-07	7.13702e-08	0	0	1.1124e-06	5.51102e-08	3.27932e-08	6.38582e-07	1.55733e-07	6.48192e-08	5.39341e-07	6.19906e-07	1.42476e-07	7.01757e-07
Anaerostipes	1.1586e-05	1.01231e-05	4.1456e-05	1.49168e-05	5.78141e-05	3.85838e-05	1.57746e-05	1.63322e-05	3.9959e-05	1.60007e-05	1.17637e-05	7.457e-06	1.14141e-05	7.95853e-05	2.83691e-05	5.16811e-05	2.81763e-05	8.12553e-06	0.000573446	3.38571e-05	1.92996e-05	1.76453e-05	1.20317e-05	5.19258e-05	0.000294591	1.89336e-05	4.12073e-05	2.91454e-05	8.3268e-06	1.69045e-05	0.000152792	1.89161e-05	2.46792e-05	3.65811e-05	7.55044e-06	0.000111346
Anaerotruncus	0.00048394	0.000184673	0.000680775	0.000257282	0.000271427	0.000212954	0.00062702	0.00013229	0.000314172	0.000175545	0.000794492	0.000268821	0.000384716	0.000205857	0.000137328	0.00143423	0.000787311	0.000411024	0.000205326	0.000526571	0.00036463	0.00040671	0.000439418	0.00071339	0.0012948	0.00038647	0.000553411	0.000532562	0.000442372	0.00197469	0.00027531	0.000186577	0.00129848	0.000708811	0.000354801	0.000693608
Arcanobacterium	0	0	0	0	0	0	0	0	0	0	0	0	0	0	0	0	0	0	0	0	0	0	0	0	0	0	0	0	0	0	0	0	6.09399e-06	0	0	0
Arcobacter	0	0	0	0	0	0	0	0	0	0	0	0	0	0	0	0	0	0	0	0	0	0	0	0	0	0	0	0	0	0	0	0	0	0	0	0
Aromatoleum	0	3.86845e-08	0	0	0	0	0	0	0	0	3.43754e-08	0	0	0	0	0	0	0	0	0	0	0	0	0	0	0	0	0	3.47608e-08	0	7.18291e-08	0	0	0	0	0
Arthrobacter	0	0	0	1.61207e-07	0	0	0	0	0	0	0	0	0	0	0	0	0	0	0	0	0	0	0	0	0	0	0	0	0	0	0	0	0	0	0	0
Atopobium	3.83137e-06	1.91499e-06	1.94721e-05	8.58946e-06	7.69618e-06	3.12423e-06	1.7538e-06	4.30804e-07	2.22284e-06	1.73031e-06	1.89423e-06	3.13916e-06	1.30897e-06	5.08969e-05	8.69152e-06	3.25917e-06	6.46019e-07	2.08068e-06	3.25854e-06	9.15139e-06	2.10873e-07	1.61791e-06	1.38428e-06	1.51494e-05	2.64596e-06	7.41693e-07	5.8457e-06	9.55394e-07	1.59015e-05	6.0425e-06	3.25576e-06	1.3958e-06	7.12531e-06	1.14941e-06	8.05525e-07	4.50355e-06
Azoarcus	0	0	0	0	0	0	0	0	0	0	0	0	0	0	0	0	0	0	0	0	0	1.86494e-06	0	0	0	0	0	0	0	0	0	0	0	0	0	0
Azospira	1.52591e-06	0	0	0	0	4.39944e-07	0	0	0	9.31196e-08	0	4.60859e-07	0	0	0	0	0	7.30015e-08	7.28761e-08	5.63879e-08	0	0	3.90631e-08	0	0	0	0	0	0	0	0	0	0	0	0	0
Azospirillum	0	0	0	0	0	1.46648e-07	0	0	0	0	0	0	0	0	0	0	0	0	0	0	0	0	0	0	0	0	0	0	0	0	1.42518e-07	0	0	0	0	0
Azotobacter	0	0	0	0	0	0	0	2.0931e-07	0	0	7.01197e-08	0	0	0	0	0	0	0	0	0	0	0	0	0	0	0	0	0	4.46794e-07	0	0	2.48224e-08	0	0	0	0
Bacillus	3.61026e-06	3.78498e-06	2.39349e-07	1.68134e-05	1.28128e-06	5.55049e-06	9.39179e-06	5.66875e-05	2.29271e-06	7.94607e-06	8.00329e-05	1.11749e-05	1.57407e-06	3.16344e-05	1.406e-05	2.5599e-05	2.62341e-06	3.25197e-06	3.52939e-07	5.85423e-06	2.45154e-06	4.68995e-06	3.48489e-06	5.4403e-07	2.73169e-06	1.55522e-06	2.26001e-05	5.74195e-07	1.37767e-06	6.22642e-06	1.66621e-06	9.1816e-07	7.20314e-06	2.63205e-06	2.83879e-05	7.41469e-07
Bacteroides	0.153848	0.19001	0.59736	0.0530957	0.0369565	0.203869	0.175684	0.158354	0.0368805	0.117655	0.221007	0.083213	0.251223	0.0130522	0.17707	0.124983	0.396617	0.137943	0.36847	0.238066	0.263134	0.318948	0.236174	0.109824	0.555336	0.241436	0.159895	0.453675	0.126942	0.0873562	0.323372	0.153744	0.203465	0.234472	0.165469	0.281581
Bdellovibrio	0	0	0	0	0	0	0	0	0	0	0	0	0	0	0	0	0	0	0	0	0	0	0	0	0	0	0	0	0	0	0	0	0	0	0	0
Bifidobacterium	0.000120885	0.0106971	0.000712264	0.00866173	0.0281005	0.0078661	0.00349742	0.00654453	0.064366	0.00119057	0.00023103	0.0125172	0.00394819	0.0116901	0.0440025	0.019768	0.00457754	0.0260695	0.00166766	0.000122005	7.8815e-05	0.000636681	0.0258599	0.00905947	0.0142055	0.0149382	0.00855817	0.00785795	0.0298974	0.0373947	0.020935	0.00430352	0.0257112	0.0140756	0.00149417	0.0255101
Bilophila	0.00519714	0.00157442	0.000626918	8.37011e-05	0.000606283	0.000525292	0.00267296	0.000119711	0.000154757	0.00228805	0.00165952	0.000262389	0.00126135	2.17678e-06	0.000953744	0.00137034	0.00242826	0.00113612	1.77479e-06	0.000545624	0.00194198	0.00334274	0.000520238	0.00285603	1.40005e-06	1.06572e-05	0.00162301	0.00690996	0.000827922	0.000137592	0.00100835	3.42428e-05	0.0019891	0.000105222	0.000330585	1.53132e-06
Blautia	0.0114959	0.0116396	0.011379	0.0110322	0.0351744	0.0127161	0.00578913	0.0108022	0.0225722	0.00633736	0.00513981	0.00676617	0.00761072	0.0140951	0.0194295	0.0566376	0.00903319	0.0124023	0.0184776	0.0134108	0.0042913	0.00631226	0.0107452	0.0130563	0.0155625	0.00472781	0.0154066	0.00654653	0.0092991	0.0263901	0.00851427	0.00799227	0.00950844	0.0167937	0.0126995	0.0228518
Bordetella	7.16595e-07	4.86198e-06	0	0	0	0	0	0	0	0	0	0	0	0	0	0	0	0	0	0	0	0	0	0	0	0	0	1.56028e-08	0	0	2.10974e-06	0	0	0	0	0
Brachyspira	3.37858e-06	2.85478e-06	0	8.93967e-07	2.48061e-07	3.14627e-06	1.6176e-07	3.02876e-06	7.01052e-07	1.14038e-06	2.08336e-06	8.2396e-07	4.62365e-06	1.90312e-06	1.19534e-07	6.84619e-07	5.42886e-07	1.74024e-06	0	4.4142e-07	8.63431e-07	3.64721e-06	2.5623e-06	1.62385e-06	6.29558e-08	0	0	6.63827e-07	3.51119e-06	2.53599e-06	2.90219e-06	8.6753e-08	1.68431e-06	3.27321e-07	2.1855e-06	1.98707e-07
Bradyrhizobium	0	0	0	0	0	0	0	0	0	0	0	0	0	0	0	0	0	0	0	0	0	0	0	0	0	0	0	0	0	0	0	0	0	0	0	0
Brevibacillus	1.69271e-07	2.54503e-07	0	0	0	4.55381e-07	0	0	0	3.28351e-07	2.26154e-07	0	4.72385e-07	0	0	1.83316e-06	1.13149e-06	2.49358e-06	0	1.94225e-07	2.69936e-06	2.31755e-07	4.8726e-07	2.48857e-07	0	0	0	1.92161e-07	2.28689e-07	2.44701e-07	0	2.26014e-07	0	0	1.83671e-07	0
Brevibacterium	0	0	0	0	0	0	0	0	0	0	0	0	0	0	0	0	0	0	0	0	0	0	0	0	0	0	0	0	0	0	0	0	0	0	0	0
Brucella	0	8.87258e-08	1.44047e-06	0	0	0	0	0	0	0	0	0	0	8.56404e-08	0	0	0	0	0	0	0	0	0	1.19082e-07	0	0	9.05215e-08	0	1.49096e-07	2.03282e-07	0	0	0	0	0	0
Bulleidia	7.07981e-08	4.94256e-08	2.70198e-07	3.61486e-05	1.85285e-06	6.23034e-08	1.80881e-05	1.59961e-07	1.74454e-05	6.28453e-07	2.99437e-08	2.10291e-08	2.73699e-07	1.39545e-07	0	4.81373e-08	0	3.76385e-08	9.99356e-07	5.11118e-08	3.74911e-08	0	1.61616e-07	0	2.60991e-06	0	1.45365e-06	5.30701e-06	0	1.81713e-05	7.56594e-07	0	5.75384e-08	1.1341e-06	0	1.27328e-05
Burkholderia	5.67252e-05	8.69931e-06	9.1282e-07	1.22985e-07	3.88752e-07	2.96722e-06	5.32943e-07	0	1.86356e-07	5.47787e-06	7.27599e-06	6.36798e-06	1.11278e-06	0	8.45274e-08	7.11647e-06	3.17588e-07	4.9531e-07	2.80703e-06	1.37857e-08	0	4.81696e-06	8.12776e-07	2.19197e-07	2.61389e-07	9.3696e-07	5.73806e-07	1.6417e-05	3.62517e-06	1.16199e-05	2.27068e-06	0	2.10624e-06	5.63504e-07	7.91083e-06	1.27307e-06
Butyrivibrio	0.0334702	0.000145291	7.32142e-05	0.000231777	0.00119568	0.000310332	0.000231322	0.000893244	0.000199234	0.000806902	0.000380104	0.000282612	0.000221307	0.000317261	0.00037396	0.000220414	0.000224203	0.000183265	0.000205156	0.00164947	0.000112463	0.000474614	0.000111804	5.89516e-05	0.00028192	0.000101503	0.000409392	0.000125245	0.000763429	0.00120601	0.000602359	8.00215e-05	0.000100256	0.000590668	0.000108612	8.89328e-05
Caldalkalibacillus	0	0	0	0	0	0	0	0	0	0	0	0	2.65935e-06	0	0	0	0	0	0	0	0	0	0	0	0	0	0	0	0	0	0	0	0	0	0	0
Caldanaerobacter	0	0	0	0	0	0	0	0	0	0	0	0	0	0	0	0	0	0	0	0	0	0	0	0	0	0	0	0	0	0	0	0	0	0	0	0
Caldicellulosiruptor	2.38233e-07	0	0	0	0	0	1.03796e-06	0	0	0	0	1.67844e-07	0	2.19591e-07	2.19145e-07	0	0	0	0	0	0	0	0	3.50243e-07	0	0	1.41985e-06	1.35224e-07	0	2.38427e-07	1.66271e-07	0	0	0	3.74825e-06	0
Campylobacter	0.000108923	1.08672e-05	2.79526e-05	0.000129215	0.000131899	2.49777e-05	3.54953e-05	2.4319e-05	0.000134553	2.76986e-05	7.90527e-05	3.40504e-05	1.34228e-05	4.5028e-05	2.7025e-05	0.000483029	0.000105699	1.44242e-05	3.61129e-05	4.9963e-05	1.88978e-05	1.89546e-05	8.98689e-05	9.23953e-06	2.95849e-05	7.07246e-05	0.000252446	4.1399e-05	0.000100736	0.000652567	8.66889e-06	0.000592572	4.11718e-05	0.000103414	4.22192e-05	0.000377273
Candidatus Arthromitus	0	0	0	6.68561e-06	0	0	0	0	0	0	6.06462e-06	0	0	0	0	0	0	0	1.02807e-07	0	0	0	0	0	0	0	0	0	6.85537e-07	2.94835e-06	0	0	0	0	1.61938e-08	0
Candidatus Desulforudis	0	4.11537e-07	0	0	0	0	0	0	0	3.98213e-07	7.31391e-07	0	1.90964e-07	0	0	0	2.28705e-07	0	0	0	7.27486e-07	0	0	0	0	8.96439e-07	2.96602e-07	0	0	0	0	0	0	0	1.485e-07	0
Candidatus Hamiltonella	0	0	0	0	0	0	0	0	0	0	0	0	0	0	0	0	0	0	0	0	0	0	0	0	0	0	0	0	0	0	0	0	0	0	0	0
Candidatus Liberibacter	0	1.11162e-07	0	0	0	0	0	0	0	0	0	1.04179e-07	0	0	0	0	0	0	0	0	0	0	0	0	0	0	0	0	0	0	0	0	0	0	0	0
Candidatus Phytoplasma	0	0	0	0	0	0	0	7.51996e-06	0	3.32729e-07	0	1.20848e-06	0	2.48928e-05	6.31138e-07	1.12962e-05	0	0	0	0	0	0	0	0	0	0	7.24896e-06	0	0	3.06308e-07	1.19715e-07	0	1.16458e-06	0	3.62934e-06	0
Capnocytophaga	0.00243412	0.000301839	0.00022419	0.00389813	5.41101e-05	0.0217931	7.4578e-05	0.00025379	1.44862e-05	4.68814e-05	8.08246e-05	0.0065758	0.000155979	2.86994e-06	5.76648e-05	2.11396e-05	0.000203509	2.49575e-05	6.32919e-05	0.000206663	9.66912e-05	0.000382077	4.32342e-05	9.06922e-06	0.000349758	0.000135465	0.000160289	0.000140303	0.000625485	0.00106939	0.000217913	3.75971e-05	0.00182035	4.15046e-05	3.27737e-05	0.000110283
Carboxydothermus	0	0	0	3.78595e-05	0	0	0	2.86619e-06	0	3.11934e-07	2.14846e-07	1.2689e-05	0	1.07051e-06	0	0	0	0	0	0	0	0	0	0	0	0	0	0	0	0	0	0	0	0	0	0
Cardiobacterium	0	0	0	0	0	0	0	0	0	0	0	0	0	0	0	0	0	0	0	0	0	4.33827e-08	0	0	0	0	0	0	0	0	0	0	0	0	0	0
Carnobacterium	0	0	0	0	0	0	0	0	0	0	0	0	0	0	0	0	0	0	7.07854e-08	0	0	0	0	0	0	0	0	0	0	0	0	0	0	0	0	0
Catenulispora	0	0	0	0	0	0	0	0	0	0	0	0	0	0	0	0	0	0	0	0	0	0	0	0	0	0	0	0	0	0	0	0	0	0	0	0
Catonella	0	0	6.47963e-08	5.43295e-08	0	0	3.14006e-07	3.82744e-07	0	3.39693e-07	4.74798e-08	0	4.46287e-07	4.73152e-08	9.28144e-07	0	0	0	0	0	0	1.7268e-07	0	0	0	0	0	0	0	0	0	0	0	0	1.36853e-07	1.08685e-07
Caulobacter	1.56696e-06	0	6.43724e-07	1.03512e-06	0	3.76184e-07	3.88395e-06	1.27812e-07	5.02929e-07	2.05339e-06	5.47358e-06	6.5678e-07	2.44379e-06	1.24117e-07	1.71505e-07	8.64988e-06	4.51775e-06	0	0	8.86679e-07	1.24862e-06	2.07572e-06	1.07338e-06	2.48857e-07	0	0	9.09151e-07	0	3.02268e-06	5.39051e-07	2.24637e-06	0	4.35821e-07	5.5865e-07	2.40834e-06	0
Cellulomonas	0	0	0	0	0	0	0	0	0	0	0	0	0	0	0	0	0	0	0	0	0	0	0	0	0	0	0	0	0	0	0	0	0	0	0	0
Cellulosilyticum	9.58e-07	1.04095e-06	0	1.04613e-06	3.81801e-05	8.28405e-06	7.10814e-06	6.00445e-06	1.60589e-05	1.1109e-05	6.72063e-06	3.08547e-06	5.91989e-06	2.75143e-05	3.60051e-05	4.14595e-06	3.43058e-06	1.79711e-06	6.11253e-06	1.59411e-05	0	5.24653e-06	1.18187e-06	2.01203e-07	1.86189e-07	1.86011e-05	7.37399e-06	8.07892e-06	3.49086e-06	9.10079e-06	3.49941e-06	2.55829e-06	3.37885e-07	3.24643e-06	1.21822e-06	3.13915e-06
Centipeda	0	0	0	0	0	0	0	0	0	0	0	0	0	0	0	2.01718e-07	0	0	0	0	0	0	0	0	0	0	0	0	0	0	0	0	0	2.60452e-08	0	0
Chitinophaga	7.35119e-07	0	0	0	0	0	0	0	0	0	0	0	0	0	0	0	0	0	0	0	0	0	0	0	0	0	0	0	0	0	2.56533e-07	0	0	0	1.99415e-07	0
Chlamydia	0	0	0	0	0	0	0	0	0	0	0	0	0	0	0	0	0	0	0	0	0	0	0	0	0	0	0	0	0	0	0	0	0	0	1.09398e-06	6.03435e-08
Chlorobium	0	0	0	0	0	0	0	0	0	0	0	0	0	0	0	0	0	0	0	0	0	0	0	0	0	0	0	0	1.29704e-07	0	8.93397e-08	0	0	0	0	0
Chromobacterium	0	0	0	0	0	0	0	0	0	0	0	0	0	0	0	0	0	0	0	0	0	0	0	0	0	0	0	0	0	0	0	0	0	0	0	0
Citreicella	0	0	0	0	0	0	0	0	0	0	0	0	0	0	0	0	0	0	0	0	0	0	0	0	0	0	0	0	0	0	0	0	0	0	0	0
Citrobacter	1.81173e-05	0.0235255	1.05751e-05	9.09447e-07	6.66117e-05	1.93792e-06	5.90815e-07	0.000268332	1.08977e-06	0.0288734	0.000110219	2.31032e-05	7.29416e-06	2.44342e-06	1.95544e-07	7.80801e-05	8.21731e-07	0.000393409	0.0257184	2.40567e-06	0.000107189	2.1253e-07	0.000211561	0.000554405	9.51702e-07	0.000337202	2.56611e-07	8.65592e-06	0.00231371	7.74464e-06	7.12498e-06	0.000738849	0.000184948	0.000253976	1.20196e-06	0.000437123
Citromicrobium	0	0	0	0	0	0	0	0	0	0	0	0	0	0	0	0	0	0	0	0	0	0	0	0	0	0	0	0	0	0	0	0	0	0	0	0
Clostridium	0.0121634	0.0103876	0.010085	0.0299238	0.0168076	0.0144318	0.0104851	0.027259	0.0508518	0.0102662	0.00732818	0.0157754	0.00918762	0.0117468	0.0192751	0.0239911	0.0125519	0.00643788	0.0225445	0.0103896	0.0270837	0.00758855	0.0114183	0.00759741	0.0206407	0.0156578	0.0357062	0.0100929	0.0101644	0.0309678	0.0114076	0.0150027	0.0108721	0.00685381	0.0141693	0.0117021
Collinsella	0.00158382	0.00403339	0.00126977	0.00564972	0.0187035	0.00212821	0.000391546	0.00640581	0.00242271	0.00224341	0.000502636	0.00118323	0.00392394	4.69325e-05	0.0118631	0.0110245	0.00110197	0.0116967	7.99024e-06	0.00137668	0.000304047	0.000467346	0.00783593	0.00256598	5.95199e-06	0.0042904	3.14308e-05	0.00297203	0.00387872	0.00990918	0.00218338	0.00298367	0.00184965	0.00274482	7.6624e-05	3.65437e-05
Comamonas	0.00022587	0	0	0	0	1.35001e-07	0	2.95941e-08	1.87004e-07	1.46036e-05	0	0	0	1.1952e-07	6.72377e-08	4.83145e-06	0	0	3.42691e-08	0	0	0	0	0	8.02831e-08	0	7.04768e-09	6.17079e-07	4.64716e-07	0	1.93708e-07	0	4.24615e-08	0	2.93874e-07	0
Conexibacter	0	0	0	0	0	0	0	0	0	0	0	0	0	0	0	0	0	0	0	0	0	0	0	0	0	0	0	0	0	0	0	0	0	0	0	0
Congregibacter	0	0	0	0	0	0	0	0	0	0	0	0	0	0	0	0	0	0	0	0	0	0	0	0	0	0	0	0	0	0	0	0	0	0	0	0
Coprobacillus	0.000851395	0.000170004	0.00139494	0.000322241	0.0011825	0.00121689	0.000442076	0.000444834	0.00042922	0.000267815	0.000237552	0.000214387	0.000413118	0.000853988	0.000669709	0.00103812	0.000100355	0.000607336	0.00395204	0.00101089	0.00113573	0.00030132	0.000259981	0.00617225	0.00517148	0.000278125	0.00198363	0.000788932	0.000442008	0.00106014	0.0015753	0.000485548	0.000325848	0.000821767	0.000437733	0.00199764
Coprococcus	0.00455218	0.0012606	0.000384228	0.00809876	0.0193672	0.00491107	0.00281448	0.0036623	0.0137693	0.00279005	0.00227917	0.0034026	0.0061724	0.008335	0.01255	0.00713107	0.00257539	0.00248495	0.000956658	0.00849384	0.000444612	0.00305364	0.00874168	0.000822105	0.00185693	0.00097019	0.00979859	0.001234	0.00644757	0.00709204	0.00313264	0.00322737	0.0035934	0.00213882	0.00410824	0.00518244
Coriobacterium	0	0	0	2.5878e-07	0	4.55381e-07	0	0	0	3.44678e-08	9.49596e-08	5.00749e-08	4.95874e-08	0	0	0	1.76215e-07	9.06755e-07	0	0	0	0	0	0	0	0	0	0	5.08198e-08	0	1.98423e-07	0	4.38691e-08	0	9.16269e-07	0
Corynebacterium	0	0	3.12887e-06	1.25779e-07	0	9.05466e-08	3.72425e-08	5.12735e-08	2.01756e-08	1.45085e-08	0	0	0	9.95819e-08	6.02231e-08	1.97027e-08	0	5.00824e-08	0	0	0	0	0	0	2.12819e-07	6.12393e-08	2.44567e-08	0	2.60459e-07	0	0	0	2.05641e-06	0	0	1.77779e-07
Coxiella	0	0	0	0	0	0	0	0	0	1.48434e-05	3.463e-05	1.08763e-06	0	0	2.19145e-07	0	0	0	0	0	0	4.29896e-06	0	0	0	2.10663e-07	0	0	0	0	0	0	1.58806e-07	0	0	0
Cronobacter	0	2.65386e-07	0	0	0	0	0	1.075e-05	0	1.51495e-05	0	0	0	0	0	0	0	1.07543e-05	0	0	0	0	0	0	0	0	0	0	6.58348e-08	1.84131e-07	0	0	8.06122e-08	0	0	0
Cryptobacterium	1.81199e-06	2.96119e-06	0	1.61901e-06	2.00023e-07	8.92e-07	1.62374e-06	1.51799e-06	7.42525e-06	1.50106e-06	0	0	2.74342e-06	3.3917e-07	2.24747e-07	6.95606e-06	1.06427e-07	6.00085e-07	0	3.65373e-06	9.19996e-07	0	2.26781e-06	0	0	0	0	1.65957e-07	1.12882e-06	2.44161e-06	2.5744e-06	5.55623e-07	8.90789e-07	3.63453e-06	1.26933e-06	1.12279e-06
Cupriavidus	8.43308e-07	0	0	0	0	0	0	0	0	0	9.6996e-09	0	0	0	0	0	0	0	0	0	0	0	0	0	0	0	0	0	0	1.23235e-06	0	1.78928e-07	0	0	0	0
Cyanothece	0	5.09006e-07	0	0	0	2.73228e-06	3.58214e-06	0	0	0	0	0	2.36193e-07	0	0	0	0	0	2.27258e-07	0	0	0	0	0	0	0	0	0	0	1.2235e-06	0	0	0	0	1.34221e-07	0
Dechloromonas	0	0	0	0	0	0	0	0	0	0	0	0	0	0	0	0	0	0	0	0	0	0	0	0	0	0	0	0	0	0	0	0	0	0	0	0
Dehalococcoides	1.23767e-06	5.06341e-08	6.60113e-07	0	8.38194e-08	3.14199e-07	0	0	5.0734e-08	4.40428e-05	5.02564e-08	1.31356e-07	1.72961e-07	7.58671e-08	0	1.02716e-05	1.3284e-06	3.06873e-07	0	3.3423e-08	5.85477e-07	4.61083e-08	1.0828e-07	0	0	1.70062e-07	0	0	0	0	1.44603e-07	9.9024e-08	1.79102e-07	7.15775e-07	1.53512e-06	0
Dehalogenimonas	0	0	0	0	0	0	0	0	0	0	3.8605e-07	0	0	0	0	0	0	0	0	0	0	0	0	0	0	0	0	0	0	0	0	0	0	0	0	0
Delftia	4.43926e-05	0	0	0	0	0	0	0	6.16036e-08	2.13908e-07	0	0	0	0	0	0	0	0	0	0	0	0	0	0	0	0	0	0	0	0	1.00445e-07	0	0	0	0	0
Dermacoccus	0	0	0	0	0	0	0	0	0	0	0	0	0	0	0	0	0	0	0	0	0	0	0	0	0	0	0	0	0	0	0	0	0	0	0	0
Desulfarculus	0	0	0	0	0	0	0	0	0	0	0	0	0	0	0	0	0	0	0	0	0	0	0	0	0	0	0	0	0	0	0	0	0	0	0	0
Desulfitobacterium	1.03509e-06	6.58757e-06	1.69973e-07	5.56832e-06	0	1.01224e-06	5.28536e-07	3.58635e-06	1.25732e-07	1.73835e-07	1.36612e-06	1.13335e-06	7.33283e-06	1.70409e-07	4.66536e-06	4.9114e-07	1.11582e-07	3.33473e-06	0	1.87917e-06	1.44826e-06	9.17233e-07	2.47581e-06	1.13753e-05	0	6.70902e-08	0	7.03649e-07	1.65678e-06	9.59977e-06	6.50626e-06	0	5.17846e-06	1.55586e-07	3.70406e-05	7.97513e-08
Desulfobulbus	0	0	0	0	0	0	0	0	0	1.07563e-07	0	0	1.1606e-07	0	0	0	2.31663e-07	7.42601e-08	0	0	1.10534e-07	0	0	0	0	2.72409e-07	2.10306e-07	0	3.74577e-08	0	0	0	0	4.15376e-08	2.40673e-07	0
Desulfomicrobium	0	0	0	0	0	0	0	0	0	0	0	0	0	0	0	0	0	0	0	0	7.43301e-08	0	0	0	0	0	0	0	0	0	0	0	0	0	8.35869e-08	0
Desulfosporosinus	1.46188e-07	0	0	0	0	3.93283e-07	1.81981e-07	0	0	0	3.90629e-07	0	0	0	0	0	0	0	0	1.98639e-07	1.94272e-07	0	0	0	0	0	0	0	0	0	4.0812e-07	0	0	0	0	0
Desulfotomaculum	0	0	0	6.70476e-07	2.00023e-07	0	0	2.3208e-07	0	0	0	2.0599e-07	0	0	0	2.35338e-07	0	3.93107e-07	0	0	3.88544e-07	0	0	0	0	0	0	0	0	2.84125e-06	0	0	2.08955e-07	0	0	0
Desulfovibrio	0.000355922	1.07006e-05	2.77643e-06	3.04997e-06	4.54875e-06	0.0014189	3.39645e-06	0.000831947	2.73953e-06	1.40923e-05	1.32587e-05	0.000194025	7.09355e-06	8.56404e-06	3.72689e-06	0.00278913	3.60691e-05	6.95776e-05	1.00375e-06	3.50223e-06	1.38341e-05	3.22678e-06	3.37291e-06	1.196e-06	1.65739e-06	1.87091e-05	6.59319e-06	7.92031e-06	5.65985e-06	2.17131e-06	6.44802e-05	5.82058e-07	0.002353	3.36713e-06	9.56585e-06	2.46867e-06
Desulfurispirillum	0	2.30265e-07	0	0	0	4.12011e-07	0	6.29931e-07	0	0	0	2.15799e-07	8.54792e-07	0	0	0	0	0	0	0	0	0	4.40855e-07	0	0	0	0	0	0	0	0	0	0	0	0	0
Desulfurivibrio	0	0	0	0	0	0	0	0	0	0	0	0	0	0	0	0	0	0	0	0	0	0	0	0	0	0	0	0	0	0	0	0	0	0	0	0
Desulfuromonas	0	3.53821e-07	1.43026e-07	5.39651e-06	5.71496e-08	0	1.36707e-06	2.03268e-05	1.05799e-07	3.72799e-06	4.19212e-07	9.83728e-06	0	6.92434e-05	3.60788e-06	5.00064e-05	1.31087e-07	0	1.05315e-07	0	0	8.59188e-07	1.12902e-07	0	0	0	4.85361e-05	0	0	1.47417e-05	8.75965e-07	0	6.39098e-06	0	3.81319e-05	1.19951e-07
Dialister	4.36599e-05	0.00118456	3.63263e-06	0.0317927	0.00421419	7.13201e-06	0.0119926	2.26742e-05	0.013397	0.00266403	7.72599e-06	1.81668e-05	3.51025e-06	2.30303e-05	2.91063e-06	1.07483e-05	3.46386e-06	0.0450571	0.00192531	9.66704e-06	1.63702e-05	8.87857e-07	0.000105757	2.78966e-05	0.00535821	1.40654e-05	0.00314393	0.00351305	0.0113482	0.0120473	0.000371369	3.0558e-06	0.010295	0.00117824	5.99444e-06	0.00468954
Dichelobacter	5.52145e-07	3.31705e-07	0	0	0	0	0	0	0	0	4.1124e-07	0	0	0	0	0	0	2.27588e-07	0	0	0	0	0	0	0	0	0	0	1.74855e-07	0	5.907e-08	0	0	0	0	0
Dickeya	0	0.000135095	0	0	0	0	0	5.27008e-05	0	1.94319e-05	4.52611e-07	4.23531e-08	0	0	0	0	0	1.59437e-07	8.11592e-07	0	0	0	1.13824e-06	0	0	3.07987e-08	0	0	7.9203e-06	7.20824e-08	0	0	0	3.50426e-08	0	0
Dorea	0.00865978	0.000724655	0.00082738	0.0065891	0.0192718	0.00517469	0.00340997	0.00436666	0.00616293	0.00287567	0.00199349	0.00633439	0.0025592	0.00500835	0.0146984	0.011815	0.0035582	0.00221055	0.000534845	0.0100048	0.000280367	0.00181808	0.00528815	0.00242834	0.00165283	0.00254704	0.010212	0.0012556	0.00335961	0.00691561	0.00300266	0.00565372	0.00196749	0.010373	0.00246031	0.00654131
Dysgonomonas	1.41823e-06	3.37365e-07	3.05325e-07	0	0	6.94338e-06	0	1.95235e-06	2.34473e-07	0	1.80811e-06	1.0539e-07	0	0.000100954	0	1.49957e-06	3.7497e-07	0	3.92537e-06	2.03259e-07	5.50066e-06	3.0721e-07	0	0	0	4.89914e-07	2.43145e-07	0	0	4.32495e-07	2.2174e-06	8.58855e-07	0	1.26809e-06	1.21773e-05	4.93182e-06
Edwardsiella	7.18216e-08	3.63954e-05	0	0	0	0	0	7.39238e-06	6.91946e-08	4.95315e-05	1.27964e-06	1.67844e-07	0	1.63125e-07	0	0	0	0	5.77623e-05	0	0	0	1.10538e-05	0	0	0	0	0	1.8869e-06	7.22258e-07	0	0.000296325	4.02218e-07	3.37334e-07	3.38811e-08	0
Eggerthella	0.000193248	0.00147727	0.00031682	0.000600271	0.00657146	7.26132e-05	0.000350738	0.000166616	0.00159472	0.000133909	0.00106232	7.02257e-05	0.000412599	0.00287598	0.000318354	0.010712	0.000176659	0.000162807	0.0210104	0.000614207	0.000194053	6.19265e-05	0.0016871	0.0004402	0.00297348	0.00349557	0.00376862	0.00355071	0.000178283	0.000760662	0.000301355	0.000638416	0.000839271	0.0020791	0.000280645	0.00167525
Eikenella	0	0	0	0	0	0	0	0	0	0	0	0	0	0	0	0	0	0	0	0	0	0	0	0	0	0	0	0	0	0	0	0	0	0	0	0
Elusimicrobium	0	0	0	0	0	0	0	0	0	0	0	0	0	0	0	0	0	0	0	0	0	0	0	0	0	0	0	0	0	0	0	0	0	0	0	0
Enhydrobacter	0	0	0	0	0	0	0	0	0	0	0	0	0	0	0	0	0	0	0	0	0	0	0	0	0	0	0	0	0	0	0	0	0	0	0	0
Enterobacter	1.33857e-06	0.000915211	2.86027e-06	8.17031e-07	1.41504e-05	7.0775e-07	9.98509e-08	0.000496799	1.24492e-06	0.000439312	2.278e-05	4.14541e-07	4.36482e-06	2.16353e-06	3.2405e-07	5.24172e-05	3.03267e-07	0.000195183	0.000526988	9.14821e-07	0.000179918	3.41033e-06	0.000101158	0.000254338	6.64753e-07	0.000158837	3.18984e-07	4.15725e-06	0.00039095	6.79198e-06	3.11873e-06	0.000561576	2.29091e-05	0.000118119	4.43014e-05	0.000125413
Enterococcus	0.000226234	0.000789558	6.35447e-05	0.000111035	0.000291603	0.000382088	0.000271252	0.0015557	0.000581906	0.000189548	0.000359568	0.000104975	0.000273661	0.000209473	0.000174671	0.00037316	0.000208439	0.000105118	0.00127875	0.000173701	0.000232349	0.000245665	0.00012518	0.000153112	0.000208394	6.94213e-05	0.000345704	0.000200001	0.000243563	0.000276756	0.000116601	0.000105685	0.00025129	0.000178523	0.000175679	0.000277778
Epulopiscium	9.80004e-07	6.55669e-07	5.33096e-07	1.66672e-07	0	0	2.82738e-06	0	5.76478e-07	2.80114e-06	3.18291e-06	1.5362e-07	6.22582e-07	3.89275e-07	2.68951e-07	1.92549e-07	5.61887e-06	3.91553e-07	0	3.97278e-07	0	2.36136e-06	0	0	0	0	2.37619e-06	1.65957e-07	0	0	3.32542e-07	5.13289e-07	8.3547e-07	2.19016e-07	1.2925e-07	1.11773e-06
Eremococcus	3.46225e-06	8.55851e-08	0	1.21222e-06	5.48055e-07	4.62361e-07	6.45684e-07	1.3707e-06	2.71217e-06	2.21895e-07	7.60517e-08	5.58645e-07	2.42737e-07	1.51576e-07	1.04724e-07	2.33179e-07	0	1.34302e-06	3.18618e-06	9.558e-07	0	2.32438e-07	1.66864e-07	0	7.74413e-08	9.32138e-08	4.99171e-07	2.56214e-07	2.29364e-07	1.64578e-07	2.38371e-07	0	9.06279e-08	0	3.67343e-07	3.45122e-07
Erwinia	0	7.59259e-06	0	0	0	0	0	1.75502e-05	0	0	2.07081e-07	0	2.40635e-06	4.1573e-08	0	0	0	1.03221e-05	1.4393e-07	0	0	0	0	9.08004e-05	0	1.21071e-07	0	0	4.42609e-06	0	0	0	0	0	0	0
Erysipelothrix	3.31074e-06	1.58543e-07	0	5.12781e-06	9.56634e-08	0	0	1.26888e-05	1.42222e-07	9.29382e-06	4.08145e-07	5.79474e-06	0	0	1.93997e-07	1.24999e-06	0	1.26679e-06	0	0	0	1.44372e-07	0	0	0	0	0	0	0	4.55653e-07	0	0	1.68943e-07	0	9.89563e-07	1.61246e-07
Escherichia	0.000612468	0.233214	0.00482259	0.000389314	0.0196989	6.94173e-05	3.35709e-05	0.00195131	0.000418775	0.00237898	0.00318133	0.00015163	0.00394897	0.00116832	0.000141198	0.0366368	0.000358075	0.256524	0.1281	0.000936551	0.0919097	0.000104214	0.143061	0.482786	0.000368209	0.273639	0.000215792	0.00605826	0.00429449	0.00141036	0.00539743	0.542564	0.0304031	0.184473	8.04556e-05	0.196485
Ethanoligenens	3.03562e-06	2.90188e-06	2.86415e-06	3.75512e-06	8.4182e-07	1.31652e-06	7.25223e-06	4.2311e-06	5.88979e-07	1.09257e-05	3.71665e-06	1.83027e-06	1.46267e-06	7.56005e-07	1.51029e-06	2.34037e-06	1.00601e-06	3.83761e-05	1.41944e-06	1.79247e-05	1.76515e-06	9.71086e-07	3.93645e-05	1.21027e-05	2.21576e-07	1.9261e-07	2.35996e-05	1.84677e-05	3.20184e-06	3.31377e-06	5.79448e-07	7.60544e-06	1.15254e-05	2.02383e-07	8.51938e-07	8.95983e-07
Eubacterium	0.0220036	0.00651137	0.00644298	0.011998	0.188571	0.0196785	0.0307687	0.0207451	0.0182329	0.0171738	0.0226767	0.0109735	0.0187008	0.0390386	0.0665518	0.0356456	0.0058642	0.0225961	0.0330613	0.0460835	0.0118501	0.035354	0.0409356	0.00207231	0.00927932	0.00857289	0.038579	0.0126246	0.0145907	0.043728	0.00817583	0.0164398	0.00636082	0.0391418	0.00992637	0.0164617
Exiguobacterium	0	0	0	0	0	0	0	1.63315e-06	0	0	1.59145e-07	0	0	0	0	0	0	0	0	0	0	4.8926e-07	0	0	0	0	0	0	0	1.23982e-05	0	0	0	0	0	0
Faecalibacterium	0.0131632	0.00628992	0.000856492	0.0178283	0.0135538	0.0195066	0.0154626	0.0219792	0.00656918	0.0241289	0.0185609	0.023482	0.00939789	0.00567829	0.0324183	0.0115817	0.0214056	0.00741446	0.00992597	0.0224453	0.00499504	0.0224775	0.0200656	0.00142247	0.015022	0.00958167	0.0196514	0.0122435	0.0172162	0.010037	0.00458712	0.00504153	0.00553064	0.00520026	0.00932859	0.0105685
Ferrimonas	0	0	0	0	0	0	0	0	0	0	0	0	0	0	0	0	0	0	0	0	0	0	0	0	0	0	0	0	0	0	0	0	0	0	0	0
Fibrobacter	0	0	0	0	0	0	0	0	0	0	0	0	0	0	0	0	0	0	0	0	0	0	0	0	0	0	0	0	0	0	0	0	0	0	0	0
Filifactor	1.36857e-07	2.36916e-07	6.44402e-08	1.40373e-05	5.21707e-07	5.91762e-07	7.42358e-06	7.16995e-08	7.6414e-06	8.57796e-07	5.06151e-07	2.07093e-07	4.96712e-07	1.34655e-08	6.49298e-07	2.29315e-06	0	1.41574e-07	2.73139e-05	9.3303e-08	1.38903e-07	8.61874e-06	3.93578e-06	2.7749e-06	1.25653e-06	6.06904e-08	1.98958e-08	1.87499e-06	2.9536e-07	2.90401e-09	4.05028e-07	1.32654e-06	1.28099e-07	1.97879e-08	1.42453e-07	1.31707e-05
Finegoldia	6.7471e-07	7.8257e-07	4.71198e-07	1.03828e-06	1.27327e-07	4.20687e-07	9.98435e-06	8.17334e-09	5.40803e-06	3.30175e-07	2.87257e-06	0	1.03426e-06	2.37055e-06	4.88427e-07	7.73112e-06	1.22185e-07	5.34806e-08	1.63674e-07	2.60501e-07	7.92212e-09	1.33816e-06	3.24591e-07	6.62366e-07	8.87847e-06	3.17573e-07	2.97478e-07	4.52372e-07	2.0224e-06	2.10909e-06	4.53771e-07	1.14217e-06	3.47251e-06	5.93029e-08	6.84162e-07	9.8144e-06
Flavobacterium	0	0	0	0	0	0	0	0	0	0	0	0	0	0	0	0	0	0	0	0	0	0	0	0	0	0	0	0	0	0	0	0	0	0	0	0
Fluviicola	0	0	0	0	0	0	1.60143e-07	0	0	0	0	0	0	0	0	0	0	0	1.46809e-05	0	0	0	0	0	0	2.0645e-05	0	0	0	0	3.59146e-07	0	0	0	0	0
Frankia	0	0	0	0	0	0	0	0	0	0	0	0	0	0	0	0	0	0	0	0	0	0	0	0	0	0	0	0	0	0	0	0	0	0	0	0
Fusobacterium	3.50152e-06	8.70583e-06	0.000125455	2.74992e-06	1.68283e-06	8.0627e-07	9.53024e-06	1.23195e-06	2.22974e-06	2.72327e-06	2.237e-06	1.45143e-06	5.37271e-06	1.136e-06	1.80926e-06	3.62784e-05	4.10444e-07	8.46745e-07	6.60371e-06	1.05251e-05	3.95607e-07	3.07502e-06	1.57159e-06	9.45722e-06	1.16833e-05	2.42716e-05	7.31992e-06	6.83372e-06	8.99909e-06	2.89919e-06	1.51098e-06	8.32074e-07	3.59114e-05	3.71398e-06	2.09127e-05	1.98485e-05
Gallibacterium	0	0	0	0	0	0	0	0	0	0	0	0	0	0	0	0	0	0	0	0	0	0	0	0	0	0	0	0	0	0	0	0	0	0	0	0
Gardnerella	1.30472e-08	3.92337e-08	0	0	5.17708e-08	0	0	0	0	0	0	5.98255e-08	1.82055e-08	0	0	1.54664e-07	0	0	1.75169e-08	2.91337e-07	0	8.71948e-08	1.26821e-07	1.54267e-08	0	0	0	0	6.50772e-07	7.86108e-08	1.2943e-06	1.08764e-07	2.00718e-05	0	2.90327e-07	1.12854e-06
Gemella	1.30971e-05	4.65562e-06	8.16068e-05	1.28064e-05	8.65543e-06	5.55518e-06	2.64531e-06	2.6846e-05	1.86237e-06	1.16469e-05	5.42954e-07	8.65145e-06	3.30888e-05	3.94441e-05	1.56153e-05	6.75039e-05	8.89928e-07	4.2832e-06	5.35854e-06	4.403e-06	6.45799e-07	5.01863e-06	2.09842e-05	1.24394e-06	2.95783e-06	5.5427e-06	7.41598e-05	1.06491e-05	2.40303e-06	4.54234e-05	6.5027e-06	8.13983e-06	1.49867e-05	9.57881e-06	2.53982e-05	1.45898e-05
Geobacillus	0	0	0	0	0	8.24022e-07	6.67262e-06	0	0	1.4854e-07	0	0	0	0	0	6.671e-08	0	0	2.05615e-07	0	0	0	0	0	0	0	0	0	0	0	0	0	0	0	0	0
Geobacter	2.10034e-06	0	0	1.00343e-07	1.79613e-07	2.64864e-07	1.30729e-06	1.7998e-07	0	2.5464e-07	3.03823e-07	0	0	8.73882e-08	6.03767e-07	0	5.48426e-07	0	0	1.7837e-07	2.61672e-07	0	0	0	0	0	3.5562e-07	0	0	0	0	0	1.62047e-07	0	7.12195e-08	0
Geodermatophilus	0	0	0	0	0	0	0	0	0	0	0	0	0	0	0	0	0	0	0	0	0	0	0	0	0	0	0	0	0	0	0	0	0	0	0	0
Gloeobacter	6.43229e-07	0	0	0	0	0	0	0	0	0	0	0	0	0	0	0	2.68729e-07	0	0	0	2.13699e-07	0	0	0	0	0	0	0	0	0	0	0	0	0	0	0
Gordonia	0	0	0	0	0	2.21852e-07	0	0	0	0	0	0	0	0	0	6.51705e-07	0	0	0	0	0	0	0	0	0	0	0	0	0	0	0	0	0	0	1.78962e-07	0
Gramella	0	0	0	0	0	0	0	0	0	0	0	0	0	0	0	0	0	0	0	0	0	0	0	0	0	0	0	0	0	0	0	0	0	0	0	0
Granulibacter	0	0	0	0	0	0	0	0	0	0	0	0	0	0	0	0	0	0	0	0	0	0	0	0	0	0	0	0	0	0	0	0	0	0	0	0
Granulicatella	2.83059e-06	5.4626e-07	2.66167e-05	1.00372e-07	1.1534e-06	8.95747e-07	6.60745e-07	8.61287e-07	1.5234e-07	1.64411e-06	3.18932e-07	6.50462e-07	1.19767e-05	3.73084e-06	1.40536e-06	4.42946e-06	6.0654e-07	9.07489e-07	4.22053e-06	3.77732e-06	1.33116e-07	2.11929e-06	1.80454e-06	3.25225e-08	3.26511e-06	1.37512e-06	1.22749e-06	1.71656e-06	4.01714e-06	9.37089e-06	4.76503e-06	1.77487e-06	7.184e-07	1.49975e-06	8.84328e-08	2.21175e-06
Haemophilus	9.61666e-05	6.40985e-06	0.000484003	6.51577e-06	3.08709e-06	0.000774542	0.000700864	0.00043475	2.91949e-05	0.000135816	0.000156792	8.30403e-05	0.000298556	2.89526e-06	0.000461681	2.96599e-06	2.63463e-07	0.000415446	9.65095e-07	0.000884662	2.24695e-06	0.000166363	9.13207e-07	2.97731e-06	0.000120115	4.882e-06	7.43456e-06	2.96158e-05	0.00117177	9.45947e-06	5.95079e-05	2.11755e-05	8.42034e-06	6.1006e-06	2.65144e-06	2.8581e-05
Halanaerobium	0	0	0	0	0	0	0	0	0	0	0	0	0	0	0	0	0	0	0	0	0	0	0	0	0	0	0	0	0	0	0	0	0	0	0	0
Haloplasma	0	0	0	5.78449e-07	0	0	0	0	0	1.15531e-07	0	0	0	0	0	0	0	0	0	0	0	0	0	0	0	0	0	0	0	0	3.32542e-07	0	0	0	0	0
Halothiobacillus	0	0	0	0	0	0	0	0	0	0	0	0	0	0	0	0	0	0	0	0	0	0	0	0	0	0	0	0	7.00133e-06	0	0	0	0	0	0	0
Helicobacter	2.85691e-07	4.92604e-07	1.36374e-07	1.43964e-07	5.77069e-07	2.5709e-07	2.01871e-06	2.35737e-08	3.45909e-07	7.67946e-08	0	5.50872e-07	1.04364e-07	2.68106e-05	1.36934e-07	8.69285e-07	1.37651e-07	1.64478e-06	0	1.86526e-07	5.90251e-07	0	1.54089e-06	0	3.37763e-07	2.60031e-07	3.4596e-07	5.75684e-07	0	2.9208e-07	0	0	5.192e-07	2.38231e-07	8.99543e-06	2.91323e-07
Heliobacterium	2.42814e-07	9.16139e-07	0	1.82104e-07	1.69251e-07	1.91688e-07	3.07967e-07	2.57866e-08	0	0	6.61065e-07	0	1.04773e-06	5.61101e-07	0	6.39636e-07	5.26919e-08	5.45732e-07	0	1.68079e-07	1.64384e-07	8.46796e-07	2.59247e-07	1.81857e-07	0	0	2.03806e-08	8.84158e-07	3.28049e-07	2.52999e-06	1.036e-06	0	6.75637e-07	0	9.56097e-08	1.89154e-07
Herbaspirillum	0	0	0	0	0	0	0	0	0	0	0	0	0	0	0	0	0	0	0	0	0	0	0	0	0	0	0	0	0	0	0	0	0	0	0	0
Herminiimonas	0	0	0	0	0	0	0	0	0	0	0	0	0	0	0	0	0	0	0	0	0	0	0	0	0	0	0	0	0	0	0	0	0	0	0	0
Histophilus	0	0	7.12487e-07	7.80448e-08	1.66674e-06	5.93901e-06	2.55466e-05	0	0	5.3322e-08	0	0	1.18096e-07	0	0	5.74843e-07	0	0	0	2.30003e-07	0	0	0	1.49085e-06	1.86325e-06	0	6.00876e-08	7.57151e-08	2.19459e-07	1.32838e-06	9.24375e-08	3.44213e-05	9.6509e-05	2.40564e-07	0	8.40683e-08
Holdemania	0.000315965	0.000328028	0.000309945	0.000370288	0.000256803	0.000283519	0.000492927	0.000132319	0.000304001	0.000200523	0.000395781	0.000364573	0.00044232	0.00062806	0.000167116	0.000704808	0.000422396	0.000178323	0.00084419	0.000900587	0.000310508	0.000375003	0.000875874	0.000328008	6.24745e-05	0.000303341	0.000631888	0.00103472	0.000299848	0.000727665	0.000414596	0.000288699	0.000324152	0.000534629	0.000280128	0.00062222
Ilyobacter	3.29861e-07	0	0	5.04289e-07	0	0	0	0	4.44898e-07	0	0	0	0	0	1.21373e-06	3.693e-06	0	0	0	0	0	0	2.37383e-07	0	0	0	4.46805e-06	1.87233e-07	0	2.38427e-07	0	0	4.07195e-07	7.41286e-07	1.78962e-07	0
Janthinobacterium	3.23231e-08	0	0	0	0	0	0	0	0	0	0	0	0	0	0	0	0	0	0	0	0	0	0	0	0	0	0	0	1.31008e-07	0	0	0	0	0	0	0
Jonquetella	5.07812e-07	0	0	0	0	0	0	2.3208e-07	0	1.4818e-06	0	0	0	1.29562e-08	0	1.28366e-08	0	0	1.30846e-08	0	0	0	0	1.43064e-08	0	0	0	0	0	1.40888e-08	4.7256e-07	0	1.20308e-08	4.08212e-07	0	0
Kingella	0	0	0	0	0	4.91132e-07	3.77737e-07	0	4.33776e-08	0	0	0	0	0	0	0	0	0	0	0	0	0	0	3.84413e-08	0	0	0	0	0	0	0	0	0	0	3.48975e-08	0
Kitasatospora	0	0	0	0	0	0	0	0	0	0	0	0	0	0	0	0	0	0	0	0	0	0	0	0	0	0	0	0	0	0	0	0	0	0	0	0
Klebsiella	1.08268e-05	0.00310389	8.29229e-06	1.98715e-06	0.000114928	6.53373e-06	4.52381e-08	0.0599538	6.4897e-06	0.0109634	1.64623e-05	5.57813e-07	4.50236e-06	1.74221e-06	0	9.44633e-05	1.78666e-06	0.000745744	0.00088762	1.27339e-06	0.000115502	1.43325e-06	0.000181337	0.000567454	9.86123e-07	0.000333538	4.03883e-07	1.61715e-05	0.00356854	1.13757e-05	5.64518e-06	0.000691419	0.000621415	0.00083454	8.44561e-07	0.000479249
Kribbella	0	0	0	0	0	0	0	0	0	0	0	0	0	0	0	0	0	0	0	0	0	0	0	0	0	0	0	0	0	0	0	0	7.15343e-08	0	0	0
Kyrpidia	0	0	0	0	0	0	0	0	0	0	0	0	0	0	0	0	0	0	0	0	0	0	0	0	0	0	0	0	0	0	0	0	0	0	0	0
Kytococcus	0	0	0	0	0	0	0	0	3.04404e-07	0	0	0	0	0	0	0	0	0	0	0	0	0	0	0	0	0	0	0	0	0	0	0	0	0	0	0
Labrenzia	0	0	0	0	0	0	0	0	0	0	0	0	0	0	0	0	0	0	0	0	0	0	0	0	0	0	0	0	0	0	0	0	0	0	0	0
Lactobacillus	5.7682e-05	0.000151997	0.000123734	7.20611e-05	0.0107669	0.000731538	6.07545e-05	5.43237e-05	2.5346e-05	3.55373e-05	3.2618e-05	2.7179e-05	0.000978619	0.000658152	6.54303e-05	0.000178853	2.80143e-05	0.000103445	0.00049651	0.00118909	7.26756e-05	7.63364e-05	0.000145536	6.79446e-05	0.000287932	0.000404773	0.000297802	9.0817e-05	0.000537664	0.000129767	6.16684e-05	5.33196e-05	4.8175e-05	6.63114e-05	7.37685e-05	0.000158943
Lactococcus	2.13133e-06	2.85425e-06	6.74531e-06	2.30741e-05	0.000179571	1.04241e-05	3.38966e-06	1.18785e-05	5.12477e-05	1.42245e-05	2.82552e-06	7.23989e-06	2.98427e-06	3.38941e-05	2.75248e-05	0.000200272	4.72527e-06	9.79535e-07	1.0253e-05	1.02444e-05	8.80719e-06	1.58275e-05	2.29054e-05	7.76857e-07	2.70534e-05	8.00125e-05	6.48132e-06	3.29092e-06	2.07027e-05	7.07572e-06	3.82619e-06	3.4228e-06	1.17288e-05	5.32316e-05	3.9851e-06	0.000156378
Laribacter	0	0	0	0	0	2.04062e-08	0	0	0	0	0	0	0	0	0	0	0	0	0	0	0	0	0	0	0	0	0	0	0	0	0	0	0	0	0	0
Lautropia	0	0	0	0	0	0	0	0	0	0	0	1.25974e-07	0	0	0	0	0	0	0	0	0	0	0	0	0	0	0	0	0	0	0	0	0	0	0	0
Lawsonia	5.95856e-06	5.05015e-06	2.72992e-06	8.60793e-06	4.24041e-07	1.01729e-05	9.18578e-06	3.569e-06	2.64857e-06	1.48665e-05	1.46487e-05	1.33507e-06	7.29652e-06	1.31987e-06	9.65607e-07	7.78111e-06	1.57206e-05	2.24799e-06	8.26712e-06	8.07527e-07	1.57994e-05	1.5706e-05	4.89508e-06	5.68787e-06	1.38443e-06	2.38245e-06	1.82942e-06	1.31175e-05	2.84135e-06	9.5278e-07	2.06646e-05	1.2701e-06	5.12227e-06	1.61582e-06	1.41212e-05	2.65844e-06
Leeuwenhoekiella	4.38565e-06	4.39596e-07	0	4.46984e-07	0	0	0	0	0	0	0	8.2396e-07	2.03985e-07	0	0	0	0	0	0	0	0	2.00152e-07	2.10408e-07	0	0	0	1.58413e-07	0	0	0	1.83654e-06	0	0	0	3.1725e-07	0
Leptospira	4.92189e-06	1.55741e-05	7.81875e-07	1.57338e-05	1.17347e-07	2.30726e-07	1.10261e-05	1.81541e-05	2.31347e-07	8.93286e-06	6.36581e-07	2.65865e-06	1.0192e-05	0	0	1.12962e-06	0	4.01995e-06	0	2.6803e-06	2.16548e-06	3.64009e-06	3.70318e-06	1.56348e-05	0	0	0	1.33385e-05	3.0126e-06	1.60143e-05	1.12532e-05	2.29028e-07	1.18575e-05	0	8.68251e-05	0
Leptothrix	0	0	0	0	0	0	0	0	0	0	0	0	0	0	0	0	0	0	0	0	0	0	0	0	0	0	0	0	0	0	0	0	0	0	0	0
Leptotrichia	0	0	0	0	0	0	0	0	0	0	0	0	0	0	0	9.62746e-08	0	0	0	0	0	0	0	0	0	0	0	0	0	0	0	0	0	0	0	0
Leuconostoc	1.55736e-07	4.55398e-07	2.28618e-08	3.90224e-08	2.06441e-06	2.06005e-07	1.56085e-08	4.40755e-08	0	1.28873e-07	6.59141e-08	2.1917e-07	9.2402e-09	1.89743e-07	2.65371e-07	1.3315e-06	1.07092e-07	3.41832e-08	4.45529e-07	5.32493e-08	0	7.12878e-08	8.42298e-08	8.66508e-08	3.47256e-07	9.19934e-07	2.15128e-08	9.61964e-08	1.22467e-06	3.5522e-07	5.15102e-07	0	2.22209e-07	8.57555e-07	0	9.81393e-07
Limnobacter	5.80842e-07	0	0	0	0	0	0	0	0	0	0	0	0	0	0	0	0	0	5.44846e-08	0	0	0	0	0	0	0	0	0	0	0	0	0	0	0	0	0
Listeria	6.95149e-07	0	1.75467e-07	5.40082e-06	8.93506e-08	0	0	2.73833e-07	2.28906e-08	0	1.63745e-07	0	0	0	0	1.46072e-07	0	4.95068e-08	2.1063e-07	0	6.17339e-08	0	5.32066e-08	0	2.03258e-06	6.19598e-08	4.63028e-07	0	0	0	0	0	1.57075e-07	6.02295e-08	0	0
Lyngbya	0	0	0	0	0	0	0	0	0	0	0	0	0	0	0	0	0	0	0	0	0	0	0	0	0	0	0	0	0	0	0	0	0	0	0	0
Lysinibacillus	6.99162e-07	0	0	0	0	0	0	0	0	0	0	0	0	0	0	0	0	3.1835e-06	0	0	0	0	0	0	0	0	0	0	0	0	0	0	0	0	0	0
Macrococcus	0	0	0	1.13465e-06	0	0	2.05311e-07	1.13065e-07	0	4.79898e-07	0	8.13397e-07	0	8.45425e-06	6.06864e-07	5.97396e-06	0	0	0	0	0	0	0	0	0	0	5.36166e-06	0	0	2.38427e-07	0	0	5.08994e-07	0	4.11612e-06	0
Magnetococcus	0	9.06588e-07	0	0	0	0	0	0	0	0	0	0	0	0	0	0	0	0	0	0	0	0	0	0	0	0	0	0	0	0	0	0	0	0	0	0
Magnetospirillum	0	0	0	0	0	0	0	0	0	0	0	0	0	0	0	0	0	0	0	0	0	0	0	0	0	0	0	0	0	0	0	0	0	0	0	0
Mahella	0	0	0	4.91682e-07	0	0	0	0	0	0	0	0	0	0	0	0	0	0	0	2.18503e-07	0	0	0	0	0	0	0	0	0	0	0	0	0	0	0	0
Mannheimia	0	0	0	0	0	0	0	5.28086e-08	0	0	0	0	9.6484e-08	0	0	0	0	0	0	0	0	0	0	0	0	0	0	0	0	0	0	0	0	0	0	0
Maricaulis	0	0	0	0	0	0	0	0	0	0	0	0	0	0	0	0	0	0	0	0	0	0	0	0	0	0	0	0	0	0	0	0	0	0	0	0
Marinithermus	3.85167e-08	5.79109e-08	0	0	1.05402e-07	0	0	0	0	0	1.5438e-07	0	5.37444e-08	5.12817e-08	0	3.55121e-07	0	2.57909e-07	0	0	0	0	5.54368e-08	0	0	0	4.17375e-08	0	5.20371e-08	2.22722e-07	0	0	4.75467e-08	0	8.35869e-08	1.17796e-07
Marinobacter	6.74827e-07	0	0	0	0	0	0	0	0	0	0	0	0	0	0	0	0	0	0	0	0	0	0	0	0	0	0	0	0	0	0	0	0	0	0	0
Marinomonas	0	0	0	0	0	0	0	0	0	0	0	0	0	0	0	0	0	0	0	0	0	0	0	0	0	0	0	0	0	0	0	0	0	0	0	0
Mariprofundus	0	0	0	0	0	0	0	0	0	0	0	0	0	0	0	0	0	0	0	0	0	0	0	0	0	0	0	0	0	0	0	0	0	0	0	0
Megasphaera	8.35282e-06	1.85849e-06	1.96739e-05	4.17431e-05	1.30354e-05	4.22154e-06	1.85514e-05	9.28868e-06	2.17502e-05	8.21769e-06	4.09204e-06	6.10355e-06	2.00517e-05	4.30308e-06	1.74101e-05	1.31902e-05	4.98068e-06	7.28141e-06	5.85374e-06	1.15217e-05	1.13251e-06	7.73668e-06	5.26125e-06	1.54999e-06	3.2194e-06	1.52684e-06	1.34416e-05	1.40352e-05	0.000798416	3.80586e-05	2.71043e-06	4.10601e-06	6.4185e-06	2.88208e-06	1.64118e-05	3.05309e-05
Mesoplasma	0	0	0	3.66351e-06	0	0	3.61225e-07	3.18281e-06	0	0	1.68507e-07	1.35953e-06	0	0	0	0	0	0	0	0	0	6.62156e-08	0	0	0	0	0	0	0	2.09744e-07	2.30222e-07	0	0	0	4.88041e-06	0
Methanobrevibacter	0.0147935	0.00324612	7.02592e-06	2.17396e-05	1.70445e-05	0.000349409	2.52885e-06	0.00742075	2.31965e-05	0.000940948	0.000814404	0.00233136	0.0022707	0.00138882	2.60477e-06	2.38725e-05	1.06067e-05	2.17099e-05	2.73197e-06	7.56951e-06	0.00292461	4.65258e-06	2.84464e-05	3.21879e-05	1.30176e-05	6.90798e-06	1.56004e-05	2.72347e-06	1.55722e-05	9.8069e-06	0.005545	6.79602e-07	0.0201322	9.2381e-06	7.89745e-06	1.01423e-05
Methanosphaera	7.48811e-09	4.22298e-08	0	0	0	0	0	0	0	3.16431e-07	0	0	0	0	0	0	0	0	2.06192e-07	0	2.15222e-07	0	0	0	0	0	0	0	0	0	0	0	0	0	0	1.95547e-08
Methylibium	0	0	0	0	0	0	0	0	0	0	0	0	0	0	0	0	0	0	0	0	0	0	0	0	0	0	0	0	0	0	0	0	0	0	0	0
Methylobacillus	2.65762e-06	0	0	0	0	0	0	0	0	0	7.04413e-08	0	0	0	0	0	0	0	4.38869e-07	0	0	0	0	0	0	0	0	0	1.42462e-08	3.04873e-08	0	0	0	0	0	0
Methylocella	0	0	0	0	0	0	0	0	0	0	0	0	0	0	0	0	0	0	0	0	0	0	0	0	0	0	0	0	0	0	0	0	0	0	0	0
Methylocystis	0	0	0	0	0	0	0	0	0	0	0	0	0	0	0	0	0	0	0	0	0	0	0	0	0	0	0	0	0	0	0	0	0	0	0	0
Methylophaga	0	0	0	0	0	0	0	0	0	0	0	0	0	0	0	0	0	0	0	0	0	0	0	0	0	0	0	0	0	0	0	0	0	0	0	0
Methyloversatilis	0	0	0	0	0	0	0	0	0	0	0	0	0	0	0	0	0	0	0	0	0	0	0	0	0	0	0	0	0	0	0	0	0	0	0	0
Methylovorus	0	0	0	0	0	0	0	0	0	0	0	0	0	0	0	0	0	0	0	0	0	0	0	0	0	0	0	0	0	0	0	0	0	0	0	0
Microbacterium	0	0	0	0	0	0	0	0	0	0	0	0	0	0	0	0	0	0	0	0	0	0	0	0	0	0	0	0	0	0	0	0	0	0	0	0
Micrococcus	0	0	0	0	0	0	0	0	0	0	0	0	0	0	0	0	0	0	0	0	0	0	0	0	0	0	0	0	0	0	0	0	0	0	0	0
Microlunatus	0	5.11699e-08	2.48214e-07	0	0	0	0	0	0	0	0	0	0	9.06248e-08	0	0	0	0	0	0	0	0	0	5.00347e-08	4.63009e-08	0	0	0	0	0	0	0	0	0	0	0
Mitsuokella	4.96682e-07	2.23545e-07	2.69612e-07	5.20793e-07	0	4.89138e-07	9.30462e-08	8.03532e-07	4.34956e-07	2.254e-07	3.80273e-07	4.89447e-06	3.1289e-07	1.43439e-07	6.85614e-07	8.20416e-08	4.76633e-07	2.85048e-07	0	0	3.31103e-08	3.20735e-07	1.42274e-07	5.49444e-08	1.69481e-08	2.63329e-07	5.39974e-08	1.94723e-08	9.9067e-07	2.56016e-07	5.03155e-07	1.66337e-08	3.52698e-07	0	1.41015e-07	0
Mobiluncus	0.000118239	2.45158e-05	7.95799e-06	1.53691e-05	1.69656e-05	4.22339e-06	1.89871e-05	5.64135e-06	4.06998e-05	1.659e-05	1.11543e-05	1.45256e-05	9.28094e-05	5.32387e-06	1.08793e-05	7.22629e-05	2.52604e-05	3.13092e-05	8.63094e-06	5.63479e-06	0.000114629	1.25625e-05	3.38155e-05	1.40397e-05	1.86734e-05	5.18829e-06	2.03159e-05	3.2457e-05	7.9415e-05	2.15246e-05	3.12376e-05	1.41824e-05	0.000188872	1.14483e-05	1.7208e-05	3.44889e-05
Moorella	3.38542e-07	0	0	0	0	0	0	0	0	0	0	0	0	0	0	0	0	0	0	0	0	0	0	2.48857e-07	0	0	0	0	0	0	0	0	2.50746e-06	0	0	0
Mucilaginibacter	0	0	0	0	0	0	0	0	0	0	0	0	0	0	0	0	0	0	0	0	0	0	0	0	0	0	0	0	0	0	0	0	0	0	0	0
Mycoplasma	3.89836e-07	0	0	6.92576e-06	0	1.31094e-07	0	4.37707e-06	0	3.16969e-06	0	4.53178e-07	1.3599e-07	1.68422e-07	0	4.47142e-07	0	1.30518e-07	1.30846e-07	0	0	0	0	0	0	0	0	0	0	1.40888e-07	4.48932e-07	0	3.18815e-07	0	4.31939e-06	0
Nakamurella	0	0	0	0	0	0	0	0	0	0	0	0	0	0	0	0	0	0	0	0	0	0	0	0	0	0	0	0	0	0	0	0	0	0	0	0
Natranaerobius	0	1.75838e-06	0	1.43035e-06	4.80056e-07	0	1.45584e-07	1.60346e-07	0	1.1343e-07	4.68755e-07	1.64792e-07	6.5275e-07	6.2284e-07	0	3.08079e-07	0	1.09635e-06	0	0	6.2167e-07	1.60121e-07	6.73305e-07	5.15812e-07	0	0	1.2673e-07	1.32765e-07	4.7401e-07	1.69066e-06	2.77522e-06	1.56155e-07	1.01058e-06	0	1.269e-07	0
Nautilia	0	0	0	0	0	0	0	0	0	0	0	0	0	0	0	0	0	0	0	0	0	0	0	0	0	0	0	0	0	0	0	0	0	0	0	0
Neisseria	4.791e-07	3.0775e-07	3.35005e-06	1.07214e-07	0	5.04094e-06	3.5331e-06	1.78675e-06	1.90278e-07	2.15219e-06	1.75642e-06	8.17751e-07	2.97526e-06	2.77379e-06	8.96607e-07	3.06963e-08	0	2.06697e-06	1.58455e-07	6.50286e-06	0	5.46697e-07	1.04519e-07	0	3.5426e-07	2.32841e-07	4.9797e-08	4.31335e-07	6.01549e-06	6.64628e-07	8.11189e-07	5.05322e-07	3.43736e-08	5.77049e-08	4.15447e-08	1.993e-06
Nitrosococcus	0	2.25492e-07	0	0	0	0	0	1.17776e-06	0	5.01905e-09	0	0	0	0	0	0	0	0	0	0	0	0	0	0	0	0	0	5.87458e-09	0	0	0	0	2.42047e-07	0	0	0
Nitrosomonas	4.72962e-07	0	0	0	0	0	0	0	0	4.79898e-08	0	0	0	0	0	0	0	0	1.50175e-06	0	0	0	0	0	0	0	0	0	0	0	0	0	0	0	0	0
Nitrospira	1.35872e-06	0	0	0	0	0	0	0	0	2.81021e-08	0	0	0	0	0	0	0	0	0	0	0	0	0	0	0	0	0	0	0	0	0	0	0	0	0	0
Nocardioides	0	0	0	0	0	0	0	0	0	0	0	0	0	0	0	0	0	0	0	0	0	0	0	0	0	0	0	0	0	0	0	0	0	0	0	0
Novosphingobium	0	0	0	0	0	0	0	0	0	0	0	0	0	0	0	0	0	0	0	0	0	0	0	0	0	0	0	0	0	0	0	0	0	0	0	0
Oceanimonas	0	0	0	0	0	0	0	0	0	0	0	0	0	0	0	0	0	0	0	0	0	0	0	0	0	0	0	0	0	0	0	0	0	0	0	0
Oceanithermus	0	0	0	9.83364e-07	0	4.32612e-07	0	0	0	1.55967e-07	2.14846e-07	1.13295e-06	2.24383e-07	0	0	2.11804e-07	0	2.15354e-07	0	0	4.27398e-07	0	2.31449e-07	0	0	0	1.56829e-06	0	8.69019e-07	1.16233e-06	0	0	3.97015e-07	0	1.74488e-07	4.918e-07
Oceanobacillus	0	5.52635e-07	0	0	0	0	0	6.29931e-06	0	0	0	0	0	0	0	0	0	0	0	0	0	0	0	0	0	0	0	0	0	0	5.13065e-07	0	0	0	0	0
Ochrobactrum	0	1.64767e-07	0	0	0	0	0	0	0	0	0	0	0	0	0	0	0	0	0	0	0	0	0	0	0	0	0	0	0	0	0	0	0	0	0	0
Odoribacter	0.00468527	0.00144963	0.00314669	0.00465053	0.000475753	0.0067593	0.00396595	0.00565897	0.00108271	0.00236128	0.0071264	0.0018846	0.000335822	0.000122124	0.00202521	0.00103596	0.00456145	0.000592772	0.000297606	0.00013758	0.00275085	0.00614544	0.000654544	0.000300618	3.00384e-05	8.72429e-05	0.00219992	0.00786144	0.000746076	0.000977597	0.0089316	0.00106984	0.00367461	0.00355023	0.00122094	0.00368975
Oenococcus	1.12305e-07	2.79512e-08	2.77099e-07	6.87232e-08	9.01565e-06	1.46995e-07	0	0	3.40928e-07	1.04194e-07	6.24611e-08	4.23335e-06	1.41765e-07	4.20493e-07	3.09167e-07	5.33917e-07	3.94141e-07	1.59156e-07	1.75409e-06	0	9.7136e-08	9.06295e-07	0	1.24959e-06	2.3832e-07	1.7311e-06	3.16032e-08	1.8466e-05	6.53483e-06	2.67059e-07	0	0	3.52976e-06	0.000822804	3.41252e-07	1.28861e-07
Olsenella	1.74005e-06	8.61023e-06	6.9641e-08	4.84216e-05	1.60896e-08	2.61268e-07	1.48077e-07	4.3635e-07	9.70991e-08	1.81003e-06	5.55838e-07	3.65658e-06	1.02765e-06	1.5188e-07	4.82369e-05	4.74176e-07	8.682e-07	2.03843e-06	0	0	1.21135e-07	4.50576e-08	5.00242e-06	1.91549e-06	5.95668e-08	5.88445e-08	1.00655e-07	6.86885e-08	1.78028e-05	7.60216e-07	4.38044e-06	2.04268e-07	5.02427e-07	2.36155e-06	2.81759e-06	7.25563e-07
Oribacterium	9.59266e-06	9.61354e-06	6.61801e-06	1.09527e-05	1.59108e-05	2.22115e-05	8.31001e-06	1.15233e-05	1.19645e-05	1.68919e-05	1.77424e-05	1.05805e-05	2.60562e-05	2.34551e-05	1.13811e-05	2.43925e-05	1.48394e-05	4.54129e-05	1.36057e-06	2.11097e-05	6.20442e-06	1.41642e-05	8.86018e-06	7.36086e-06	2.04871e-05	8.06749e-06	1.98637e-05	1.03375e-05	1.2677e-05	2.08898e-05	1.19614e-05	4.1482e-06	3.21753e-06	7.49598e-06	8.92222e-06	1.31015e-05
Ornithinibacillus	3.89836e-07	7.61967e-06	1.95469e-06	4.76783e-06	0	0	0	0	0	0	0	0	0	0	7.17202e-07	0	3.58305e-06	3.91553e-07	0	0	2.33126e-06	0	4.20816e-07	8.59686e-07	0	2.23431e-06	0	0	0	0	1.08832e-06	0	1.20308e-07	5.84043e-07	2.115e-07	0
Oscillibacter	0.000144109	0.00010451	3.7093e-05	0.000207816	6.19124e-05	0.000178144	0.000327318	4.82203e-05	6.98901e-05	0.000295867	0.000228248	0.000267064	0.000162986	4.56294e-05	2.40357e-05	0.000516208	0.00029658	0.000105138	3.87074e-05	6.24205e-05	0.000173751	0.000131058	0.00015652	5.43337e-05	5.85784e-05	0.000312078	7.14723e-05	0.000213798	0.000324204	0.000290365	0.000338624	9.70347e-05	8.3869e-05	6.58723e-05	0.00013709	7.40362e-05
Oxalobacter	0.000108638	6.70267e-06	2.17953e-06	1.68139e-06	4.93134e-06	7.80733e-05	2.27342e-06	1.39164e-06	1.12466e-06	1.58899e-06	8.95104e-05	9.90676e-07	4.85769e-05	7.77847e-06	1.87845e-05	3.46277e-06	1.41444e-05	0.000135847	1.39498e-06	2.83494e-05	2.59615e-05	9.26913e-06	2.02338e-06	3.74422e-06	1.96812e-06	9.06974e-07	2.06055e-06	1.24576e-05	9.18237e-05	6.81858e-05	2.00296e-05	1.63406e-06	5.72855e-05	4.74379e-06	3.05488e-05	1.64035e-06
Paenibacillus	4.86705e-07	1.64982e-06	1.58488e-07	3.15107e-06	1.01708e-06	8.55603e-07	4.73894e-06	5.02702e-06	3.18702e-07	4.35506e-06	6.36889e-06	5.62459e-07	2.98217e-06	3.98568e-07	0	4.20628e-06	4.5834e-07	4.42917e-07	1.167e-07	1.65476e-06	6.79313e-07	1.05468e-06	7.53058e-07	4.26872e-06	0	1.4234e-07	1.51587e-06	9.73346e-07	6.90663e-07	4.28159e-06	2.9147e-06	6.28919e-07	8.98703e-07	3.35378e-07	3.38811e-07	1.32919e-07
Paludibacter	0	0	0	0	0	0	0	0	0	0	0	0	0	0	0	0	0	0	0	0	0	0	0	0	0	0	0	0	0	0	0	0	0	0	0	0
Pantoea	0	4.81862e-07	0	0	0	0	0	4.95531e-05	2.87856e-07	3.08845e-06	0	0	0	0	0	0	0	1.70578e-07	9.141e-06	0	0	0	7.00228e-05	0	0	0	0	0	7.64833e-06	0	0	0	0	1.01133e-06	0	0
Parabacteroides	0.056156	0.00870898	0.0189583	0.000631805	0.00034332	0.0179678	0.00292241	0.0067146	0.00304188	0.0064608	0.00221643	0.00528619	0.00195463	0.000238607	0.0125418	0.0204563	0.0122143	0.0040742	0.001282	0.00206996	0.0088538	0.0126902	0.00396125	0.00062518	0.00111148	0.0255721	0.00179407	0.008094	0.00151451	0.00733984	0.00460776	0.00129758	0.00383293	0.000587767	0.0106791	0.00218702
Paracoccus	9.23143e-06	0	2.66548e-07	0	0	0	0	0	9.63947e-08	1.38637e-07	1.21806e-06	0	2.03985e-07	0	0	1.80568e-06	1.19435e-07	0	0	0	0	4.98156e-07	2.10408e-07	0	0	0	0	2.38609e-06	9.65577e-08	1.32234e-06	6.03111e-07	1.95194e-07	3.60923e-07	0	1.88235e-06	3.32834e-07
Paraprevotella	0.000486688	9.25813e-05	0.000976252	0.000635039	4.64313e-06	0.0024777	0.000138975	7.19371e-05	1.41144e-05	0.000123841	8.4008e-05	0.00132434	9.43268e-05	8.58863e-06	6.75581e-05	3.02818e-05	0.000193798	3.11724e-05	1.86638e-05	0.000189609	0.000271958	8.21214e-05	4.04148e-05	3.57997e-05	6.71048e-05	5.15513e-05	5.65551e-05	3.48129e-05	8.59938e-05	0.000214752	9.978e-05	1.4935e-05	0.000346178	1.98067e-05	3.05207e-05	6.05743e-05
Parascardovia	1.99989e-07	1.07509e-07	1.36647e-07	9.0077e-08	0	0	0	0	1.06579e-08	1.0973e-07	1.66669e-07	4.58347e-06	0	2.59371e-07	0	7.35392e-08	0	6.91634e-06	5.65234e-06	0	1.29735e-07	0	2.81344e-07	2.79846e-06	0	0	6.63825e-08	1.10826e-07	0.000100783	8.06067e-07	1.04688e-06	3.90651e-06	7.08886e-08	0	0	1.73002e-07
Parasutterella	8.35996e-05	4.07336e-07	0.000371499	3.16033e-07	8.02344e-07	5.92554e-06	0.0110962	2.12168e-05	0.000703093	3.09608e-05	0.00277259	0.000389794	0.000954323	3.68445e-07	2.0483e-05	0.000670285	0.00363787	8.86461e-06	9.21487e-07	0.00190904	0.000268381	0.00102466	2.70244e-05	4.83479e-05	0.000764444	0.00289747	1.81064e-06	6.18925e-06	4.47039e-05	3.46299e-05	1.89174e-05	0.000809237	5.84126e-06	0.00024561	0.000925762	1.11889e-06
Parvibaculum	0	0	0	0	0	1.51794e-07	0	0	0	2.18901e-07	0	0	0	0	0	0	1.88581e-07	1.51126e-07	0	0	0	0	0	0	0	1.84792e-07	1.22283e-07	0	0	0	1.5752e-07	0	1.39304e-07	0	0	0
Pasteurella	0	8.40967e-08	0	0	0	0	0	1.76381e-06	0	0	0	0	0	0	0	0	0	0	7.5094e-08	0	0	0	0	0	0	0	0	0	0	0	0	0	0	0	0	0
Pectobacterium	0	4.65927e-07	0	0	0	0	0	1.11633e-07	0	0	0	0	0	0	0	0	0	0	2.35035e-05	0	0	0	0	0	0	0	0	0	1.96107e-07	3.79536e-08	0	0	0	0	0	0
Pediococcus	1.44546e-08	9.06667e-07	0	0	0	0	2.50223e-07	6.33868e-06	0	3.89917e-07	0	0	0	4.0144e-07	3.51317e-06	3.97754e-08	0	0	0	0	0	1.37604e-07	0	0	0	0	0	0	0	0	5.61165e-07	0	0	0	0	0
Pedobacter	0	0	0	0	0	0	0	0	0	0	0	0	0	0	0	0	0	0	0	0	0	0	0	0	0	0	0	0	0	0	0	0	0	0	0	0
Pelobacter	1.6493e-07	0	0	0	0	0	2.05311e-07	0	0	0	0	0	0	0	0	0	0	0	0	0	0	0	0	0	0	0	0	0	0	0	0	0	0	0	0	0
Pelotomaculum	2.86354e-06	1.52939e-05	2.18198e-06	1.395e-05	0	3.01822e-07	3.81736e-06	1.01521e-05	2.01756e-07	9.43055e-07	0	9.48512e-07	1.30754e-05	0	0	1.14013e-06	1.2499e-07	6.51071e-06	0	1.01629e-06	1.8885e-06	1.85964e-06	7.42789e-06	1.9243e-05	0	0	8.10484e-07	2.0378e-06	3.61755e-07	1.05961e-05	1.86881e-05	0	2.41773e-05	0	9.00265e-05	3.27866e-08
Peptoniphilus	3.02786e-06	7.44261e-06	9.02121e-06	2.78248e-05	4.75109e-06	4.82873e-05	1.47273e-05	4.95554e-06	5.30305e-05	2.02504e-06	4.32983e-06	1.07149e-06	6.23462e-06	9.19571e-06	2.11901e-06	3.38017e-05	6.15181e-06	5.85935e-06	4.74329e-06	1.33044e-06	1.05381e-06	2.25192e-06	6.14783e-06	7.76747e-06	3.56103e-06	5.77064e-06	4.56801e-06	2.09478e-05	7.82401e-06	9.39441e-06	8.47689e-05	1.17954e-05	3.11063e-05	1.01158e-06	2.40866e-05	6.86846e-05
Peptostreptococcus	7.96988e-06	9.62938e-06	9.23544e-06	2.38521e-05	3.11011e-06	7.49115e-06	2.47174e-06	3.87773e-06	1.7706e-05	9.06287e-06	3.86342e-06	1.01543e-05	0.000141775	6.68584e-06	3.99835e-06	0.000322811	1.44398e-06	4.66992e-06	1.45834e-05	7.8716e-06	4.36042e-06	8.91215e-06	9.77898e-06	6.22481e-06	2.07635e-05	4.95375e-06	7.74798e-06	1.6031e-05	2.2e-05	1.19017e-05	1.25045e-05	4.54951e-06	1.12211e-05	0.000137868	2.9569e-05	1.92514e-05
Persephonella	0	0	0	0	0	0	0	0	0	0	0	0	0	0	0	0	0	0	0	0	0	0	0	0	0	0	0	0	0	0	0	0	0	0	0	0
Phascolarctobacterium	2.77823e-05	0.00022869	5.74553e-05	0.000192118	1.75726e-05	4.36516e-05	1.52425e-05	1.7145e-05	6.65238e-05	1.92435e-05	0.00182767	0.00250811	0.000719968	0.000188148	5.81284e-05	6.88196e-05	0.000115386	6.43851e-05	1.68517e-05	3.01425e-05	7.54487e-05	0.00169331	4.70181e-05	3.21725e-05	2.43832e-05	6.02444e-05	2.17617e-05	9.22993e-06	1.08294e-05	5.62036e-05	9.31844e-05	0.000149677	2.83924e-05	1.80533e-05	5.98031e-05	1.9733e-05
Photobacterium	0	7.06654e-08	0	0	0	0	0	5.18465e-06	0	1.78248e-07	0	0	0	0	0	0	0	0	4.64291e-08	0	0	0	0	0	0	0	0	0	0	0	0	0	0	5.28501e-07	0	0
Photorhabdus	0	0	0	0	0	0	0	0	0	1.41788e-08	1.95315e-08	0	0	0	0	0	0	0	0	0	0	0	0	0	0	0	0	0	0	0	0	0	1.40536e-07	0	0	0
Planococcus	0	0	0	0	0	0	0	0	0	0	0	0	0	0	0	0	0	0	0	0	0	0	0	0	0	0	0	0	0	0	0	0	0	0	0	0
Porphyromonas	1.11709e-06	1.80942e-06	5.2751e-06	1.51992e-06	1.3859e-06	5.81856e-06	1.09891e-05	3.41978e-06	1.15911e-05	2.39118e-06	2.28312e-06	1.18646e-06	5.1683e-05	0.000118014	7.14529e-07	0.000282508	9.61721e-07	2.8595e-06	4.33551e-05	1.10837e-06	2.4379e-06	0.000310498	1.29484e-05	2.21578e-05	3.90294e-05	4.20476e-06	3.6125e-06	3.1495e-05	1.81089e-06	2.44343e-06	3.2762e-05	0.000202767	0.000180413	5.2109e-06	2.87128e-05	0.00033303
Prevotella	0.0562439	0.000219277	0.00105265	0.0031345	5.81237e-05	0.000203772	0.000448009	0.000624847	0.000223442	0.000924074	0.000452576	0.0583861	0.000225456	0.00128053	0.000814725	0.000521401	0.000765777	0.000203762	0.000423097	0.000129174	0.000778032	0.000835613	0.000279656	0.000209607	0.000397546	0.000493347	0.000219493	0.000517266	0.00177195	0.000196054	0.000349823	0.000936206	0.000193089	0.000142472	0.000629611	0.00238549
Propionibacterium	2.92377e-08	0	0	0	0	0	0	0	8.34185e-08	0	0	0	0	0	0	2.77271e-07	0	3.91553e-08	0	0	0	0	0	4.29843e-08	7.95533e-08	0	0	0	3.95009e-08	0	4.48932e-08	0	2.77911e-07	0	0	4.4709e-08
Proteus	1.79028e-07	4.08394e-05	5.424e-07	7.56434e-08	1.29897e-06	0	0	1.16183e-05	6.67348e-08	7.192e-07	6.61065e-08	0	1.11726e-07	1.05947e-08	6.56228e-07	2.57683e-06	1.33807e-07	1.4118e-05	8.39437e-06	1.0199e-07	6.50763e-06	0	8.35653e-06	3.7989e-05	6.11242e-06	1.79951e-05	0	3.15578e-07	1.74503e-06	1.09078e-07	6.32819e-07	4.70298e-05	1.72303e-06	1.51545e-05	0	8.66225e-06
Providencia	6.35392e-07	1.62041e-05	2.57513e-07	1.87389e-07	1.71779e-06	1.8331e-08	8.42857e-08	4.51128e-05	3.67607e-08	5.10988e-06	1.57143e-07	0	2.33159e-07	1.81442e-08	2.50717e-08	2.03402e-06	0	1.43267e-05	1.26302e-05	1.85172e-08	4.79791e-06	0	8.21124e-06	2.55658e-05	0	1.5375e-05	0	1.91272e-07	8.59825e-07	5.91015e-08	3.04254e-07	3.46539e-05	1.77634e-06	1.12042e-05	0	1.08136e-05
Pseudoflavonifractor	0.00208606	0.000788684	0.000544939	0.000714808	0.000523988	0.000729056	0.000666253	0.000240082	0.000541797	0.000626857	0.00103195	0.000575324	0.00090766	0.000446625	0.000235241	0.00264296	0.00131433	0.0014909	0.00145608	0.000417259	0.00251474	0.00039817	0.000929891	0.000858593	0.0013591	0.000938383	0.000536115	0.00221896	0.00118438	0.00126722	0.000846002	0.00051555	0.00152392	0.000414949	0.00202604	0.00163027
Pseudogulbenkiania	0	0	0	0	0	0	0	0	0	0	0	0	0	0	0	0	0	0	0	0	0	0	0	0	0	0	0	0	0	0	0	0	0	0	0	0
Pseudomonas	0.000154307	4.11539e-05	0	1.43579e-07	1.96686e-07	1.14534e-06	1.28926e-07	1.14363e-05	2.08828e-07	5.04566e-06	4.95325e-06	0	5.17732e-07	3.47565e-06	0	6.28769e-08	0	2.71882e-07	3.72347e-06	1.89141e-07	0	0	3.49677e-06	2.96444e-08	8.17838e-08	2.85296e-07	0	4.71822e-08	0.00066508	2.61064e-06	7.96582e-08	0	9.62461e-08	5.55159e-07	2.9955e-08	0
Pseudonocardia	0	0	0	0	0	0	0	0	0	0	0	0	0	0	0	0	0	0	0	0	0	0	0	0	0	0	0	0	0	0	0	0	0	0	0	0
Pseudoramibacter	1.12191e-07	5.01094e-08	0	5.73729e-07	4.77164e-07	2.51518e-07	0	7.43774e-07	2.19887e-07	3.16655e-07	6.37805e-07	6.62541e-07	0	8.87466e-08	0	2.21907e-07	0	2.76771e-07	1.69764e-06	2.06395e-07	0	4.45103e-07	1.24176e-06	1.21616e-06	1.25012e-07	1.83718e-07	3.6685e-07	0	9.28258e-07	2.32753e-06	3.1504e-07	0	8.82256e-07	6.98579e-07	3.58816e-07	5.17684e-07
Pseudoxanthomonas	0	0	0	0	0	0	0	0	0	0	0	0	0	0	0	0	0	0	0	0	0	0	0	0	0	0	0	0	4.3451e-08	0	0	0	0	0	0	0
Pusillimonas	0	0	0	0	0	0	0	0	0	0	0	0	0	0	0	0	0	0	0	0	0	0	0	0	0	0	0	0	0	0	0	0	0	0	0	0
Pyramidobacter	3.88379e-07	5.18451e-07	0	6.82366e-08	0	3.40639e-08	0	8.14927e-07	0	1.56229e-07	0	2.26971e-07	5.8254e-06	0	0	5.86986e-08	0	1.7937e-07	0	2.84694e-08	6.82593e-07	1.01788e-07	1.06905e-07	4.36792e-08	0	0	0	0	8.91222e-07	1.07623e-07	3.87003e-06	2.04489e-07	0	0	0	0
Rahnella	6.97994e-08	1.41878e-07	0	0	0	2.52252e-08	0	0.000201598	0	5.09236e-05	4.19138e-07	0	0	0	0	0	0	1.95294e-07	7.38567e-06	0	2.0208e-08	0	0	0	0	0	0	0	7.40779e-06	0	0	0	1.25282e-06	0	0	0
Ralstonia	3.87487e-08	1.60916e-07	0	0	0	0	0	4.59325e-08	0	8.63484e-08	3.50769e-07	0	0	0	0	0	0	0	5.8747e-08	0	0	6.29048e-07	3.60427e-07	0	0	0	0	0	7.95625e-06	6.3256e-08	5.5562e-07	0	0	0	0	0
Ramlibacter	2.29725e-07	0	0	0	0	0	0	0	0	0	0	0	0	0	0	0	0	0	0	0	0	0	0	0	0	0	0	0	0	0	0	0	0	0	0	0
Raphidiopsis	5.64236e-07	0	0	0	0	0	0	0	0	6.56703e-07	0	0	0	5.00821e-08	0	2.97269e-07	0	0	0	0	0	0	0	0	0	0	0	0	0	0	0	0	0	4.17027e-06	0	0
Rheinheimera	0	0	0	0	0	0	0	0	0	0	0	0	0	0	0	0	0	0	0	0	0	0	0	0	0	0	0	0	0	0	0	0	0	0	0	0
Rhizobium	0	0	0	0	0	0	0	0	0	0	0	0	0	0	0	0	0	0	0	0	0	0	0	0	0	0	0	0	0	0	0	0	0	0	0	0
Rhodococcus	0	0	0	0	0	0	0	0	0	0	0	0	0	0	0	8.06873e-08	0	0	0	0	8.14092e-08	0	0	0	0	0	0	0	0	0	0	0	0	0	0	0
Rhodomicrobium	0	0	0	0	0	0	0	0	0	0	0	0	0	0	0	0	0	0	0	0	0	0	0	0	0	0	0	0	0	0	0	0	0	0	0	0
Rhodopseudomonas	1.39832e-07	0	0	0	6.51928e-08	0	0	1.30652e-07	1.92789e-07	5.30103e-07	2.9292e-07	2.01413e-07	2.21613e-07	0	0	0	3.66382e-07	1.87265e-07	0	0	1.0553e-07	0	0	0	0	3.90117e-07	0	0	2.96204e-07	0	0	0	0	0	0	0
Rhodospirillum	1.85005e-06	0	4.20723e-07	1.96673e-07	0	4.83426e-07	1.39807e-06	1.39985e-07	1.37707e-07	2.18651e-06	5.23542e-06	0	1.86345e-06	0	0	9.46731e-07	1.70621e-07	0	0	0	1.49793e-06	1.33638e-06	3.3211e-07	7.56524e-07	0	1.67193e-07	0	0	0	0	3.22091e-07	0	3.7811e-07	0	5.03632e-06	0
Rickettsia	0	0	0	0	0	0	0	0	0	0	0	0	0	0	0	0	0	0	0	0	0	0	0	0	0	0	0	0	0	0	0	0	0	0	0	0
Riemerella	0	0	0	0	0	0	0	0	0	0	0	0	0	0	2.68315e-05	0	0	0	0	2.24682e-08	0	0	0	0	0	0	1.79181e-08	0	0	0	0	0	0	0	0	0
Robiginitalea	0	0	0	0	0	0	0	0	0	0	0	0	0	0	0	0	0	0	0	0	0	0	0	0	0	0	0	0	0	0	0	0	0	0	0	0
Roseburia	0.00375842	0.00473029	0.0102565	0.00367075	0.0113369	0.0274027	0.0168796	0.00794889	0.00596652	0.0120725	0.00827431	0.00609466	0.00344709	0.00720991	0.0305683	0.00512818	0.00463235	0.00383005	0.0351578	0.0332299	0.00486444	0.0205754	0.00287678	0.00740925	0.0132167	0.00349644	0.00743756	0.00396914	0.00846515	0.0080366	0.00274132	0.00211347	0.00174845	0.00553287	0.00291864	0.00328791
Roseobacter	0	0	0	0	0	0	0	0	0	0	0	0	0	0	0	0	0	0	0	0	0	0	0	0	0	0	0	0	0	0	0	0	0	0	0	0
Rothia	1.0184e-06	2.19015e-06	9.03706e-06	1.95133e-06	0	9.33225e-07	2.91169e-08	3.54083e-07	9.14258e-07	4.50276e-06	9.87953e-07	1.10251e-07	1.80105e-06	3.9453e-06	6.17741e-07	6.43657e-07	0	4.37048e-06	9.82517e-07	5.22672e-07	0	6.00246e-07	5.47807e-08	2.49796e-07	7.37481e-07	3.97478e-08	1.47469e-07	5.76514e-08	1.25282e-05	3.95291e-06	1.27409e-07	4.69351e-07	1.45188e-07	0	2.58988e-07	9.29283e-07
Rubrivivax	0	0	0	0	0	0	0	0	0	0	0	0	0	0	0	0	0	0	0	0	0	0	0	0	0	0	0	0	0	0	0	0	0	0	0	0
Ruegeria	4.25979e-08	0	0	0	0	0	0	0	5.74538e-08	0	0	0	5.94392e-08	0	0	0	0	5.70475e-08	5.71908e-08	0	0	5.83224e-08	0	0	0	0	0	0	0	0	0	0	0	0	4.62219e-08	0
Ruminococcus	0.00475204	0.0208673	0.0108334	0.0881054	0.152292	0.0136586	0.00706837	0.0306799	0.0604384	0.0088638	0.00711359	0.0261707	0.0189972	0.0403768	0.0605626	0.0310964	0.0136067	0.0102443	0.0375288	0.019663	0.0016356	0.00602581	0.0230512	0.00430388	0.0234138	0.0147505	0.102384	0.0110801	0.0191511	0.0583896	0.00448208	0.0372826	0.0175882	0.0359633	0.00666847	0.0376054
Saccharomonospora	0	0	0	0	0	0	0	0	0	0	0	0	0	0	0	0	0	0	0	0	0	0	0	0	0	0	0	0	0	0	2.24466e-07	0	0	0	0	0
Saccharopolyspora	0	0	0	0	0	0	0	0	0	0	0	0	0	0	0	0	0	0	0	0	0	0	0	0	0	0	0	0	0	0	0	0	0	0	0	0
Salmonella	2.24831e-06	0.000680841	5.95871e-06	4.04569e-07	2.53238e-05	4.03763e-07	2.84952e-08	0.000498346	9.00187e-07	0.00102713	2.44279e-05	3.03129e-08	4.15005e-06	5.28357e-07	1.39255e-07	3.91398e-05	4.3912e-07	0.000167424	0.000674564	1.20555e-06	0.000136883	3.52246e-07	8.88324e-05	0.000641382	2.2916e-07	0.000442205	4.21809e-07	1.6271e-05	0.000122913	7.85269e-06	7.53086e-06	0.000379197	2.54442e-05	9.07722e-05	8.0034e-07	0.000806775
Sanguibacter	0	0	0	0	0	0	0	0	0	0	0	0	0	0	0	0	0	0	0	0	0	0	0	0	0	0	0	0	0	0	0	0	0	0	0	0
Scardovia	1.44871e-08	5.21005e-07	3.44945e-07	5.9988e-06	0	0	0	0	0	0	0	0	2.86751e-08	1.48912e-06	1.74027e-07	0	0	2.35502e-07	2.29182e-07	0	0	0	0	5.56268e-07	7.79312e-06	0	2.67227e-07	0	4.45547e-07	9.59476e-08	0	0	1.25837e-08	3.80919e-06	0	0
Sebaldella	0	0	0	0	0	0	0	0	0	0	0	0	0	0	0	0	0	0	0	0	0	0	0	0	0	0	0	0	0	0	0	0	0	0	0	0
Selenomonas	1.35441e-07	2.23509e-07	3.1127e-07	9.3672e-07	0	2.87026e-07	1.44211e-07	4.54264e-07	5.72081e-08	2.839e-07	5.39814e-08	0	4.49083e-07	2.85495e-06	0	1.01953e-06	0	3.25726e-07	0	2.48365e-07	1.75685e-07	3.32093e-08	3.88699e-07	6.88473e-08	1.87912e-07	0	7.73731e-07	5.98053e-07	3.19492e-08	1.12454e-06	2.21403e-06	8.22833e-08	7.43894e-08	2.0673e-07	1.06123e-06	7.57959e-07
Serratia	3.20014e-08	6.54003e-06	0	0	0	0	0	4.02645e-05	0	2.4815e-05	7.42227e-08	0	5.0331e-07	0	0	0	5.34783e-08	5.99595e-08	8.92759e-06	0	0	0	0	0	0	0	0	0	3.73232e-06	0	0	1.79302e-08	0	3.66176e-07	0	0
Shewanella	0	1.31444e-06	0	0	0	0	0	7.73452e-07	0	7.13671e-08	1.17189e-06	0	0	0	0	0	0	0	8.23242e-09	0	0	1.00076e-06	4.56221e-07	4.29843e-07	0	0	0	0	3.60962e-07	2.11333e-07	2.0406e-07	0	0	0	3.1725e-07	0
Shuttleworthia	1.82589e-06	4.37586e-05	1.32566e-06	2.98564e-06	5.30278e-06	6.78066e-07	2.52736e-07	3.1785e-06	1.51745e-06	2.01837e-06	5.32648e-06	6.25349e-07	1.11784e-05	4.60275e-06	1.45504e-06	5.89956e-06	1.61937e-07	6.37064e-06	0	3.4971e-06	8.41165e-07	3.75406e-06	1.50077e-06	0	1.38903e-07	6.42266e-08	8.50067e-07	3.8527e-06	4.8185e-06	1.8873e-06	4.73794e-06	3.29285e-07	1.43272e-05	2.94364e-07	1.07945e-06	3.46314e-06
Simonsiella	0	0	0	0	0	0	0	0	0	0	0	0	0	0	0	0	0	0	0	0	0	0	0	0	0	0	0	0	0	0	0	0	0	0	0	0
Sinorhizobium	0	0	0	0	0	0	0	0	0	0	0	0	0	0	0	0	0	0	0	0	0	0	0	0	0	0	0	0	0	0	0	0	0	0	0	0
Slackia	3.23348e-05	2.01587e-05	8.99374e-06	3.20196e-05	1.97138e-06	3.87255e-06	2.35645e-06	7.90566e-06	3.29911e-06	5.81415e-06	2.93862e-06	2.13613e-05	9.67113e-06	3.12264e-06	1.94166e-05	3.41345e-05	1.19847e-05	1.58009e-05	7.2137e-07	1.16586e-06	8.76789e-07	5.63366e-06	6.4809e-06	2.17077e-06	2.82038e-07	1.43572e-06	5.89189e-07	3.75992e-06	4.62032e-06	4.87039e-05	4.02784e-05	2.04831e-06	6.01909e-06	2.82375e-06	1.10515e-05	6.82725e-06
Sodalis	0	1.14001e-06	0	0	0	0	0	0	0	1.59966e-08	4.81492e-07	0	0	0	0	0	0	0	2.87223e-07	0	0	0	0	0	0	0	0	0	2.95521e-07	0	4.8797e-08	0	3.64234e-08	0	0	0
Solobacterium	6.07869e-07	3.2253e-06	2.2956e-06	1.72734e-06	1.24626e-06	4.0771e-06	1.17169e-06	2.52046e-06	2.15281e-06	1.88415e-06	8.10626e-07	2.13856e-06	6.76348e-06	2.84016e-05	4.75601e-07	0.00110887	2.66546e-07	9.15851e-07	1.64288e-07	2.6224e-06	2.52618e-08	3.88942e-07	5.32336e-06	5.58799e-06	2.16305e-06	5.89382e-07	2.22464e-06	3.77307e-06	2.57832e-06	5.68511e-05	6.3004e-06	2.14175e-06	7.89729e-06	2.79396e-06	1.40564e-05	0.000162435
Sphaerobacter	0	0	0	0	0	0	0	0	0	0	0	0	0	0	0	0	0	0	0	0	0	0	0	0	0	0	2.05005e-07	0	0	0	0	0	0	0	0	0
Sphaerochaeta	0	0	0	0	0	0	0	0	0	0	0	0	0	0	0	0	0	0	0	0	0	0	0	0	0	0	0	0	0	0	0	0	0	0	0	0
Sphingobacterium	0	0	0	0	0	0	0	0	0	0	0	0	0	0	0	0	0	0	0	0	0	0	0	0	0	0	0	0	0	0	0	0	0	0	0	0
Sphingobium	0	0	0	0	0	0	0	0	0	0	0	0	0	0	0	0	0	0	0	0	0	0	0	0	0	0	0	3.562e-07	0	0	0	0	0	0	0	0
Sphingopyxis	0	0	0	0	0	0	0	0	0	0	0	0	0	0	0	0	0	0	0	0	0	0	0	0	0	0	0	0	6.23915e-06	0	0	0	0	0	0	0
Spirochaeta	0	0	0	0	0	0	0	0	0	0	0	0	0	0	0	0	0	0	0	0	0	0	0	0	0	0	0	0	0	1.75446e-07	0	0	0	0	0	0
Sporosarcina	0	0	0	9.27702e-08	0	0	0	7.79438e-07	0	0	1.62148e-07	0	0	0	0	0	0	0	0	0	2.68132e-07	0	0	0	0	0	7.89075e-07	0	0	8.7723e-08	8.47042e-08	0	7.49085e-08	0	3.29222e-07	0
Staphylococcus	1.77971e-05	1.49446e-05	5.5032e-06	1.70434e-05	6.33674e-06	3.14019e-07	6.14065e-06	1.45316e-05	3.93506e-06	2.94422e-06	2.99741e-06	8.9587e-06	7.52775e-06	3.76818e-06	9.30189e-06	6.33263e-06	6.78574e-06	1.10936e-05	1.49553e-06	6.3646e-07	4.94951e-06	2.58378e-07	7.10071e-06	8.33081e-06	5.19425e-06	4.52867e-06	4.66506e-06	5.02242e-07	3.03751e-07	5.15801e-06	4.07423e-06	4.53014e-06	1.44072e-06	1.45639e-06	2.48976e-06	2.59406e-06
Starkeya	0	0	0	0	0	0	0	0	0	0	0	0	0	0	0	0	0	0	0	0	0	0	0	0	0	0	0	0	0	0	0	0	0	0	0	0
Stenotrophomonas	2.00116e-06	0	0	0	0	0	4.80429e-06	0	1.48299e-08	1.80228e-06	0	0	0	0	2.62974e-07	0	0	3.82852e-07	0	1.16535e-06	0	3.91408e-07	0	1.68116e-06	0	0	7.74462e-07	0	0	3.09954e-06	8.38007e-06	0	0	0	0	0
Streptobacillus	4.63723e-06	2.93715e-07	0	1.33297e-05	0	0	6.48405e-06	0	9.48523e-06	9.67236e-09	3.18291e-08	0	0	2.7626e-08	3.11417e-08	6.68528e-07	1.42941e-08	0	1.15144e-07	2.57062e-07	0	0	2.81397e-08	9.61725e-06	0	0	5.16308e-08	6.35012e-06	1.64276e-08	0	1.4405e-07	0	6.94041e-06	0	1.8095e-07	4.29869e-07
Streptococcus	0.00046698	0.00175491	0.00681193	0.000559388	0.000298927	0.00154324	0.000326376	0.00063435	0.00033824	0.0004937	0.000394455	0.000187139	0.0122896	0.00390981	0.00057837	0.00253387	0.000374138	0.00361515	0.000800415	0.00129573	0.000563116	0.00128497	0.000585468	7.52309e-05	0.00449873	0.00157086	0.00153572	0.00131287	0.0294123	0.00384206	0.00117066	0.000296329	0.000250954	0.000155105	0.000124595	0.00163397
Streptomyces	1.16951e-07	2.30265e-07	0	3.57587e-07	0	0	0	0	0	1.4854e-07	0	4.31598e-07	0	0	0	6.16157e-07	0	1.56621e-07	0	0	0	0	3.36653e-07	0	0	0	2.5346e-07	0	9.85641e-07	0	1.63248e-07	1.56155e-07	4.77793e-07	0	0	2.3419e-07
Subdoligranulum	0.000671477	0.000472418	9.37291e-05	0.00122797	0.00148248	0.00129075	0.000373446	0.000565116	0.00331242	0.00131267	0.000900776	0.00075969	0.00115587	0.00093436	0.00152608	0.00102274	0.00225942	0.000820245	0.00215024	0.00150142	0.000646456	0.00148439	0.00468787	0.000364775	0.000285074	0.000134751	0.00200425	0.000442117	0.00160073	0.00260631	0.000510265	0.000657059	0.000893351	0.0022739	0.0010921	0.000847422
Succinatimonas	6.71896e-09	0	0	0	0	0	0	0	0	6.51672e-09	0	0	0	0	3.24215e-08	0	0	0	0	0	0	0	0	1.88377e-08	0	0	7.28081e-09	0	4.80019e-05	8.82036e-07	0	0	0	0	0	0
Sutterella	4.66847e-05	5.21431e-07	3.17408e-06	0.000336742	9.15711e-06	3.58286e-05	1.08528e-06	0.000414959	1.18565e-06	2.94189e-06	2.85845e-06	0.000292029	3.31359e-06	2.68883e-06	0.000453888	5.40318e-08	4.55437e-07	3.0948e-06	2.62428e-07	1.12703e-07	0.000544549	1.22706e-05	3.11216e-05	1.85379e-06	3.3036e-07	4.01971e-06	2.47004e-06	6.34926e-05	7.06703e-06	0.00212978	0.000241315	8.68693e-07	0.000266525	1.84116e-06	1.05338e-06	1.00859e-06
Symbiobacterium	3.38542e-07	0	0	0	0	0	0	0	0	5.0928e-07	0	0	0	2.2537e-07	0	0	0	0	0	0	8.99786e-07	0	0	0	0	0	0	0	0	0	0	0	0	0	0	0
Synechococcus	1.71528e-06	0	0	0	2.66698e-07	0	1.60143e-06	0	2.62895e-07	0	0	0	0	0	0	5.13465e-07	1.79152e-07	0	0	0	5.69864e-07	0	2.80544e-07	0	0	0	0	0	0	2.81777e-07	5.4416e-07	0	2.64677e-07	0	1.16325e-07	0
Syntrophobacter	0	0	0	0	0	0	0	0	0	0	1.45659e-06	0	0	0	0	0	0	0	0	0	0	0	0	0	0	0	0	0	0	0	0	0	0	0	0	0
Syntrophobotulus	0	0	0	0	0	0	6.29784e-07	0	1.7351e-07	0	0	7.17432e-08	0	1.25189e-07	0	1.08287e-07	0	0	0	0	0	0	0	0	0	0	0	2.16894e-07	0	0	0	0	7.42085e-08	0	0	1.9672e-07
Syntrophomonas	4.80043e-08	8.9562e-07	0	1.06887e-07	1.38119e-07	0	0	0	0	0	4.19212e-08	0	3.7185e-07	0	0	1.34479e-07	0	7.53762e-07	0	0	4.8568e-08	0	0	0	0	0	1.75746e-07	1.94205e-07	5.57064e-07	0	1.28502e-07	1.1011e-07	0	0	1.78962e-07	0
Syntrophothermus	0	0	0	0	0	0	0	0	0	0	0	0	0	0	0	0	0	0	0	0	0	0	0	0	0	0	0	0	0	0	0	0	0	0	0	0
Syntrophus	0	0	0	0	0	0	0	0	0	0	0	0	0	0	0	0	0	0	0	0	0	0	0	0	0	0	0	0	0	0	0	0	0	0	0	0
Tannerella	2.34714e-06	9.08833e-06	1.4574e-06	1.54181e-07	2.30478e-06	6.83704e-06	2.42571e-06	3.64414e-07	7.40566e-08	1.71941e-06	1.13545e-05	1.15758e-06	1.37747e-07	1.30844e-06	3.53381e-06	1.11967e-07	2.56857e-05	2.1821e-07	0	1.00235e-06	3.67508e-06	3.24121e-05	7.67452e-06	0	0	8.849e-07	1.51421e-05	3.33751e-06	4.22854e-06	1.24468e-07	2.23071e-06	5.53781e-06	2.4649e-06	1.5073e-05	1.22312e-07	0
Taylorella	0	0	0	0	0	0	0	0	0	0	0	0	0	0	0	0	0	0	0	0	0	0	0	0	0	0	0	0	0	0	0	0	0	0	0	2.24823e-06
Tepidanaerobacter	0	0	0	0	0	0	0	0	0	1.4854e-07	8.18461e-07	2.15799e-07	0	0	0	0	0	0	0	0	0	0	2.20427e-07	0	0	0	0	0	0	0	8.55109e-07	0	3.7811e-07	0	0	0
Teredinibacter	0	0	0	0	0	0	0	0	0	0	0	0	0	0	0	0	0	0	0	0	0	0	0	0	0	0	0	0	0	0	0	0	0	0	0	0
Tetragenococcus	0	0	0	0	0	0	0	0	0	0	0	0	0	0	0	0	0	0	0	0	0	0	0	0	0	0	0	0	0	0	0	0	0	0	0	0
Thauera	1.21364e-07	5.69457e-07	0	0	0	0	0	1.13538e-05	0	2.38464e-06	1.88687e-07	1.71011e-07	0	0	0	0	0	0	1.55134e-07	0	0	1.98895e-07	0	0	0	0	0	1.47144e-06	9.27995e-07	0	0	0	0	7.69398e-08	6.96558e-09	0
Thermaerobacter	0	1.44345e-07	0	0	6.51928e-08	0	0	7.41095e-08	0	0	0	0	0	0	0	0	0	0	0	0	0	0	0	0	0	0	0	0	0	0	0	0	1.25542e-07	0	0	0
Thermanaerovibrio	2.53906e-07	0	0	0	0	0	0	0	0	0	0	0	0	0	0	0	0	0	0	0	0	0	0	0	0	0	0	0	0	0	0	0	0	0	0	0
Thermincola	0	0	0	5.38509e-06	0	0	0	1.04989e-05	0	0	0	0	1.45315e-05	0	0	1.21031e-06	0	0	0	0	6.10569e-07	0	8.37624e-06	1.80125e-05	0	0	0	1.7386e-07	0	2.21396e-07	0	0	1.89055e-07	0	1.66179e-07	0
Thermoanaerobacter	8.44644e-07	8.13017e-07	6.1084e-08	6.77779e-07	3.95215e-07	4.36981e-07	1.39547e-06	3.93231e-07	1.75263e-07	3.1395e-07	6.74027e-07	1.90596e-06	1.72864e-05	2.01113e-06	0	3.95981e-06	0	1.69556e-06	0	3.15621e-07	8.63431e-08	6.22694e-07	1.87029e-07	5.56268e-07	0	0	6.47816e-07	7.37586e-08	1.68151e-05	2.74594e-06	1.75315e-06	3.47263e-07	5.8726e-06	2.54809e-07	1.41e-07	2.11711e-06
Thermoanaerobacterium	8.44593e-06	2.12049e-05	0	1.84649e-05	1.22681e-06	5.06024e-06	3.65219e-06	2.16603e-05	1.89284e-06	2.61467e-06	4.72115e-06	4.92049e-06	1.56195e-05	3.17094e-06	8.46056e-07	2.4581e-06	5.2117e-07	8.30536e-06	0	3.92296e-06	3.28722e-06	8.47391e-06	9.90462e-06	1.36373e-05	3.18213e-07	1.91512e-07	1.18891e-06	3.53666e-06	8.95471e-06	1.38895e-05	2.49155e-05	8.22242e-07	1.7162e-05	9.34469e-07	8.32292e-05	7.74957e-07
Thermodesulfatator	0	0	0	0	0	0	0	0	0	0	0	0	0	0	0	0	0	0	0	0	0	0	0	0	0	0	0	0	0	0	0	0	0	0	0	0
Thermomonospora	0	1.93422e-07	0	0	0	0	0	0	0	0	0	1.81271e-07	0	0	0	0	0	0	3.45433e-07	0	0	0	0	0	0	0	0	0	0	0	0	0	0	0	0	0
Thermosediminibacter	4.77677e-05	7.61006e-06	0	7.73795e-06	0	0	1.44391e-05	1.01202e-06	0	5.11367e-07	1.12706e-06	2.37733e-06	1.3978e-05	1.26355e-06	0	1.13888e-05	0	5.64864e-07	0	0	3.08287e-06	0	1.36593e-06	3.41056e-06	0	0	6.40485e-07	0	8.54773e-07	3.26214e-05	2.94382e-05	0	2.51226e-05	0	9.15345e-06	6.44983e-07
Thermosinus	0	1.25156e-06	0	8.09829e-07	0	0	0	0	0	7.33962e-08	0	0	0	0	1.39222e-07	0	6.32302e-07	1.01343e-07	0	1.02825e-07	3.01693e-07	0	1.08917e-07	0	0	2.47839e-07	0	0	0	0	4.22524e-07	0	9.34154e-08	0	0	0
Thioalkalivibrio	0	1.58166e-07	0	0	0	2.98353e-08	0	0	0	0	1.75824e-06	0	0	0	0	0	0	0	0	0	0	0	0	0	0	0	0	0	9.18839e-07	0	0	0	0	0	0	0
Thiobacillus	0	0	0	0	0	1.46897e-08	0	0	0	0	0	0	0	0	0	0	0	0	0	0	0	0	0	0	0	0	0	0	0	0	0	0	0	0	0	0
Thiomicrospira	0	0	0	0	0	0	0	0	0	0	0	0	0	0	0	0	0	0	0	0	0	0	0	0	0	0	0	0	0	0	0	0	0	0	0	0
Thiomonas	0	0	0	0	0	0	0	0	0	1.68613e-07	0	0	0	0	0	0	0	0	0	0	0	1.88177e-08	0	0	0	0	0	2.8085e-07	0	0	0	0	1.69665e-08	0	0	0
Tolumonas	0	0	0	0	0	0	0	0	0	0	0	0	0	0	0	0	0	0	0	0	0	0	0	0	0	0	0	0	0	0	0	0	0	0	0	0
Treponema	9.84622e-07	3.70673e-06	7.74133e-08	3.99338e-06	5.22834e-07	4.69041e-06	3.07356e-06	1.60217e-06	1.80382e-06	3.94475e-06	8.71681e-06	3.66732e-06	5.53598e-06	1.41321e-06	2.36156e-06	6.32006e-06	1.85079e-06	7.3917e-07	2.8501e-08	1.2615e-06	5.11625e-07	8.26852e-06	1.89436e-06	1.71799e-06	7.72946e-08	1.07765e-06	2.24624e-06	1.69816e-07	8.66099e-06	3.02959e-06	8.93213e-06	7.5347e-07	5.41441e-06	2.54737e-06	1.26798e-06	1.4075e-06
Trichormus	0	0	0	0	0	4.55381e-06	2.10714e-06	0	0	0	1.50769e-07	0	0	0	0	0	0	0	0	0	0	0	0	0	0	0	0	0	0	0	0	0	0	0	0	0
Turicibacter	6.01255e-05	0.0001014	1.35748e-05	1.60238e-06	1.66058e-06	9.4907e-06	9.81359e-07	3.46467e-05	2.51025e-07	5.4047e-07	1.10149e-05	4.38936e-05	5.34259e-05	9.9065e-05	1.84575e-05	3.34757e-06	3.24429e-07	3.40716e-05	0.00103958	1.68572e-06	1.23047e-06	1.14711e-06	2.89696e-05	6.18899e-06	1.52955e-05	1.27193e-05	2.60481e-07	3.37255e-06	1.79355e-05	8.98493e-05	9.48672e-05	4.31708e-05	3.56851e-06	1.39705e-05	1.925e-05	3.68876e-07
Ureaplasma	0	0	2.64147e-08	0	0	0	0	4.76705e-07	0	0	0	0	6.21368e-07	4.78438e-08	0	2.09608e-06	0	0	0	0	0	0	3.85748e-08	0	0	1.94172e-07	0	5.03004e-08	0	5.19477e-08	2.25029e-08	0	0	0	0	4.43063e-08
Variovorax	0	0	0	0	0	0	0	0	0	0	0	0	0	0	0	0	0	0	0	0	0	0	0	0	0	0	0	0	0	0	0	0	0	0	4.36219e-07	0
Veillonella	7.33807e-05	0.00048058	0.00159744	0.000194262	0.000137302	0.000130085	0.000363736	0.000197617	0.000164684	0.000272994	0.00316918	0.000183058	0.000755447	0.000677326	8.24521e-05	1.83203e-05	8.3885e-06	0.000593067	0.000973264	0.00159148	1.59264e-06	0.000220849	1.01928e-05	3.558e-06	7.02099e-05	0.000162596	4.06768e-05	7.29815e-05	0.0213085	0.000210608	1.99159e-05	8.97055e-06	6.93153e-06	0.000117757	3.54927e-06	0.000123255
Verminephrobacter	0	0	0	0	0	0	0	0	0	0	0	0	0	0	0	0	0	0	0	0	0	0	0	0	0	0	0	0	0	0	0	0	0	0	0	0
Vibrio	1.4294e-07	7.21449e-07	2.60625e-07	0	5.23871e-08	5.76815e-07	3.75427e-06	0	0	1.16646e-05	1.563e-06	0	0	0	0	3.76541e-07	0	2.50412e-08	5.53278e-07	0	6.87023e-05	4.24767e-07	1.55807e-06	2.1965e-07	0	0	1.54892e-07	0	1.56143e-06	1.36013e-07	0	8.645e-08	4.90532e-07	0	5.12894e-07	0
Victivallis	0.00123774	3.49242e-06	5.25706e-07	6.86731e-06	5.09156e-08	3.08909e-06	3.07967e-07	6.60841e-07	2.61813e-05	1.91547e-05	8.63553e-08	5.04603e-07	0.000128414	1.46394e-08	4.00458e-07	7.50956e-07	0	6.31776e-07	5.28412e-08	0	1.18147e-05	1.21361e-05	8.15026e-07	8.09502e-07	3.51503e-07	1.15544e-07	0	2.02158e-07	1.35794e-07	2.41873e-06	9.63476e-06	3.06734e-08	4.14362e-05	0	3.39915e-05	0
Waddlia	0	0	0	0	0	0	0	0	0	0	0	0	0	0	0	0	0	0	0	0	0	0	0	0	0	0	0	0	0	0	0	0	0	0	0	0
Weissella	1.21824e-08	1.17516e-05	0	1.17393e-08	7.11474e-07	1.30232e-07	0	0	2.67877e-08	7.90167e-08	1.62762e-08	0	3.13822e-08	1.02237e-08	0	6.286e-07	0	2.65983e-08	1.97887e-07	0	0	1.66793e-08	0	0	0	0	1.04914e-07	0	3.11229e-08	2.87117e-08	6.64239e-08	0	0	0	1.32188e-08	0
Xanthobacter	1.19116e-07	0	0	0	0	0	0	0	0	0	0	0	0	0	0	0	0	0	0	1.61854e-07	0	0	0	0	0	0	0	0	0	0	0	0	0	0	0	0
Xanthomonas	0	7.63509e-07	0	0	0	6.83071e-07	0	1.62456e-06	0	0	0	4.7703e-07	4.72385e-07	4.73276e-06	0	0	0	0	0	0	1.81872e-07	0	2.4363e-07	0	0	0	0	0	0	0	1.1814e-06	0	2.08955e-07	0	1.10203e-06	0
Xenorhabdus	0	5.55811e-08	0	0	0	0	0	0	0	1.43418e-07	0	0	0	0	0	0	0	0	9.92622e-08	0	0	0	0	0	0	0	0	0	1.14194e-08	0	0	0	0	0	0	0
Xylanimonas	0	0	0	0	0	0	0	0	0	0	0	0	0	0	0	0	0	0	0	0	0	0	0	0	0	0	0	0	0	0	0	0	0	0	0	0
Xylella	0	0	0	0	0	0	0	0	0	0	0	0	0	0	0	0	0	0	0	0	0	0	0	0	0	0	0	0	0	0	0	0	0	0	0	0
Yersinia	8.61761e-08	1.03131e-05	0	0	0	0	0	2.1407e-05	5.10285e-08	8.2435e-05	2.15296e-07	0	5.20536e-06	0	0	1.53273e-05	0	1.50861e-08	3.19766e-07	0	0	0	2.70133e-05	3.17334e-08	0	0	1.18339e-08	0	4.66451e-08	1.75116e-08	8.93433e-06	0	3.09562e-07	7.78467e-07	0	0

## Sheet: C
Tab S3C.The two-tailed Wilcoxon rank-sum test of relative abundance of selected genus.
Genus name	Pvalue	Qvalue	Occurance rate of control	Occurance rate of Asthma	Enrichment(Comparison of mean;N:normal;Y:asthma,'<' or '>' show significant difference(p<0.05);'<=' or '>=' or '<=>' show difference,but not significant(p>0.05). )
Abiotrophia	0.74212	0.903774	1	1	Y <= N
Acetivibrio	0.399824	0.796133	0.935135	0.972222	Y <= N
Acidaminococcus	0.558222	0.837333	0.945946	0.972222	Y <= N
Acinetobacter	0.754462	0.903774	0.621622	0.555556	Y <= N
Actinomyces	0.108416	0.528527	1	1	N <= Y
Aggregatibacter	0.553927	0.837333	0.859459	0.888889	Y <= N
Akkermansia	0.627153	0.894841	1	1	Y <= N
Alistipes	0.772456	0.903774	1	1	Y <= N
Alkaliphilus	0.814182	0.943161	0.989189	0.972222	Y <= N
Anaerococcus	0.00133065	0.065298	0.989189	1	N < Y
Anaerofustis	0.162298	0.632962	0.994595	1	N <= Y
Anaeromyxobacter	0.34707	0.796133	0.740541	0.805556	N <= Y
Anaerostipes	0.00279051	0.065298	1	1	N < Y
Anaerotruncus	0.232043	0.696129	1	1	Y <= N
Atopobium	0.845276	0.950935	0.983784	1	Y <= N
Bacillus	0.0259864	0.276335	0.989189	1	Y < N
Bacteroides	0.577555	0.844674	1	1	N <= Y
Bifidobacterium	0.153905	0.632962	1	1	N <= Y
Bilophila	0.876612	0.958539	1	1	Y <= N
Blautia	0.0078269	0.152625	1	1	N < Y
Brachyspira	0.367154	0.796133	0.940541	0.888889	Y <= N
Bulleidia	0.957812	0.983017	0.810811	0.777778	N <= Y
Burkholderia	0.620995	0.894841	0.918919	0.888889	Y <= N
Butyrivibrio	0.0999205	0.528527	1	1	Y <= N
Campylobacter	0.401469	0.796133	1	1	N <= Y
Capnocytophaga	0.577555	0.844674	1	1	N <= Y
Caulobacter	0.523326	0.837333	0.848649	0.75	Y <= N
Cellulosilyticum	0.98295	0.989771	0.92973	0.944444	Y <= N
Citrobacter	0.157221	0.632962	0.983784	1	N <= Y
Clostridium	0.0528889	0.366371	1	1	N <= Y
Collinsella	0.757241	0.903774	1	1	Y <= N
Coprobacillus	0.00204284	0.065298	1	1	N < Y
Coprococcus	0.1589	0.632962	1	1	Y <= N
Cryptobacterium	0.941991	0.983017	0.87027	0.75	Y <= N
Dehalococcoides	0.345162	0.796133	0.697297	0.666667	Y <= N
Desulfitobacterium	0.690726	0.903774	0.87027	0.861111	N <= Y
Desulfovibrio	0.0271523	0.276335	1	1	Y < N
Desulfuromonas	0.268556	0.761449	0.67027	0.638889	Y <= N
Dialister	0.917181	0.973594	1	1	Y <= N
Dorea	0.434201	0.818423	1	1	N <= Y
Dysgonomonas	0.446248	0.818423	0.675676	0.638889	N <= Y
Eggerthella	0.00242414	0.065298	1	1	N < Y
Enterobacter	0.153904	0.632962	0.983784	1	N <= Y
Enterococcus	0.0634454	0.39069	1	1	N <= Y
Epulopiscium	0.554455	0.837333	0.740541	0.694444	Y <= N
Eremococcus	0.752252	0.903774	0.821622	0.833333	Y <= N
Escherichia	0.0583455	0.379246	1	1	N <= Y
Ethanoligenens	0.02962	0.276335	0.989189	1	Y < N
Eubacterium	0.489655	0.818423	1	1	Y <= N
Faecalibacterium	0.0302663	0.276335	1	1	Y < N
Filifactor	0.412225	0.803839	0.848649	0.972222	N <= Y
Finegoldia	0.305017	0.796133	0.92973	0.972222	N <= Y
Fusobacterium	0.181972	0.657624	1	1	N <= Y
Gemella	0.989771	0.989771	1	1	Y <= N
Granulicatella	0.475444	0.818423	1	1	N <= Y
Haemophilus	0.377921	0.796133	1	1	Y <= N
Helicobacter	0.379513	0.796133	0.864865	0.805556	N <= Y
Heliobacterium	0.653153	0.903774	0.643243	0.722222	N <= Y
Histophilus	0.694545	0.903774	0.551351	0.555556	N <= Y
Holdemania	0.825256	0.946617	1	1	N <= Y
Klebsiella	0.225433	0.696129	0.989189	0.972222	N <= Y
Lactobacillus	0.0248641	0.276335	1	1	N < Y
Lactococcus	0.744274	0.903774	1	1	Y <= N
Lawsonia	0.482521	0.818423	0.994595	1	N <= Y
Leptospira	0.212407	0.696129	0.837838	0.75	Y <= N
Leuconostoc	0.923666	0.973594	0.783784	0.888889	N <= Y
Megasphaera	0.710056	0.903774	1	1	Y <= N
Methanobrevibacter	0.334869	0.796133	1	1	Y <= N
Mitsuokella	0.23197	0.696129	0.945946	0.861111	Y <= N
Mobiluncus	0.515064	0.836978	1	1	N <= Y
Natranaerobius	0.448629	0.818423	0.654054	0.666667	Y <= N
Neisseria	0.730908	0.903774	0.837838	0.888889	Y <= N
Odoribacter	0.352285	0.796133	1	1	Y <= N
Oenococcus	0.853415	0.950948	0.767568	0.833333	N <= Y
Olsenella	0.0742813	0.413853	0.967568	0.944444	Y <= N
Oribacterium	0.504091	0.830685	1	1	Y <= N
Oscillibacter	0.0307039	0.276335	1	1	Y < N
Oxalobacter	0.0441413	0.366371	1	1	Y < N
Paenibacillus	0.300352	0.796133	0.940541	0.944444	Y <= N
Parabacteroides	0.355243	0.796133	1	1	Y <= N
Paraprevotella	0.390372	0.796133	1	1	Y <= N
Parascardovia	0.398083	0.796133	0.724324	0.638889	Y <= N
Parasutterella	0.885604	0.959404	1	1	Y <= N
Pelotomaculum	0.335163	0.796133	0.848649	0.75	Y <= N
Peptoniphilus	0.22218	0.696129	1	1	N <= Y
Peptostreptococcus	0.379463	0.796133	1	1	N <= Y
Phascolarctobacterium	0.834141	0.947519	1	1	N <= Y
Porphyromonas	0.273341	0.761449	0.994595	1	N <= Y
Prevotella	0.872123	0.958539	1	1	Y <= N
Proteus	0.0301248	0.276335	0.708108	0.833333	N < Y
Providencia	0.0712543	0.413853	0.762162	0.833333	N <= Y
Pseudoflavonifractor	0.486081	0.818423	1	1	N <= Y
Pseudomonas	0.69866	0.903774	0.767568	0.75	N <= Y
Pseudoramibacter	0.973721	0.989771	0.778378	0.777778	Y <= N
Pyramidobacter	0.0472798	0.366371	0.735135	0.527778	Y < N
Roseburia	0.645446	0.903774	1	1	Y <= N
Rothia	0.172335	0.650426	0.864865	0.888889	N <= Y
Ruminococcus	0.487866	0.818423	1	1	N <= Y
Salmonella	0.10593	0.528527	0.972973	1	N <= Y
Selenomonas	0.910048	0.973594	0.794595	0.833333	Y <= N
Shuttleworthia	0.543028	0.837333	0.994595	0.944444	N <= Y
Slackia	0.118814	0.556048	1	1	Y <= N
Solobacterium	0.772456	0.903774	1	1	N <= Y
Staphylococcus	0.554422	0.837333	0.989189	1	N <= Y
Streptococcus	0.227621	0.696129	1	1	N <= Y
Subdoligranulum	0.686861	0.903774	1	1	N <= Y
Sutterella	0.000134022	0.0156806	1	1	Y < N
Tannerella	0.686823	0.903774	0.945946	0.888889	Y <= N
Thermoanaerobacter	0.66479	0.903774	0.897297	0.861111	Y <= N
Thermoanaerobacterium	0.0532334	0.366371	0.967568	0.944444	Y <= N
Thermosediminibacter	0.241806	0.707283	0.772973	0.611111	Y <= N
Treponema	0.759409	0.903774	0.978378	1	Y <= N
Turicibacter	0.454559	0.818423	1	1	Y <= N
Veillonella	0.475444	0.818423	1	1	N <= Y
Vibrio	0.366516	0.796133	0.524324	0.583333	N <= Y
Victivallis	0.185484	0.657624	0.902703	0.861111	Y <= N
Weissella	0.949599	0.983017	0.52973	0.527778	Y <= N
