# Supplementary material for: A metagenome-wide association study of gut microbiota in asthma in UK adults
Source: BMC Microbiol. 2018 Sep 12;18:114. doi: 10.1186/s12866-018-1257-x (PMC6134768; doi:10.1186/s12866-018-1257-x)
Supplement: Supplementary file 6 — Table S4. The phylum: The relative abundance and statistical test of the phylum. (XLS 95 kb) [file 12866_2018_1257_MOESM6_ESM.xls]

## Sheet: A
Tab S3A.The relative abundance of all annotated phylum in all 211 samples.
Phylum ID	35387	35388	35389	35391	35392	35512	35515	35516	35519	35520	35541	35542	35549	35550	35551	35552	35561	35562	35563	35577	35578	35583	35630	35635	35657	35658	35665	35666	35697	35704	35705	35706	35708	35712	35723	35733	35739	35740	35741	35837	35838	35979	35980	35989	35991	35992	36005	36006	36011
Bacteroidetes	0.310165	0.397231	0.486576	0.274992	0.324505	0.347959	0.024305	0.133726	0.219588	0.0765233	0.382401	0.633629	0.262964	0.220026	0.648606	0.287734	0.0527491	0.481296	0.154761	0.418128	0.344084	0.222499	0.663505	0.544279	0.371159	0.14658	0.303947	0.33561	0.0887535	0.761046	0.370194	0.38258	0.369581	0.0478662	0.339807	0.216309	0.235901	0.119907	0.237562	0.377014	0.313172	0.479866	0.134704	0.225949	0.216164	0.111078	0.213377	0.260077	0.0703389
Firmicutes	0.141387	0.12	0.0543121	0.163386	0.171648	0.124986	0.131403	0.161821	0.0858191	0.0951937	0.17703	0.109522	0.0876465	0.207557	0.0795731	0.087107	0.116565	0.147965	0.207037	0.152872	0.178811	0.203453	0.0621282	0.119116	0.16378	0.195434	0.201691	0.141667	0.24614	0.050795	0.132367	0.0776161	0.184565	0.525749	0.118713	0.205503	0.22748	0.187934	0.19279	0.157553	0.135453	0.0934599	0.197661	0.131102	0.0680209	0.122273	0.157583	0.13865	0.241187
Proteobacteria	0.00852235	0.0141971	0.343765	0.00340187	0.00820196	0.0158334	0.0106697	0.00158539	0.265169	0.0159419	0.0119342	0.00311201	0.0113016	0.0151193	0.00671973	0.00970357	0.0157966	0.00177092	0.00372966	0.00598624	0.00611331	0.0201956	0.00406474	0.00259644	0.0054481	0.229192	0.00727993	0.00354894	0.000901198	0.0567195	0.00372183	0.139759	0.00191983	0.0206467	0.00539427	0.00633764	0.00604944	0.00724929	0.000767859	0.0031618	0.016778	0.0133114	0.00669647	0.00536188	0.0694954	0.0152499	0.0670418	0.0100964	0.00148898
Verrucomicrobia	0.0345821	0.00383473	2.44038e-05	0.00465799	0.0075192	0.0526011	0.0316934	0.0177174	0.0187014	0.0277219	0.000103524	0.0015736	0.0199896	0.0203043	1.09408e-05	0.00202638	0.018945	0.00719461	0.00427602	0.0353422	0.00386834	0.00938998	0.00355662	0.000175306	0.00462971	0.00247426	0.00210632	0.0115218	0.0312392	0.000748905	1.92972e-05	0.0355517	0.00945759	3.77737e-05	0.0138865	0.0380545	0.0108281	0.00452797	0.00256465	0.00378807	6.78354e-06	0.00249818	0.0106864	0.00444645	0.00929248	0.0447295	0.00431566	0.000169328	0.125587
Actinobacteria	0.00240598	0.00334625	0.00234546	0.00364464	0.00154806	0.0101013	0.0137558	0.0139612	0.016812	0.00251141	0.00913609	0.000139999	0.00885039	0.00417339	0.00384109	0.219879	0.00926699	0.00623986	0.00181855	0.0377788	0.0168242	0.00551393	0.000969268	0.00496474	0.00883845	0.0028376	0.00472812	0.00292583	0.0161636	0.00428955	0.0086074	0.0096995	0.0195371	0.0540287	0.00414162	0.0112345	0.00340317	0.00661136	0.0350293	0.0103449	0.00447926	0.000924611	0.00268323	0.00881214	0.0100909	0.0469749	0.0134544	0.00995005	0.0692073
Euryarchaeota	0.014801	0.000215106	8.17619e-06	3.56928e-06	1.86309e-05	8.12979e-05	0.00480691	1.85394e-05	0.00324971	0.00264265	1.89611e-06	2.74016e-06	0.00219994	0.0023542	7.14438e-06	6.65233e-06	0.000872322	0.0102045	0.00612856	9.64111e-06	7.06678e-06	0.000252412	0.00375654	2.56393e-06	2.40983e-06	0.000210193	0.00318912	0.000199324	2.47031e-05	1.8374e-05	0.000892555	2.90711e-06	4.27237e-06	1.71016e-05	0.000860846	1.86178e-05	0.000208031	0.000889464	3.61958e-06	0.00035187	2.53689e-06	0.000365451	0.00188187	0.00849194	1.04748e-05	0.0248396	0.00743051	0.00513518	2.3286e-05
Lentisphaerae	0.00235651	5.34302e-05	8.34456e-07	2.24605e-07	0.000183436	1.58517e-05	2.97009e-05	3.46958e-06	1.33159e-05	0.000108836	1.76047e-05	7.94672e-07	7.83543e-06	7.31684e-06	1.93854e-06	0.00192881	0.00481216	1.9386e-05	3.64046e-06	1.46093e-06	2.23692e-05	2.2553e-05	1.38241e-06	3.73208e-06	2.55009e-06	4.27877e-07	2.76253e-05	6.62332e-06	1.31593e-05	7.60008e-07	1.11634e-06	3.01424e-06	1.21219e-06	7.87574e-07	1.80278e-06	2.73439e-05	7.26978e-05	0.000333722	3.95469e-05	5.57066e-06	3.98957e-07	0.00112819	0.000171571	0.000123565	0.00037317	6.59722e-05	1.16833e-06	2.51356e-06	4.50416e-05
Spirochaetes	2.48333e-05	4.15577e-05	1.67771e-07	3.09955e-05	3.94621e-05	1.8402e-05	4.06306e-05	4.62977e-06	2.65475e-05	0.00036805	4.31998e-06	3.94972e-06	3.61279e-05	1.67802e-05	3.63797e-06	1.65721e-05	3.0291e-05	1.06845e-05	3.58959e-05	6.88321e-06	2.10502e-05	2.70045e-05	8.66638e-06	0.000915048	6.95836e-06	1.36572e-05	1.42501e-05	1.18211e-05	3.33208e-05	9.64193e-07	2.03285e-05	1.57652e-05	6.36749e-06	7.36117e-06	1.4853e-05	1.79998e-05	1.65237e-05	3.32817e-05	1.242e-05	1.33913e-05	3.99165e-05	1.23371e-05	2.45411e-05	1.94687e-05	0.000107364	1.86748e-05	4.00879e-05	6.83532e-05	1.23694e-05
Fusobacteria	1.10649e-05	9.86225e-07	2.6159e-06	1.94596e-05	2.61906e-05	1.49842e-05	2.31447e-05	2.19773e-05	4.43324e-05	2.98425e-05	2.38742e-05	5.47079e-06	1.55711e-05	3.19779e-05	0.000129172	4.63553e-06	7.77531e-06	6.25359e-06	8.1414e-06	1.3146e-05	1.38246e-05	1.13842e-05	9.97456e-06	2.61091e-06	1.99778e-05	5.69727e-06	9.74041e-06	7.5931e-06	3.51988e-05	1.05086e-05	1.02795e-07	7.25293e-06	2.18254e-05	2.96303e-06	4.09409e-06	2.19044e-05	1.35888e-05	1.27856e-05	1.68382e-06	1.25701e-06	2.36626e-05	6.02151e-06	2.02879e-05	7.08327e-05	2.24077e-05	2.2271e-05	5.386e-06	5.65506e-06	1.25964e-05
Synergistetes	1.41104e-05	5.1204e-06	6.50367e-07	1.64312e-05	6.79196e-06	7.13983e-06	3.03596e-05	5.60736e-06	1.96351e-05	4.54813e-05	2.64001e-06	8.81175e-06	2.68986e-05	4.1738e-05	3.71872e-06	5.45296e-06	1.76751e-05	1.12423e-05	1.10221e-05	4.1695e-06	2.08204e-05	4.47224e-05	4.18615e-06	5.5754e-06	6.15827e-06	6.72801e-06	1.46704e-05	7.9078e-06	1.67603e-05	0	5.80076e-06	1.60443e-05	7.55877e-06	1.66267e-06	9.87802e-06	9.37145e-06	4.41672e-06	2.34802e-05	1.01506e-05	7.23877e-07	1.2326e-05	5.44013e-06	1.64475e-05	1.33696e-05	6.18535e-05	1.95834e-05	9.04131e-06	4.80733e-06	2.98213e-06
Tenericutes	1.16278e-06	1.29427e-07	1.93052e-08	2.71073e-07	1.14213e-06	1.32768e-05	2.79838e-05	4.7942e-06	1.38531e-06	1.62471e-05	2.27312e-07	1.80608e-05	2.00496e-05	3.59822e-05	5.61061e-08	0	9.42612e-06	8.56067e-07	1.44898e-06	7.11799e-08	1.03751e-06	1.59968e-07	8.14329e-07	0	1.60709e-05	2.68187e-05	7.25282e-06	3.58324e-05	1.16504e-05	1.99417e-07	3.91049e-07	1.68108e-07	1.2417e-05	0	2.88394e-06	1.98947e-05	3.05232e-05	9.05757e-05	3.912e-08	1.31094e-07	3.61225e-07	0	9.4511e-06	2.18332e-05	1.6779e-05	0	5.19379e-05	1.75084e-05	0
Fibrobacteres	3.77002e-06	4.49651e-06	5.6644e-08	1.94403e-05	0	1.18362e-06	1.85863e-07	2.07825e-06	4.58818e-07	1.58492e-05	2.56487e-06	4.06622e-08	7.69497e-07	7.37148e-07	0	5.8525e-06	1.95594e-05	4.0998e-07	1.01561e-05	3.136e-07	3.64003e-06	1.23397e-06	7.33492e-07	7.05175e-07	2.77119e-06	9.00897e-06	1.34806e-06	4.98244e-06	3.79706e-05	0	1.10455e-06	2.21837e-07	1.79495e-06	4.84809e-07	8.74797e-08	3.3105e-06	6.6764e-08	9.97912e-06	2.64729e-05	2.59049e-08	3.98048e-07	2.69682e-07	1.04767e-06	5.61662e-05	1.45673e-06	4.2418e-05	2.18476e-07	5.49014e-06	1.8604e-07
Chloroflexi	2.32274e-06	1.76388e-07	3.46081e-07	8.64418e-06	7.93774e-07	1.70779e-06	1.33223e-05	4.46069e-07	2.00026e-05	7.91374e-06	7.45155e-07	4.50115e-06	9.88282e-07	7.18036e-06	7.2491e-07	2.09862e-06	9.94896e-06	1.02342e-05	9.32684e-06	5.58749e-07	8.61738e-06	4.99461e-06	1.13107e-06	1.2106e-05	2.97123e-06	2.26085e-06	3.00033e-06	2.43474e-06	2.98233e-06	0	5.32109e-06	1.76358e-06	2.27879e-06	6.33861e-07	4.88751e-07	5.18315e-07	1.32409e-06	4.24782e-06	3.22986e-06	6.20482e-07	1.99827e-07	1.26181e-06	6.58355e-06	1.7736e-06	4.24973e-07	1.1694e-05	1.73848e-06	3.87456e-07	5.0734e-08
Cyanobacteria	4.63224e-06	3.19128e-07	0	5.14462e-06	1.50762e-06	2.99523e-08	0	0	8.09521e-07	1.03961e-06	1.63615e-07	3.64609e-08	3.06604e-07	6.09804e-05	0	1.80954e-06	1.38986e-07	1.12258e-07	1.13174e-07	2.33502e-07	2.72438e-07	1.4017e-06	0	2.41418e-07	2.56276e-07	1.3752e-06	5.64856e-06	2.61846e-08	1.1303e-07	1.11229e-07	0	0	1.34856e-06	3.24036e-07	9.52449e-07	8.69522e-07	4.19646e-06	5.10905e-06	5.49771e-07	2.93355e-05	1.27193e-05	5.16599e-07	3.87877e-07	1.74815e-07	1.19555e-06	9.22427e-08	1.83146e-07	2.87141e-06	2.87402e-07
Chlorobi	0	1.43257e-05	0	0	0	0	0	0	0	4.11366e-06	2.02277e-06	0	0	5.27786e-07	0	1.38004e-06	1.3959e-06	9.50853e-08	1.33348e-05	0	0	0	5.92862e-07	0	0	0	0	0	0	0	0	0	0	0	0	0	0	0	0	0	0	0	0	4.24107e-08	0	0	0	1.98457e-05	0
Deinococcus-Thermus	0	6.40665e-07	0	7.5978e-08	2.09643e-07	2.02927e-07	1.505e-07	2.35407e-07	0	3.06016e-07	0	0	1.13409e-06	1.59728e-06	0	0	7.00488e-07	3.32385e-07	1.40907e-06	0	0	2.53949e-07	0	0	0	6.55714e-07	5.92863e-07	2.41809e-07	1.3985e-06	0	7.41209e-07	2.41482e-07	0	0	9.52449e-07	2.86652e-07	5.47365e-07	1.53682e-07	2.81664e-07	4.32612e-07	0	3.93492e-07	3.23975e-06	7.41264e-07	2.45284e-07	2.69024e-07	0	2.40237e-07	0
Chrysiogenetes	0	0	0	2.08035e-07	0	0	1.23625e-06	0	2.30265e-07	9.79443e-07	0	0	2.10524e-07	0	0	2.65697e-07	6.55218e-07	0	1.8256e-07	0	0	0	0	0	0	2.24426e-07	0	4.41397e-07	0	0	0	0	0	0	0	8.10199e-07	0	0	0	4.12011e-07	0	0	0	2.02965e-07	0	0	6.29931e-07	2.28797e-07	0
Thermotogae	2.38233e-07	0	0	3.2361e-07	0	0	0	0	0	0	0	0	0	0	0	7.08525e-07	0	0	0	0	0	3.7622e-07	0	0	0	0	1.46386e-07	0	0	0	0	0	0	0	5.29138e-07	0	1.03616e-06	1.96372e-06	1.99947e-07	0	0	0	5.46493e-07	0	3.63383e-07	0	0	1.42363e-06	0
Chlamydiae	0	0	0	0	6.21135e-07	0	0	0	0	0	1.13253e-06	0	0	0	0	0	0	0	0	0	0	0	0	0	0	0	0	0	0	0	0	0	0	0	0	0	0	0	0	0	0	0	0	0	0	0	0	0	0
Nitrospirae	1.35872e-06	2.45764e-06	0	0	0	0	0	0	0	0	0	0	0	0	0	0	0	0	0	0	0	0	0	0	0	0	0	0	0	0	0	0	0	0	0	0	0	0	0	0	0	0	0	0	0	0	0	0	0
Acidobacteria	0	2.19031e-07	0	0	0	0	0	0	0	0	0	0	0	0	0	0	0	0	0	2.31791e-07	0	0	0	0	0	0	0	0	0	0	0	0	0	0	0	0	0	0	0	0	0	0	0	0	2.51573e-07	0	0	0	0
Elusimicrobia	0	0	0	0	0	0	7.03558e-08	0	0	0	0	0	0	0	0	0	0	0	0	0	0	0	0	0	0	0	0	0	0	0	0	0	0	0	0	1.03745e-07	0	0	0	0	0	0	0	0	0	0	0	0	0
[truncated: 172 more columns]

## Sheet: B
Tab S3B.The relative abundance of all annotated phylum in asthma patients.
Phylum ID	35387	35519	35551	35697	35712	35837	35838	36005	36011	36033	36050	36056	36057	36119	36243	36694	36982	37172	37190	37194	37198	37204	37205	37206	37400	35511	36007	36052	37270	37405	37798	37879	36695	37096	37797	37880
Bacteroidetes	0.310165	0.219588	0.648606	0.0887535	0.0478662	0.377014	0.313172	0.213377	0.0703389	0.15399	0.301618	0.206103	0.343358	0.159001	0.21796	0.158408	0.486754	0.178631	0.373434	0.283907	0.339044	0.37503	0.251855	0.114735	0.562952	0.343923	0.190671	0.532775	0.167651	0.122889	0.39423	0.183675	0.259438	0.281417	0.204189	0.37282
Firmicutes	0.141387	0.0858191	0.0795731	0.24614	0.525749	0.157553	0.135453	0.157583	0.241187	0.127026	0.11044	0.129147	0.116139	0.178527	0.313105	0.234251	0.110232	0.141835	0.211667	0.217974	0.0807292	0.138989	0.160415	0.0582471	0.158944	0.0815325	0.29286	0.0917026	0.182509	0.273375	0.085472	0.109366	0.102477	0.162729	0.0905378	0.170744
Proteobacteria	0.00852235	0.265169	0.00671973	0.000901198	0.0206467	0.0031618	0.016778	0.0670418	0.00148898	0.0484083	0.00922351	0.00188083	0.00692019	0.00145759	0.0020852	0.0423317	0.00725172	0.260173	0.157192	0.0047597	0.0957645	0.0049897	0.144519	0.488367	0.00142577	0.27843	0.00205133	0.0134295	0.0142573	0.00416862	0.00706941	0.547287	0.0362173	0.186372	0.00178667	0.198947
Verrucomicrobia	0.0345821	0.0187014	1.09e-05	0.0312392	3.78e-05	0.00378807	6.78e-06	0.00431566	0.125587	0.00212512	1.77e-05	0.00325136	0.00545026	0.127367	5.48e-05	0.00553657	4.58e-05	0.0158607	1.26e-05	0.0156687	0.0557897	4.91e-05	0.00174102	0.0356747	0.0422512	5.17e-05	0.0199172	0.0120586	0.0318	0.00227662	0.0102083	8.18e-06	0.0420159	3.77e-05	0.0424406	0.00254784
Actinobacteria	0.00240598	0.016812	0.00384109	0.0161636	0.0540287	0.0103449	0.00447926	0.0134544	0.0692073	0.00383557	0.00205885	0.0141252	0.00877119	0.0166757	0.0570916	0.0428423	0.00609663	0.0384419	0.0230052	0.00232185	0.000795629	0.00131513	0.0362453	0.0123697	0.0173223	0.0233879	0.0125568	0.0153656	0.0347072	0.0489737	0.0240061	0.00815806	0.0291593	0.0192294	0.00213387	0.0276554
Euryarchaeota	0.014801	0.00324971	7.14e-06	2.47e-05	1.71e-05	0.00035187	2.54e-06	0.00743051	2.33e-05	0.000951712	0.000816527	0.00233339	0.00227224	0.00139076	2.6e-06	2.39e-05	1.06e-05	2.18e-05	5.96e-06	7.57e-06	0.00293095	4.69e-06	2.85e-05	3.23e-05	1.4e-05	6.95e-06	1.56e-05	2.72e-06	1.56e-05	9.82e-06	0.00555161	7.27e-07	0.0201673	9.34e-06	7.97e-06	1.06e-05
Lentisphaerae	0.00235651	1.33e-05	1.94e-06	1.32e-05	7.88e-07	5.57e-06	3.99e-07	1.17e-06	4.5e-05	3.88e-05	7.98e-07	1.37e-06	0.00015339	4.84e-07	5.76e-07	3.75e-06	2.66e-06	5.8e-06	3.49e-06	2.7e-07	2.16e-05	2.03e-05	2.27e-06	3.47e-06	2.07e-06	1.34e-06	4.15e-07	6.14e-06	2.6e-06	5.87e-06	2.21e-05	3.22e-07	5.16e-05	1.33e-07	3.67e-05	2.4e-06
Spirochaetes	2.48e-05	2.65e-05	3.64e-06	3.33e-05	7.36e-06	1.34e-05	3.99e-05	4.01e-05	1.24e-05	6.79e-05	4.58e-05	1.48e-05	3.15e-05	2.35e-05	8.75e-06	8.29e-06	8.92e-06	2.1e-05	5.76e-07	7.59e-06	1.09e-05	1.62e-05	1.11e-05	2.84e-05	1.44e-06	1.16e-05	1.55e-05	2.59e-05	2.02e-05	4.74e-05	2.71e-05	2.23e-06	2.26e-05	1.23e-05	9.88e-05	8.45e-06
Fusobacteria	1.11e-05	4.43e-05	0.000129172	3.52e-05	2.96e-06	1.26e-06	2.37e-05	5.39e-06	1.26e-05	4.7e-06	5.59e-06	3.27e-06	1.54e-05	3.82e-06	2.66e-06	4.22e-05	4.25e-07	1.14e-05	1.36e-05	1.44e-05	2.01e-06	4.95e-06	2.93e-06	2e-05	1.34e-05	2.5e-05	1.18e-05	1.42e-05	1.23e-05	2.55e-05	2.99e-05	2.27e-06	5.3e-05	4.99e-06	0.000221453	2.08e-05
Synergistetes	1.41e-05	1.96e-05	3.72e-06	1.68e-05	1.66e-06	7.24e-07	1.23e-05	9.04e-06	2.98e-06	7.8e-06	6.07e-06	7.88e-06	2.01e-05	1.47e-05	1.23e-06	9.65e-06	4.34e-06	1.63e-05	4.61e-07	4.08e-06	9.98e-06	3.3e-06	3.61e-06	1.56e-05	1.72e-06	1.75e-06	3.22e-06	8.34e-06	9.16e-06	1.86e-05	2.75e-05	7.13e-07	5.18e-06	4.04e-06	7.85e-06	8.81e-06
Tenericutes	1.16e-06	1.39e-06	5.61e-08	1.17e-05	0	1.31e-07	3.61e-07	5.19e-05	0	7.51e-06	7.19e-07	1.66e-06	7.57e-07	2.6e-05	2.69e-06	1.59e-05	2.59e-08	1.31e-07	1.31e-07	0	2.16e-08	1.36e-07	3.3e-07	1.92e-07	0	5.51e-07	1.15e-05	2.23e-07	1.59e-07	2.51e-06	1.7e-06	0	1.63e-06	0	1.43e-05	4.43e-08
Fibrobacteres	3.77e-06	4.59e-07	0	3.8e-05	4.85e-07	2.59e-08	3.98e-07	2.18e-07	1.86e-07	5.29e-05	1.19e-06	3.13e-06	3.87e-07	4.31e-08	3.54e-06	4.04e-06	1.01e-06	6.52e-07	5.82e-06	3.12e-07	1.97e-07	1.83e-06	6.4e-07	2.1e-07	1.07e-07	3.69e-07	7.74e-07	7.41e-07	1.24e-06	1.2e-06	2.56e-07	8.86e-07	1.57e-06	3.2e-07	4.23e-07	0
Chloroflexi	2.32e-06	2e-05	7.25e-07	2.98e-06	6.34e-07	6.2e-07	2e-07	1.74e-06	5.07e-08	5.04e-05	1.33e-06	1.03e-06	1.33e-06	3.26e-06	2.18e-07	1.77e-05	1.98e-06	2.18e-06	0	2.16e-07	3.67e-06	1.2e-06	1.28e-06	2.99e-07	4.27e-08	9.65e-07	5.69e-07	1.16e-06	1.58e-06	4.95e-07	2.53e-06	3.05e-07	9.17e-06	1.1e-06	7.15e-06	3.38e-07
Cyanobacteria	4.63e-06	8.1e-07	0	1.13e-07	3.24e-07	2.93e-05	1.27e-05	1.83e-07	2.87e-07	3.73e-06	3.88e-07	0	3.12e-07	9.85e-08	0	1.81e-06	4.48e-07	3.18e-08	3.25e-07	3.23e-08	1.15e-06	0	4.17e-07	8.83e-08	0	0	1.03e-07	3.5e-07	0	3.76e-06	5.96e-07	1.58e-07	3.82e-07	4.17e-06	3.45e-07	0
Chlorobi	0	0	0	0	0	0	0	0	0	3.34e-05	0	0	0	0	0	0	0	0	0	0	0	0	0	0	0	0	0	0	2.12e-07	1.17e-05	8.93e-08	0	0	0	0	0
Deinococcus-Thermus	0	0	0	1.4e-06	0	4.33e-07	0	0	0	1.83e-07	5.88e-07	1.29e-06	2.24e-07	0	0	2.12e-07	9.35e-08	2.15e-07	0	0	4.27e-07	0	2.31e-07	0	0	0	1.57e-06	5.89e-07	2.19e-06	1.16e-06	5.47e-07	0	3.97e-07	0	2.05e-07	4.92e-07
Chrysiogenetes	0	2.3e-07	0	0	0	4.12e-07	0	6.3e-07	0	0	0	2.16e-07	8.55e-07	0	0	0	0	0	0	0	2.37e-07	0	4.41e-07	0	0	0	0	0	0	0	0	0	0	0	0	0
Thermotogae	2.38e-07	0	0	0	0	0	0	0	0	2.31e-07	0	0	0	0	0	0	1.99e-07	0	0	0	0	0	0	0	0	0	1.29e-07	0	0	1.72e-07	0	0	0	0	0	0
Chlamydiae	0	0	0	0	0	0	0	0	0	0	0	0	0	0	0	0	0	0	0	0	0	0	0	0	0	0	0	0	0	0	0	0	0	0	1.09e-06	6.03e-08
Nitrospirae	1.36e-06	0	0	0	0	0	0	0	0	2.81e-08	0	0	0	0	0	0	0	0	0	0	0	0	0	0	0	0	0	0	0	0	0	0	0	0	0	0
Acidobacteria	0	0	0	0	0	0	0	0	0	0	2.2e-07	0	0	0	0	0	0	0	0	0	0	0	2.37e-07	0	0	0	0	0	0	0	0	0	0	0	0	0
Elusimicrobia	0	0	0	0	0	0	0	0	0	0	0	0	0	0	0	0	0	0	0	0	0	0	0	0	0	0	0	0	0	0	0	0	0	0	0	0

## Sheet: C
Tab S4C.The two-tailed Wilcoxon rank-sum test of relative abundance of selected phylum.
Phylum name	Pvalue	Qvalue	Occurance rate of control	Occurance rate of Asthma	Enrichment(Comparison of mean;N:normal;Y:asthma,'<' or '>' show significant difference(p<0.05);'<=' or '>=' or '<=>' show difference,but not significant(p>0.05). )
Deinococcus-Thermus	0.405684	0.689597	0.6	0.527778	Y <= N
Cyanobacteria	0.923803	0.923803	0.848649	0.777778	N <= Y
Tenericutes	0.000913421	0.0137013	0.924324	0.833333	Y < N
Fibrobacteres	0.0654811	0.314122	0.945946	0.944444	Y <= N
Chloroflexi	0.0961601	0.314122	0.983784	0.972222	Y <= N
Synergistetes	0.197354	0.493385	0.994595	1	Y <= N
Actinobacteria	0.0804988	0.314122	1	1	N <= Y
Bacteroidetes	0.851972	0.923803	1	1	N <= Y
Euryarchaeota	0.352285	0.689597	1	1	Y <= N
Firmicutes	0.869879	0.923803	1	1	Y <= N
Fusobacteria	0.432529	0.689597	1	1	Y <= N
Lentisphaerae	0.459731	0.689597	1	1	Y <= N
Proteobacteria	0.104707	0.314122	1	1	N <= Y
Spirochaetes	0.789953	0.923803	1	1	Y <= N
Verrucomicrobia	0.703702	0.923803	1	1	Y <= N
