# Supplementary material for: A metagenome-wide association study of gut microbiota in asthma in UK adults
Source: BMC Microbiol. 2018 Sep 12;18:114. doi: 10.1186/s12866-018-1257-x (PMC6134768; doi:10.1186/s12866-018-1257-x)
Supplement: Supplementary file 8 — Table S5. MGSs from the cohort: The relative abundance and statistical test of the MGSs. (XLS 1648 kb) [file 12866_2018_1257_MOESM8_ESM.xls]

## Sheet: A
Tab S3A.MGS from the cohort
MGS id	P value	Effect size	Enrichment(Comparison of mean;N:normal;Y:asthma,'<' or '>' show significant difference(p<0.05);'<=' or '>=' or '<=>' show difference,but not significant(p>0.05). )	Cluster_gene	Annotated gene	Main annotation species	Main annotation strains	Main annotation size	Main percentage	Main identity
MGS00001	0.0340224	-0.15015	Y < N	6993	1	Unclassified	Unclassified
MGS00002	0.244402	0.122222	N <= Y	4636	4560	Bacteroides fragilis	Unclassified	4495	0.969586	99.2189
MGS00003	0.0871102	0.18048	N <= Y	4625	4604	Escherichia coli	Unclassified	4183	0.904432	98.8512
MGS00004	0.219832	0.129129	N <= Y	4441	4225	unclassified Lachnospiraceae bacterium	unclassified Lachnospiraceae bacterium 3_1_57FAA_CT1	4221	0.950462	98.2724
MGS00005	0.451059	-0.0795796	Y <= N	4426	3013	Bacteroides intestinalis	Bacteroides intestinalis DSM 17393	2861	0.646408	90.156
MGS00006	0.549337	-0.0501502	Y <= N	4025	937	Unclassified	Unclassified
MGS00007	0.653392	-0.0417417	Y <= N	3910	3025	Bacteroides thetaiotaomicron	Unclassified	2773	0.709207	89.6244
MGS00008	0.747478	-0.0340841	Y <= N	3902	3814	Bacteroides caccae	Bacteroides caccae ATCC 43185	3794	0.972322	99.4928
MGS00009	2.52448e-05	0.397598	N < Y	3645	375	Unclassified	Unclassified
MGS00010	0.515421	-0.063964	Y <= N	3584	2990	Prevotella copri	Unclassified	2970	0.828683	97.11
MGS00011	0.327429	-0.103303	Y <= N	3505	3425	Parabacteroides merdae	Parabacteroides merdae ATCC 43184	3424	0.97689	99.1836
MGS00012	0.743196	-0.0346847	Y <= N	3476	3447	Parabacteroides distasonis	Unclassified	3438	0.989068	98.5109
MGS00013	0.438397	0.0687688	N <= Y	3461	1063	Unclassified	Unclassified
MGS00014	0.825254	-0.0234234	Y <= N	3435	3397	Bacteroides thetaiotaomicron	Unclassified	3362	0.978748	98.7917
MGS00015	0.00718952	0.283483	N < Y	3352	73	Unclassified	Unclassified
MGS00016	0.334869	-0.101802	Y <= N	3244	3178	Bacteroides uniformis	Unclassified	3146	0.96979	98.891
MGS00017	0.23901	0.10991	N <= Y	3213	3107	unclassified Coprobacillus sp. 29_1	unclassified Coprobacillus sp. 29_1	3106	0.966698	99.5548
MGS00018	0.881507	-0.0135135	Y <= N	3208	406	Unclassified	Unclassified
MGS00019	0.943106	0.00720721	N <= Y	3207	3143	Bacteroides intestinalis	Bacteroides intestinalis DSM 17393	3140	0.979108	98.9336
MGS00020	0.167304	-0.127628	Y <= N	3153	1060	Unclassified	Unclassified
MGS00021	1	-0.00015015	Y <=> N	3131	3108	Bilophila wadsworthia	Bilophila wadsworthia 3_1_6	3108	0.992654	99.1848
MGS00022	0.0157649	0.233934	N < Y	3031	1144	Unclassified	Unclassified
MGS00023	0.0477805	0.208408	N < Y	2992	2921	Roseburia intestinalis	Unclassified	2834	0.947193	99.199
MGS00024	0.00756526	0.277177	N < Y	2967	2945	Clostridium bolteae	Clostridium bolteae ATCC BAA-613	2941	0.991237	99.1267
MGS00025	0.845329	-0.0201201	Y <= N	2947	2903	Bacteroides eggerthii	Bacteroides eggerthii 1_2_48FAA	2866	0.972514	99.6301
MGS00026	0.00410196	-0.301502	Y < N	2944	2851	Bacteroides stercoris	Bacteroides stercoris ATCC 43183	2815	0.956182	98.9163
MGS00027	0.579839	-0.0543544	Y <= N	2918	1209	Unclassified	Unclassified
MGS00028	0.312527	0.106607	N <= Y	2846	2737	unclassified Ruminococcus sp. 5_1_39BFAA	Unclassified	2724	0.957133	98.8297
MGS00029	0.0209359	0.243544	N < Y	2833	477	Unclassified	Unclassified
MGS00030	0.520543	-0.0678679	Y <= N	2821	2748	Akkermansia muciniphila	Akkermansia muciniphila ATCC BAA-835	2748	0.974123	98.2235
MGS00031	0.891762	-0.0129129	Y <= N	2772	1609	Akkermansia muciniphila	Unclassified	1606	0.579365	88.6719
MGS00032	0.54866	-0.0633634	Y <= N	2751	198	Unclassified	Unclassified
MGS00033	0.446001	0.0804805	N <= Y	2743	1491	Unclassified	Unclassified
MGS00034	0.424212	-0.0843844	Y <= N	2726	435	Unclassified	Unclassified
MGS00035	0.662774	-0.0405405	Y <= N	2638	88	Unclassified	Unclassified
MGS00036	0.880616	-0.0156156	Y <= N	2635	379	Unclassified	Unclassified
MGS00037	0.51528	-0.0617117	Y <= N	2626	2570	Bacteroides clarus	Bacteroides clarus YIT 12056	2548	0.970297	99.2392
MGS00038	0.581452	-0.0582583	Y <= N	2597	2518	Alistipes shahii	Alistipes shahii WAL 8301	2503	0.963804	99.1757
MGS00039	0.252693	0.120721	N <= Y	2587	295	Unclassified	Unclassified
MGS00040	0.00057625	0.346847	N < Y	2576	2534	Clostridium ramosum	Clostridium ramosum DSM 1402	2531	0.982531	99.8392
MGS00041	0.577176	-0.0509009	Y <= N	2565	80	Unclassified	Unclassified
MGS00042	0.379826	-0.0915916	Y <= N	2554	425	Unclassified	Unclassified
MGS00043	0.0713198	0.19024	N <= Y	2545	2449	[Ruminococcus] torques	Unclassified	2431	0.955206	99.7408
MGS00044	0.156923	-0.128529	Y <= N	2541	21	Unclassified	Unclassified
MGS00045	0.117481	-0.154354	Y <= N	2540	195	Unclassified	Unclassified
MGS00046	0.537107	-0.065015	Y <= N	2538	89	Unclassified	Unclassified
MGS00047	0.881106	0.0159159	N <= Y	2530	198	Unclassified	Unclassified
MGS00048	0.470289	0.075976	N <= Y	2529	28	Unclassified	Unclassified
MGS00049	0.761576	0.0321321	N <= Y	2502	104	Unclassified	Unclassified
MGS00050	0.946622	0.00720721	N <= Y	2488	2419	Bacteroides dorei	Unclassified	2372	0.953376	98.9622
MGS00051	0.398022	-0.072973	Y <= N	2473	2413	unclassified Capnocytophaga sp. oral taxon 329	Unclassified	2343	0.947432	98.5537
MGS00052	0.402937	-0.087988	Y <= N	2470	81	Unclassified	Unclassified
MGS00053	0.391945	-0.0903904	Y <= N	2468	22	Unclassified	Unclassified
MGS00054	0.508011	-0.0695195	Y <= N	2465	62	Unclassified	Unclassified
MGS00055	0.0469105	0.20961	N < Y	2458	547	Unclassified	Unclassified
MGS00056	0.0148262	-0.236637	Y < N	2452	153	Unclassified	Unclassified
MGS00057	0.327626	-0.103303	Y <= N	2447	2413	unclassified Alistipes sp. HGB5	Unclassified	2406	0.983245	98.8983
MGS00058	0.435877	0.0822823	N <= Y	2433	2398	Bacteroides ovatus	Unclassified	2334	0.959309	98.6032
MGS00059	0.0755201	-0.163664	Y <= N	2417	300	Unclassified	Unclassified
MGS00060	0.0763002	-0.186036	Y <= N	2397	28	Unclassified	Unclassified
MGS00061	0.505911	-0.0702703	Y <= N	2395	57	Unclassified	Unclassified
MGS00062	0.558222	-0.0618619	Y <= N	2384	359	Unclassified	Unclassified
MGS00063	0.39217	0.0690691	N <= Y	2380	411	Unclassified	Unclassified
MGS00064	0.290452	0.0798799	N <= Y	2367	22	Unclassified	Unclassified
MGS00065	0.272712	-0.109009	Y <= N	2363	35	Unclassified	Unclassified
MGS00066	0.032501	-0.195495	Y < N	2360	165	Unclassified	Unclassified
MGS00067	0.305552	-0.0842342	Y <= N	2358	28	Unclassified	Unclassified
MGS00068	0.296798	-0.10045	Y <= N	2344	8	Unclassified	Unclassified
MGS00069	0.135214	-0.132432	Y <= N	2342	292	Unclassified	Unclassified
MGS00070	0.90696	-0.00990991	Y <= N	2338	233	Unclassified	Unclassified
MGS00071	0.580622	-0.0486486	Y <= N	2328	13	Unclassified	Unclassified
MGS00072	0.899053	0.0132132	N <= Y	2328	75	Unclassified	Unclassified
MGS00073	0.341596	-0.1	Y <= N	2319	281	Unclassified	Unclassified
MGS00074	7.32659e-05	0.417718	N < Y	2315	2306	Eggerthella lenta	Unclassified	2209	0.954212	99.3279
MGS00075	0.0670127	-0.193093	Y <= N	2308	174	Unclassified	Unclassified
MGS00076	0.699478	-0.0408408	Y <= N	2295	2230	Eubacterium hallii	Eubacterium hallii DSM 3353	2228	0.970806	99.4069
MGS00077	0.967048	0.0045045	N <= Y	2294	386	Unclassified	Unclassified
MGS00078	0.0461071	-0.209159	Y < N	2293	352	Unclassified	Unclassified
MGS00079	0.670159	-0.045045	Y <= N	2286	2208	Roseburia hominis	Roseburia hominis A2-183	2205	0.964567	98.7928
MGS00080	0.00193592	-0.307808	Y < N	2278	2244	Sutterella wadsworthensis	Sutterella wadsworthensis 3_1_45B	2244	0.985075	98.6903
MGS00081	0.929586	-0.00900901	Y <= N	2264	18	Unclassified	Unclassified
MGS00082	0.600968	-0.0405405	Y <= N	2264	62	Unclassified	Unclassified
MGS00083	0.387614	0.0864865	N <= Y	2259	87	Unclassified	Unclassified
MGS00084	0.113343	0.166967	N <= Y	2255	2126	[Clostridium] bartlettii	Unclassified	2126	0.942794	99.0946
MGS00085	0.664782	0.0456456	N <= Y	2251	25	Unclassified	Unclassified
MGS00086	0.140719	-0.155255	Y <= N	2244	306	Unclassified	Unclassified
MGS00087	0.24544	-0.121471	Y <= N	2241	205	Unclassified	Unclassified
MGS00088	0.188358	0.12973	N <= Y	2239	2232	Clostridium symbiosum	Clostridium symbiosum WAL-14163	2220	0.991514	99.6322
MGS00089	0.691055	0.042042	N <= Y	2229	448	Unclassified	Unclassified
MGS00090	0.236352	0.124925	N <= Y	2227	57	Unclassified	Unclassified
MGS00091	0.264077	-0.0977477	Y <= N	2227	17	Unclassified	Unclassified
MGS00092	0.424166	-0.0840841	Y <= N	2212	12	Unclassified	Unclassified
MGS00093	0.088303	-0.149099	Y <= N	2205	39	Unclassified	Unclassified
MGS00094	0.183849	0.128228	N <= Y	2187	967	Unclassified	Unclassified
MGS00095	0.272558	-0.115315	Y <= N	2176	1199	Unclassified	Unclassified
MGS00096	0.483519	0.0728228	N <= Y	2175	19	Unclassified	Unclassified
MGS00097	0.577208	-0.0588589	Y <= N	2172	318	Unclassified	Unclassified
MGS00098	0.705865	-0.0297297	Y <= N	2170	381	Unclassified	Unclassified
MGS00099	0.599966	-0.0552553	Y <= N	2160	251	Unclassified	Unclassified
MGS00100	0.0416451	-0.213213	Y < N	2150	82	Unclassified	Unclassified
MGS00101	0.644424	-0.0487988	Y <= N	2149	2072	Roseburia inulinivorans	Roseburia inulinivorans DSM 16841	2061	0.959051	98.5149
MGS00102	0.463193	-0.0774775	Y <= N	2149	2101	Odoribacter splanchnicus	Odoribacter splanchnicus DSM 20712	2100	0.977199	99.5592
MGS00103	0.886664	-0.015015	Y <= N	2147	88	Unclassified	Unclassified
MGS00104	0.0167347	-0.251201	Y < N	2146	218	Unclassified	Unclassified
MGS00105	0.2905	-0.111562	Y <= N	2136	311	Unclassified	Unclassified
MGS00106	0.363707	0.0951952	N <= Y	2135	1447	[Clostridium] bartlettii	Unclassified	1429	0.669321	88.3808
MGS00107	0.100074	-0.171922	Y <= N	2133	153	Unclassified	Unclassified
MGS00108	6.40368e-05	0.418919	N < Y	2127	2123	unclassified Clostridium sp. HGF2	unclassified Clostridium sp. HGF2	2122	0.997649	99.6251
MGS00109	0.0990059	-0.148048	Y <= N	2117	48	Unclassified	Unclassified
MGS00110	0.963594	-0.0045045	Y <= N	2114	74	Unclassified	Unclassified
MGS00111	0.463577	0.0545045	N <= Y	2113	995	Unclassified	Unclassified
MGS00112	0.86857	0.0174174	N <= Y	2111	19	Unclassified	Unclassified
MGS00113	0.308516	-0.0972973	Y <= N	2103	10	Unclassified	Unclassified
MGS00114	0.825255	0.0234234	N <= Y	2096	101	Unclassified	Unclassified
MGS00115	0.152993	-0.110511	Y <= N	2095	122	Unclassified	Unclassified
MGS00116	0.00370479	-0.306006	Y < N	2087	1324	Unclassified	Unclassified
MGS00117	0.0141529	-0.256757	Y < N	2086	31	Unclassified	Unclassified
MGS00118	0.896339	-0.0136637	Y <= N	2080	441	Unclassified	Unclassified
MGS00119	0.0855579	0.181381	N <= Y	2078	2030	butyrate-producing bacterium	Unclassified	2019	0.971607	98.9255
MGS00120	0.601095	-0.0552553	Y <= N	2075	1300	unclassified Ruminococcus sp. SR1/5	Unclassified	1255	0.604819	89.2585
MGS00121	0.110143	0.152553	N <= Y	2075	93	Unclassified	Unclassified
MGS00122	0.820782	0.024024	N <= Y	2071	24	Unclassified	Unclassified
MGS00123	0.442475	-0.0804805	Y <= N	2071	72	Unclassified	Unclassified
MGS00124	0.796504	-0.0273273	Y <= N	2070	216	Unclassified	Unclassified
MGS00125	0.156802	-0.144444	Y <= N	2069	25	Unclassified	Unclassified
MGS00126	0.236206	-0.0942943	Y <= N	2062	25	Unclassified	Unclassified
MGS00127	0.0949895	-0.175826	Y <= N	2057	42	Unclassified	Unclassified
MGS00128	0.0362754	-0.22042	Y < N	2041	230	Unclassified	Unclassified
MGS00129	0.516959	0.065015	N <= Y	2039	20	Unclassified	Unclassified
MGS00130	0.0705442	-0.190691	Y <= N	2036	2012	Eubacterium siraeum	Unclassified	1890	0.928291	98.1025
MGS00131	0.518196	-0.0528529	Y <= N	2036	9	Unclassified	Unclassified
MGS00132	0.0758632	0.182432	N <= Y	2030	372	Unclassified	Unclassified
MGS00133	0.627119	0.0513514	N <= Y	2028	670	Unclassified	Unclassified
MGS00134	0.127218	-0.158859	Y <= N	2027	271	Unclassified	Unclassified
MGS00135	0.928494	0.00960961	N <= Y	2025	1988	Eubacterium rectale	Eubacterium rectale DSM 17629	1929	0.952593	98.3842
MGS00136	0.589544	-0.0375375	Y <= N	2024	255	Unclassified	Unclassified
MGS00137	0.315264	0.106006	N <= Y	2016	1972	unclassified Ruminococcus sp. SR1/5	unclassified Ruminococcus sp. SR1/5	1968	0.97619	98.8541
MGS00138	0.72163	-0.0325826	Y <= N	2009	69	Unclassified	Unclassified
MGS00139	0.0895389	-0.111111	Y <= N	2006	79	Unclassified	Unclassified
MGS00140	0.610276	0.0465465	N <= Y	2001	2	Unclassified	Unclassified
MGS00141	0.0804941	0.184384	N <= Y	1996	1988	Bifidobacterium longum subsp. infantis 157F	Unclassified	1781	0.892285	99.3023
MGS00142	0.182052	0.118318	N <= Y	1991	19	Unclassified	Unclassified
MGS00143	0.158316	-0.143393	Y <= N	1982	26	Unclassified	Unclassified
MGS00144	0.0140279	-0.225375	Y < N	1979	1265	Faecalibacterium prausnitzii	Unclassified	1002	0.506316	87.3402
MGS00145	0.953824	-0.00615616	Y <= N	1976	1938	Ruminococcus lactaris	Ruminococcus lactaris ATCC 29176	1931	0.977227	99.4716
MGS00146	0.0590866	0.195345	N <= Y	1974	1936	[Ruminococcus] gnavus	[Ruminococcus] gnavus ATCC 29149	1894	0.959473	99.1571
MGS00147	0.0420105	-0.20991	Y < N	1971	41	Unclassified	Unclassified
MGS00148	0.173019	-0.0993994	Y <= N	1970	11	Unclassified	Unclassified
MGS00149	0.586326	-0.0537538	Y <= N	1970	86	Unclassified	Unclassified
MGS00150	0.141168	-0.155255	Y <= N	1969	1939	Alistipes putredinis	Alistipes putredinis DSM 17216	1937	0.983748	99.2626
MGS00151	0.460571	-0.0777778	Y <= N	1967	20	Unclassified	Unclassified
MGS00152	0.258542	-0.119219	Y <= N	1964	1925	Faecalibacterium prausnitzii	Faecalibacterium prausnitzii A2-165	1910	0.972505	98.2683
MGS00153	0.0579379	-0.186186	Y <= N	1954	62	Unclassified	Unclassified
MGS00154	0.196285	-0.123423	Y <= N	1951	58	Unclassified	Unclassified
MGS00155	0.787945	-0.0181682	Y <= N	1951	37	Unclassified	Unclassified
MGS00156	0.0488968	-0.168168	Y < N	1950	123	Unclassified	Unclassified
MGS00157	0.686532	-0.0423423	Y <= N	1949	616	Unclassified	Unclassified
MGS00158	0.0193846	-0.246547	Y < N	1948	105	Unclassified	Unclassified
MGS00159	0.109801	0.157357	N <= Y	1947	1721	unclassified Clostridiales bacterium	Unclassified	1697	0.871597	91.7453
MGS00160	0.534236	0.0624625	N <= Y	1946	26	Unclassified	Unclassified
MGS00161	0.722843	0.0285285	N <= Y	1943	1608	Parabacteroides merdae	Unclassified	1581	0.81369	91.763
MGS00162	0.00699491	-0.256757	Y < N	1941	666	Unclassified	Unclassified
MGS00163	0.1901	-0.116667	Y <= N	1940	19	Unclassified	Unclassified
MGS00164	0.466099	-0.056006	Y <= N	1939	11	Unclassified	Unclassified
MGS00165	0.301864	-0.103153	Y <= N	1936	30	Unclassified	Unclassified
MGS00166	0.432442	-0.0828829	Y <= N	1934	1914	Bifidobacterium adolescentis	Unclassified	1817	0.939504	99.1069
MGS00167	0.130733	-0.158859	Y <= N	1933	157	Unclassified	Unclassified
MGS00168	0.810806	-0.0249249	Y <= N	1932	320	Unclassified	Unclassified
MGS00169	0.508272	-0.0454955	Y <= N	1924	479	Unclassified	Unclassified
MGS00170	0.314094	-0.103904	Y <= N	1918	19	Unclassified	Unclassified
MGS00171	0.323419	-0.104204	Y <= N	1918	95	Unclassified	Unclassified
MGS00172	0.893645	-0.0126126	Y <= N	1903	139	Unclassified	Unclassified
MGS00173	0.722667	-0.0336336	Y <= N	1902	51	Unclassified	Unclassified
MGS00174	0.0021126	-0.323724	Y < N	1898	995	Coprococcus eutactus	Unclassified	984	0.51844	89.3795
MGS00175	0.261022	-0.118619	Y <= N	1896	1864	Faecalibacterium prausnitzii	Faecalibacterium prausnitzii KLE1255	1840	0.970464	98.6578
MGS00176	0.121018	-0.163363	Y <= N	1896	11	Unclassified	Unclassified
MGS00177	0.998863	0.0003003	N <= Y	1894	421	Unclassified	Unclassified
MGS00178	0.721744	0.0376877	N <= Y	1893	1804	[Ruminococcus] obeum	Unclassified	1756	0.927628	95.941
MGS00179	0.314118	-0.0984985	Y <= N	1892	1851	Butyrivibrio crossotus	Butyrivibrio crossotus DSM 2876	1850	0.977801	99.1847
MGS00180	0.688957	0.0423423	N <= Y	1886	1845	Dorea longicatena	Dorea longicatena DSM 13814	1841	0.97614	99.3278
MGS00181	0.70925	0.0387387	N <= Y	1884	101	Unclassified	Unclassified
MGS00182	0.226143	-0.096997	Y <= N	1884	97	Unclassified	Unclassified
MGS00183	0.347018	-0.0960961	Y <= N	1873	299	Unclassified	Unclassified
MGS00184	0.752416	0.033033	N <= Y	1872	53	Unclassified	Unclassified
MGS00185	0.119992	-0.123724	Y <= N	1871	10	Unclassified	Unclassified
MGS00186	0.259491	-0.1	Y <= N	1870	1844	Bacteroides finegoldii	Bacteroides finegoldii DSM 17565	1829	0.978075	99.3214
MGS00187	0.820747	-0.024024	Y <= N	1867	75	Unclassified	Unclassified
MGS00188	0.116143	-0.165766	Y <= N	1859	1841	Bacteroides xylanisolvens	Unclassified	1824	0.981173	98.3625
MGS00189	0.195024	-0.0962462	Y <= N	1854	8	Unclassified	Unclassified
MGS00190	0.0784158	-0.170571	Y <= N	1854	1847	Bifidobacterium bifidum	Bifidobacterium bifidum S17	1819	0.981122	99.2519
MGS00191	0.971592	-0.0039039	Y <= N	1852	1783	Coprococcus comes	Coprococcus comes ATCC 27758	1773	0.957343	99.3088
MGS00192	0.511439	-0.0690691	Y <= N	1851	672	Unclassified	Unclassified
MGS00193	0.0360759	-0.167868	Y < N	1844	51	Unclassified	Unclassified
MGS00194	0.751754	-0.0333333	Y <= N	1843	19	Unclassified	Unclassified
MGS00195	0.0283897	-0.205105	Y < N	1841	72	Unclassified	Unclassified
MGS00196	0.993421	-0.000750751	Y <= N	1840	69	Unclassified	Unclassified
MGS00197	0.00089442	-0.344444	Y < N	1839	80	Unclassified	Unclassified
MGS00198	0.930758	-0.00930931	Y <= N	1838	1793	Bacteroides dorei/vulgatus	Bacteroides dorei/vulgatus ATCC 8482	1756	0.955386	99.2303
MGS00199	0.0718745	-0.182432	Y <= N	1831	980	Unclassified	Unclassified
MGS00200	0.162503	-0.14039	Y <= N	1830	1232	Alistipes shahii	Unclassified	1180	0.644809	88.6312
MGS00201	0.415259	-0.0657658	Y <= N	1829	390	Unclassified	Unclassified
MGS00202	0.460343	-0.0714715	Y <= N	1828	12	Unclassified	Unclassified
MGS00203	0.640332	0.0483483	N <= Y	1824	788	Unclassified	Unclassified
MGS00204	0.391479	-0.0812312	Y <= N	1820	67	Unclassified	Unclassified
MGS00205	0.533555	-0.0540541	Y <= N	1819	82	Unclassified	Unclassified
MGS00206	0.071273	0.154805	N <= Y	1816	12	Unclassified	Unclassified
MGS00207	0.447586	-0.0687688	Y <= N	1814	120	Unclassified	Unclassified
MGS00208	0.250337	0.121321	N <= Y	1813	1808	Clostridium leptum	Clostridium leptum DSM 753	1808	0.997242	99.527
MGS00209	0.781825	-0.0292793	Y <= N	1813	292	Unclassified	Unclassified
MGS00210	0.470134	-0.0567568	Y <= N	1811	16	Unclassified	Unclassified
MGS00211	0.334858	0.101802	N <= Y	1798	1748	Ruminococcus bromii	Ruminococcus bromii L2-63	1748	0.972191	98.5664
MGS00212	0.762284	-0.0310811	Y <= N	1795	31	Unclassified	Unclassified
MGS00213	0.349688	-0.0723724	Y <= N	1795	59	Unclassified	Unclassified
MGS00214	0.132881	-0.127027	Y <= N	1791	264	Unclassified	Unclassified
MGS00215	0.274339	0.112913	N <= Y	1789	71	Unclassified	Unclassified
MGS00216	0.851956	-0.0154655	Y <= N	1785	15	Unclassified	Unclassified
MGS00217	0.192259	0.137387	N <= Y	1782	1303	Eubacterium hallii	Unclassified	1280	0.718294	86.9795
MGS00218	0.427043	0.078979	N <= Y	1780	1774	Bifidobacterium animalis subsp. lactis V9	Bifidobacterium animalis subsp. lactis V9	1772	0.995506	99.9908
MGS00219	0.109964	-0.168168	Y <= N	1766	23	Unclassified	Unclassified
MGS00220	0.599056	-0.0460961	Y <= N	1765	2	Unclassified	Unclassified
MGS00221	0.0958714	0.175676	N <= Y	1765	1751	[Ruminococcus] obeum	[Ruminococcus] obeum ATCC 29174	1746	0.989235	99.1905
MGS00222	0.00352368	-0.303604	Y < N	1761	329	Unclassified	Unclassified
MGS00223	0.36253	0.0807808	N <= Y	1759	1066	unclassified Ruminococcus sp. 5_1_39BFAA	Unclassified	1033	0.587265	85.9299
MGS00224	0.671266	-0.0432432	Y <= N	1757	32	Unclassified	Unclassified
MGS00225	0.0217757	-0.238438	Y < N	1757	30	Unclassified	Unclassified
MGS00226	0.513441	-0.0657658	Y <= N	1756	8	Unclassified	Unclassified
MGS00227	0.0985578	-0.108108	Y <= N	1756	317	Unclassified	Unclassified
MGS00228	0.269998	-0.116366	Y <= N	1753	1600	Faecalibacterium prausnitzii	Unclassified	1557	0.888192	91.1703
MGS00229	0.907014	-0.0124625	Y <= N	1753	1712	Faecalibacterium prausnitzii	Faecalibacterium prausnitzii L2-6	1694	0.966343	97.783
MGS00230	0.417503	-0.0627628	Y <= N	1752	1154	Faecalibacterium prausnitzii	Unclassified	1039	0.593037	88.8925
MGS00231	0.0308431	-0.165616	Y < N	1748	10	Unclassified	Unclassified
MGS00232	0.164931	-0.118619	Y <= N	1746	7	Unclassified	Unclassified
MGS00233	0.160156	-0.114715	Y <= N	1746	54	Unclassified	Unclassified
MGS00234	0.55486	-0.0591592	Y <= N	1746	4	Unclassified	Unclassified
MGS00235	0.00457531	-0.287688	Y < N	1746	35	Unclassified	Unclassified
MGS00236	0.8104	-0.0222222	Y <= N	1735	11	Unclassified	Unclassified
MGS00237	0.494677	-0.0581081	Y <= N	1734	1699	Coprococcus eutactus	Coprococcus eutactus ATCC 27759	1698	0.979239	99.165
MGS00238	0.783296	-0.0207207	Y <= N	1732	171	Unclassified	Unclassified
MGS00239	0.617715	-0.0429429	Y <= N	1730	40	Unclassified	Unclassified
MGS00240	0.535974	0.0651652	N <= Y	1727	229	Unclassified	Unclassified
MGS00241	0.00210158	-0.324324	Y < N	1725	87	Unclassified	Unclassified
MGS00242	0.328097	0.101201	N <= Y	1724	29	Unclassified	Unclassified
MGS00243	0.038824	-0.165465	Y < N	1720	1150	Faecalibacterium prausnitzii	Unclassified	960	0.55814	87.2349
MGS00244	0.575178	0.0591592	N <= Y	1715	138	Unclassified	Unclassified
MGS00245	0.0091085	-0.274174	Y < N	1714	187	Unclassified	Unclassified
MGS00246	0.992921	0.00105105	N <= Y	1713	979	Unclassified	Unclassified
MGS00247	0.948739	0.00690691	N <= Y	1707	1661	Dialister invisus	Dialister invisus DSM 15470	1661	0.973052	98.4044
MGS00248	0.0564014	-0.157658	Y <= N	1698	7	Unclassified	Unclassified
MGS00249	0.136614	-0.127778	Y <= N	1695	42	Unclassified	Unclassified
MGS00250	0.211163	-0.131231	Y <= N	1682	14	Unclassified	Unclassified
MGS00251	0.445374	-0.0801802	Y <= N	1681	13	Unclassified	Unclassified
MGS00252	0.358218	-0.0746246	Y <= N	1680	8	Unclassified	Unclassified
MGS00253	0.888052	-0.0112613	Y <= N	1672	8	Unclassified	Unclassified
MGS00254	0.461581	-0.0705706	Y <= N	1665	77	Unclassified	Unclassified
MGS00255	0.470073	-0.0762763	Y <= N	1665	198	Unclassified	Unclassified
MGS00256	0.484834	-0.051952	Y <= N	1663	16	Unclassified	Unclassified
MGS00257	0.210167	-0.121772	Y <= N	1662	13	Unclassified	Unclassified
MGS00258	0.277544	-0.111862	Y <= N	1660	8	Unclassified	Unclassified
MGS00259	0.0850575	0.13003	N <= Y	1658	19	Unclassified	Unclassified
MGS00260	0.696494	-0.036036	Y <= N	1656	21	Unclassified	Unclassified
MGS00261	0.174724	-0.143093	Y <= N	1653	93	Unclassified	Unclassified
MGS00262	0.673719	0.0444444	N <= Y	1651	22	Unclassified	Unclassified
MGS00263	0.000557873	-0.357057	Y < N	1650	85	Unclassified	Unclassified
MGS00264	0.466578	0.0768769	N <= Y	1650	42	Unclassified	Unclassified
MGS00265	0.339759	0.1	N <= Y	1646	447	Unclassified	Unclassified
MGS00266	0.109866	-0.128078	Y <= N	1645	27	Unclassified	Unclassified
MGS00267	0.634146	-0.0486486	Y <= N	1634	15	Unclassified	Unclassified
MGS00268	0.551738	0.0498498	N <= Y	1631	3	Unclassified	Unclassified
MGS00269	0.860763	0.0156156	N <= Y	1630	1567	Bacteroides plebeius	Bacteroides plebeius DSM 17135	1563	0.958896	95.8741
MGS00270	0.658084	-0.0393393	Y <= N	1622	115	Unclassified	Unclassified
MGS00271	0.00311066	-0.235135	Y < N	1621	50	Unclassified	Unclassified
MGS00272	0.700658	0.0384384	N <= Y	1612	1605	Bifidobacterium dentium	Bifidobacterium dentium ATCC 27679	1590	0.986352	99.4833
MGS00273	0.342378	-0.0974474	Y <= N	1612	59	Unclassified	Unclassified
MGS00274	0.0488346	-0.207808	Y < N	1609	23	Unclassified	Unclassified
MGS00275	0.824448	-0.0225225	Y <= N	1607	14	Unclassified	Unclassified
MGS00276	0.171711	-0.101502	Y <= N	1605	215	Unclassified	Unclassified
MGS00277	0.342306	-0.068018	Y <= N	1604	60	Unclassified	Unclassified
MGS00278	0.238163	-0.123724	Y <= N	1604	922	unclassified Ruminococcus sp. 5_1_39BFAA	Unclassified	878	0.547382	85.7949
MGS00279	0.00703698	-0.281381	Y < N	1596	61	Unclassified	Unclassified
MGS00280	0.524959	0.0557057	N <= Y	1591	2	Unclassified	Unclassified
MGS00281	0.196499	-0.0876877	Y <= N	1580	10	Unclassified	Unclassified
MGS00282	0.755652	-0.0253754	Y <= N	1579	4	Unclassified	Unclassified
MGS00283	0.221495	-0.0915916	Y <= N	1572	14	Unclassified	Unclassified
MGS00284	0.208543	-0.12012	Y <= N	1572	171	Unclassified	Unclassified
MGS00285	0.858231	0.0189189	N <= Y	1572	1549	Eubacterium ventriosum	Eubacterium ventriosum ATCC 27560	1549	0.985369	99.3589
MGS00286	0.861378	-0.0174174	Y <= N	1571	194	Unclassified	Unclassified
MGS00287	0.0858845	-0.179279	Y <= N	1569	1183	butyrate-producing bacterium	Unclassified	1169	0.745061	88.3629
MGS00288	0.143112	-0.14955	Y <= N	1569	79	Unclassified	Unclassified
MGS00289	0.293668	-0.0942943	Y <= N	1564	52	Unclassified	Unclassified
MGS00290	0.855505	-0.0175676	Y <= N	1562	151	Unclassified	Unclassified
MGS00291	0.116216	-0.115616	Y <= N	1559	10	Unclassified	Unclassified
MGS00292	0.14851	-0.137237	Y <= N	1555	40	Unclassified	Unclassified
MGS00293	0.0545367	-0.177628	Y <= N	1553	815	Oxalobacter formigenes	Unclassified	791	0.509337	83.7719
MGS00294	0.154298	-0.1503	Y <= N	1552	30	Unclassified	Unclassified
MGS00295	0.867502	0.0117117	N <= Y	1552	109	Unclassified	Unclassified
MGS00296	0.495833	-0.0717718	Y <= N	1549	1489	Methanobrevibacter smithii	Unclassified	1471	0.949645	99.3167
MGS00297	0.309031	-0.0864865	Y <= N	1543	1078	Alistipes shahii	Unclassified	1029	0.666883	87.7424
MGS00298	0.00232257	-0.321021	Y < N	1539	207	Unclassified	Unclassified
MGS00299	0.803361	-0.0255255	Y <= N	1538	277	Unclassified	Unclassified
MGS00300	0.238365	0.123123	N <= Y	1538	11	Unclassified	Unclassified
MGS00301	0.944781	-0.00660661	Y <= N	1537	1368	Parasutterella excrementihominis	Unclassified	1322	0.860117	89.6468
MGS00302	0.20404	-0.123423	Y <= N	1537	10	Unclassified	Unclassified
MGS00303	0.363174	-0.0747748	Y <= N	1536	580	Unclassified	Unclassified
MGS00304	0.4218	0.0846847	N <= Y	1529	41	Unclassified	Unclassified
MGS00305	0.886072	-0.0151652	Y <= N	1526	75	Unclassified	Unclassified
MGS00306	0.0750924	-0.187688	Y <= N	1525	98	Unclassified	Unclassified
MGS00307	0.0127053	0.237237	N < Y	1524	1432	Clostridium spiroforme	Unclassified	1431	0.938976	98.4586
MGS00308	0.302119	-0.100751	Y <= N	1512	30	Unclassified	Unclassified
MGS00309	0.35455	-0.0761261	Y <= N	1504	328	Unclassified	Unclassified
MGS00310	0.0175515	-0.248949	Y < N	1496	35	Unclassified	Unclassified
MGS00311	0.632059	0.0333333	N <= Y	1493	0	Unclassified	Unclassified
MGS00312	0.0516767	0.205255	N <= Y	1493	1491	Dorea formicigenerans	Dorea formicigenerans ATCC 27755	1491	0.99866	99.1728
MGS00313	0.0770973	-0.16967	Y <= N	1488	426	Unclassified	Unclassified
MGS00314	0.853093	-0.0168168	Y <= N	1477	221	Unclassified	Unclassified
MGS00315	0.969065	0.00375375	N <= Y	1474	2	Unclassified	Unclassified
MGS00316	0.231752	-0.0951952	Y <= N	1471	74	Unclassified	Unclassified
MGS00317	0.0412323	-0.176877	Y < N	1465	14	Unclassified	Unclassified
MGS00318	0.123084	-0.162462	Y <= N	1465	149	Unclassified	Unclassified
MGS00319	0.634589	-0.0430931	Y <= N	1459	1074	Eubacterium cylindroides	Unclassified	1051	0.720356	99.1143
MGS00320	0.230897	-0.118619	Y <= N	1457	140	Unclassified	Unclassified
MGS00321	0.0236894	-0.238589	Y < N	1457	1139	Eubacterium eligens	Unclassified	1105	0.758408	96.9397
MGS00322	0.340482	0.100601	N <= Y	1456	198	Unclassified	Unclassified
MGS00323	0.0186514	0.183183	N < Y	1455	386	Unclassified	Unclassified
MGS00324	0.105706	-0.12012	Y <= N	1453	54	Unclassified	Unclassified
MGS00325	0.0210315	-0.196997	Y < N	1453	11	Unclassified	Unclassified
MGS00326	0.624368	0.0423423	N <= Y	1450	53	Unclassified	Unclassified
MGS00327	0.0970335	-0.174925	Y <= N	1445	233	Unclassified	Unclassified
MGS00328	2.79085e-05	0.362913	N < Y	1437	328	Unclassified	Unclassified
MGS00329	0.29474	-0.109309	Y <= N	1437	24	Unclassified	Unclassified
MGS00330	0.0386591	-0.213814	Y < N	1431	9	Unclassified	Unclassified
MGS00331	0.900431	0.0114114	N <= Y	1428	1	Unclassified	Unclassified
MGS00332	0.0622329	0.148348	N <= Y	1423	121	Unclassified	Unclassified
MGS00333	0.300917	-0.0956456	Y <= N	1417	4	Unclassified	Unclassified
MGS00334	0.244478	0.122823	N <= Y	1406	22	Unclassified	Unclassified
MGS00335	0.0808252	-0.145946	Y <= N	1402	4	Unclassified	Unclassified
MGS00336	0.868981	0.0174174	N <= Y	1393	50	Unclassified	Unclassified
MGS00337	0.363657	0.0936937	N <= Y	1392	5	Unclassified	Unclassified
MGS00338	0.12155	-0.134835	Y <= N	1384	41	Unclassified	Unclassified
MGS00339	0.642155	0.0471471	N <= Y	1381	93	Unclassified	Unclassified
MGS00340	0.184772	-0.093994	Y <= N	1380	9	Unclassified	Unclassified
MGS00341	0.47329	-0.0723724	Y <= N	1378	125	Unclassified	Unclassified
MGS00342	0.974309	-0.0033033	Y <= N	1364	26	Unclassified	Unclassified
MGS00343	0.416996	0.0762763	N <= Y	1361	2	Unclassified	Unclassified
MGS00344	0.0331256	0.168318	N < Y	1361	7	Unclassified	Unclassified
MGS00345	0.0690805	-0.140541	Y <= N	1360	210	Unclassified	Unclassified
MGS00346	0.978717	0.0024024	N <= Y	1356	8	Unclassified	Unclassified
MGS00347	0.354689	0.0972973	N <= Y	1353	461	Unclassified	Unclassified
MGS00348	0.243849	0.122973	N <= Y	1353	1342	[Ruminococcus] torques	[Ruminococcus] torques L2-14	1340	0.990392	98.5584
MGS00349	0.445486	-0.0627628	Y <= N	1351	84	Unclassified	Unclassified
MGS00350	0.946251	-0.00720721	Y <= N	1350	23	Unclassified	Unclassified
MGS00351	0.348496	0.0911411	N <= Y	1348	5	Unclassified	Unclassified
MGS00352	0.275789	-0.0756757	Y <= N	1348	89	Unclassified	Unclassified
MGS00353	0.420884	-0.0792793	Y <= N	1341	5	Unclassified	Unclassified
MGS00354	0.1137	-0.157958	Y <= N	1337	1304	unclassified Clostridium sp. L2-50	Unclassified	1303	0.97457	98.6691
MGS00355	0.150904	-0.129429	Y <= N	1329	20	Unclassified	Unclassified
MGS00356	0.329487	-0.0765766	Y <= N	1329	0	Unclassified	Unclassified
MGS00357	0.353776	-0.0963964	Y <= N	1328	35	Unclassified	Unclassified
MGS00358	0.266841	-0.111111	Y <= N	1323	80	Unclassified	Unclassified
MGS00359	0.342809	-0.0861862	Y <= N	1322	10	Unclassified	Unclassified
MGS00360	0.367606	-0.0651652	Y <= N	1305	211	Unclassified	Unclassified
MGS00361	0.490205	-0.0642643	Y <= N	1302	0	Unclassified	Unclassified
MGS00362	0.745791	0.0223724	N <= Y	1288	7	Unclassified	Unclassified
MGS00363	0.905716	-0.0108108	Y <= N	1283	1	Unclassified	Unclassified
MGS00364	0.918453	-0.00780781	Y <= N	1277	2	Unclassified	Unclassified
MGS00365	0.254505	-0.0807808	Y <= N	1276	53	Unclassified	Unclassified
MGS00366	0.253195	-0.0960961	Y <= N	1276	129	Unclassified	Unclassified
MGS00367	0.238759	-0.0956456	Y <= N	1269	55	Unclassified	Unclassified
MGS00368	0.132921	0.158258	N <= Y	1265	3	Unclassified	Unclassified
MGS00369	0.203504	-0.107508	Y <= N	1255	31	Unclassified	Unclassified
MGS00370	0.106804	-0.167868	Y <= N	1254	94	Unclassified	Unclassified
MGS00371	0.0167397	0.234384	N < Y	1251	70	Unclassified	Unclassified
MGS00372	0.761909	-0.0279279	Y <= N	1250	7	Unclassified	Unclassified
MGS00373	0.256847	-0.0842342	Y <= N	1249	7	Unclassified	Unclassified
MGS00374	0.757743	-0.0243243	Y <= N	1238	1	Unclassified	Unclassified
MGS00375	0.182721	-0.13033	Y <= N	1234	1087	Eubacterium biforme	Unclassified	1078	0.873582	90.9213
MGS00376	0.857763	-0.0117117	Y <= N	1230	13	Unclassified	Unclassified
MGS00377	0.958313	0.00555556	N <= Y	1224	54	Unclassified	Unclassified
MGS00378	0.490846	0.0687688	N <= Y	1223	1	Unclassified	Unclassified
MGS00379	0.343436	-0.0813814	Y <= N	1223	106	Unclassified	Unclassified
MGS00380	0.0539089	-0.193694	Y <= N	1223	813	Coprococcus catus	Unclassified	806	0.659035	87.2986
MGS00381	0.372048	-0.0645646	Y <= N	1220	6	Unclassified	Unclassified
MGS00382	0.0490527	0.207508	N < Y	1218	1179	Coprococcus catus	Coprococcus catus GD/7	1177	0.966338	98.9233
MGS00383	0.0765174	-0.186486	Y <= N	1218	18	Unclassified	Unclassified
MGS00384	0.351727	0.0815315	N <= Y	1205	6	Unclassified	Unclassified
MGS00385	0.173405	-0.135736	Y <= N	1201	10	Unclassified	Unclassified
MGS00386	0.777409	-0.0214715	Y <= N	1201	207	Unclassified	Unclassified
MGS00387	0.258504	-0.0917417	Y <= N	1185	7	Unclassified	Unclassified
MGS00388	0.182973	0.14024	N <= Y	1168	1163	Veillonella parvula	Unclassified	1100	0.941781	98.4106
MGS00389	0.131148	-0.156006	Y <= N	1167	123	Unclassified	Unclassified
MGS00390	0.0601427	-0.14955	Y <= N	1166	16	Unclassified	Unclassified
MGS00391	0.857209	-0.0162162	Y <= N	1163	3	Unclassified	Unclassified
MGS00392	0.212505	0.128529	N <= Y	1154	19	Unclassified	Unclassified
MGS00393	0.217336	0.0981982	N <= Y	1148	352	Unclassified	Unclassified
MGS00394	0.0402213	-0.198799	Y < N	1146	1033	Methanobrevibacter smithii	Unclassified	977	0.852531	92.7281
MGS00395	0.893513	-0.00900901	Y <= N	1146	77	Unclassified	Unclassified
MGS00396	0.98615	-0.0018018	Y <= N	1141	6	Unclassified	Unclassified
MGS00397	0.433031	-0.0624625	Y <= N	1137	39	Unclassified	Unclassified
MGS00398	0.730224	-0.0265766	Y <= N	1131	6	Unclassified	Unclassified
MGS00399	0.707936	0.0396396	N <= Y	1109	1078	Bacteroides ovatus	Unclassified	984	0.887286	98.3352
MGS00400	0.276115	-0.096997	Y <= N	1102	873	unclassified Ruminococcus sp. SR1/5	Unclassified	862	0.782214	87.4139
MGS00401	0.833016	0.0223724	N <= Y	1098	78	Unclassified	Unclassified
MGS00402	0.645513	-0.0316817	Y <= N	1095	165	Unclassified	Unclassified
MGS00403	0.710326	0.0306306	N <= Y	1093	300	Unclassified	Unclassified
MGS00404	0.713125	-0.0264264	Y <= N	1090	2	Unclassified	Unclassified
MGS00405	0.0238986	-0.237237	Y < N	1081	151	Unclassified	Unclassified
MGS00406	0.714345	0.0375375	N <= Y	1076	174	Unclassified	Unclassified
MGS00407	0.154121	-0.12988	Y <= N	1076	667	unclassified Clostridium sp. L2-50	Unclassified	666	0.618959	91.4171
MGS00408	0.191144	-0.136336	Y <= N	1076	34	Unclassified	Unclassified
MGS00409	0.255481	-0.118619	Y <= N	1072	28	Unclassified	Unclassified
MGS00410	0.000610281	0.247447	N < Y	1069	339	Unclassified	Unclassified
MGS00411	0.509887	-0.063964	Y <= N	1067	1063	Bifidobacterium catenulatum-Bifidobacterium pseudocatenulatum complex	Bifidobacterium catenulatum-Bifidobacterium pseudocatenulatum complex JCM 1194	1048	0.982193	98.963
MGS00412	0.265804	-0.106306	Y <= N	1065	5	Unclassified	Unclassified
MGS00413	0.14945	-0.123123	Y <= N	1061	6	Unclassified	Unclassified
MGS00414	0.746392	-0.0342342	Y <= N	1061	355	Unclassified	Unclassified
MGS00415	0.258924	-0.108408	Y <= N	1059	2	Unclassified	Unclassified
MGS00416	0.492077	-0.0536036	Y <= N	1057	156	Unclassified	Unclassified
MGS00417	0.081901	-0.132432	Y <= N	1057	6	Unclassified	Unclassified
MGS00418	0.766595	0.0207207	N <= Y	1055	1023	Phascolarctobacterium succinatutens	Phascolarctobacterium succinatutens YIT 12067	1023	0.969668	97.0326
MGS00419	0.630861	0.0504505	N <= Y	1052	1050	Streptococcus thermophilus	Streptococcus thermophilus LMG 18311	1020	0.969582	99.4443
MGS00420	0.468676	0.0683183	N <= Y	1045	8	Unclassified	Unclassified
MGS00421	0.787188	0.0285285	N <= Y	1034	9	Unclassified	Unclassified
MGS00422	0.872262	-0.0114114	Y <= N	1033	47	Unclassified	Unclassified
MGS00423	0.00413653	-0.264865	Y < N	1026	48	Unclassified	Unclassified
MGS00424	0.891803	0.0108108	N <= Y	1024	4	Unclassified	Unclassified
MGS00425	0.0410428	-0.215315	Y < N	1016	903	Faecalibacterium prausnitzii	Unclassified	866	0.852362	90.749
MGS00426	0.672601	-0.0309309	Y <= N	1014	29	Unclassified	Unclassified
MGS00427	0.439204	0.0816817	N <= Y	1014	200	Unclassified	Unclassified
MGS00428	0.37787	-0.0612613	Y <= N	1014	0	Unclassified	Unclassified
MGS00429	0.893747	0.0141141	N <= Y	1005	9	Unclassified	Unclassified
MGS00430	0.61395	0.0531532	N <= Y	1004	545	unclassified Ruminococcus sp. 5_1_39BFAA	Unclassified	503	0.500996	84.5916
MGS00431	0.859919	0.0127628	N <= Y	978	1	Unclassified	Unclassified
MGS00432	0.983997	0.00225225	N <= Y	973	816	Dorea longicatena	Unclassified	811	0.833505	87.869
MGS00433	0.333427	0.102102	N <= Y	962	957	Streptococcus salivarius	Unclassified	820	0.852391	98.3299
MGS00434	0.306656	-0.104204	Y <= N	956	3	Unclassified	Unclassified
MGS00435	0.783244	-0.0291291	Y <= N	956	101	Unclassified	Unclassified
MGS00436	0.707228	-0.0267267	Y <= N	937	8	Unclassified	Unclassified
MGS00437	0.249491	0.113363	N <= Y	934	133	Unclassified	Unclassified
MGS00438	0.438435	0.0684685	N <= Y	933	3	Unclassified	Unclassified
MGS00439	0.0384343	-0.191892	Y < N	929	5	Unclassified	Unclassified
MGS00440	0.0803568	-0.141892	Y <= N	924	0	Unclassified	Unclassified
MGS00441	0.212544	-0.13048	Y <= N	924	18	Unclassified	Unclassified
MGS00442	0.0974562	0.133634	N <= Y	923	922	unclassified Lachnospiraceae bacterium	unclassified Lachnospiraceae bacterium 1_4_56FAA	922	0.998917	99.2844
MGS00443	0.357073	-0.0867868	Y <= N	917	889	unclassified Clostridium sp. L2-50	Unclassified	889	0.969466	99.1828
MGS00444	0.339246	0.1003	N <= Y	914	594	unclassified Ruminococcus sp. SR1/5	Unclassified	573	0.626915	87.8949
MGS00445	0.568805	0.0537538	N <= Y	912	315	Unclassified	Unclassified
MGS00446	0.535067	-0.0633634	Y <= N	908	4	Unclassified	Unclassified
MGS00447	0.138694	-0.133934	Y <= N	907	0	Unclassified	Unclassified
MGS00448	0.0281422	-0.231532	Y < N	905	605	Eubacterium eligens	Unclassified	599	0.661878	95.0085
MGS00449	0.981378	-0.0018018	Y <= N	895	890	Ruminococcus champanellensis	Ruminococcus champanellensis	890	0.994413	98.8489
MGS00450	0.782548	0.0225225	N <= Y	894	2	Unclassified	Unclassified
MGS00451	0.380118	-0.0900901	Y <= N	892	20	Unclassified	Unclassified
MGS00452	0.0536691	-0.168769	Y <= N	890	116	Unclassified	Unclassified
MGS00453	0.875601	0.0105105	N <= Y	886	9	Unclassified	Unclassified
MGS00454	0.384122	-0.0887387	Y <= N	881	73	Unclassified	Unclassified
MGS00455	0.149181	-0.147147	Y <= N	875	13	Unclassified	Unclassified
MGS00456	0.347078	-0.0591592	Y <= N	873	202	Unclassified	Unclassified
MGS00457	0.0546968	-0.196396	Y <= N	868	15	Unclassified	Unclassified
MGS00458	0.132906	-0.10961	Y <= N	867	24	Unclassified	Unclassified
MGS00459	0.264972	0.116216	N <= Y	855	855	Anaerotruncus colihominis	Anaerotruncus colihominis DSM 17241	855	1	99.9835
MGS00460	0.124804	-0.16006	Y <= N	853	21	Unclassified	Unclassified
MGS00461	0.211023	-0.0839339	Y <= N	851	1	Unclassified	Unclassified
MGS00462	0.560982	0.0534535	N <= Y	844	225	Unclassified	Unclassified
MGS00463	0.032373	-0.187988	Y < N	842	238	Unclassified	Unclassified
MGS00464	0.542594	0.0603604	N <= Y	836	2	Unclassified	Unclassified
MGS00465	0.454229	-0.0734234	Y <= N	835	147	Unclassified	Unclassified
MGS00466	0.0422772	-0.175976	Y < N	833	821	Desulfovibrio piger	Desulfovibrio piger ATCC 29098	819	0.983193	98.1367
MGS00467	0.0331437	0.152402	N < Y	829	9	Unclassified	Unclassified
MGS00468	0.990119	0.0012012	N <= Y	825	442	Unclassified	Unclassified
MGS00469	0.810906	-0.0225225	Y <= N	825	239	Unclassified	Unclassified
MGS00470	0.490054	-0.0599099	Y <= N	823	1	Unclassified	Unclassified
MGS00471	0.00771521	-0.26997	Y < N	822	1	Unclassified	Unclassified
MGS00472	0.144251	-0.104505	Y <= N	810	4	Unclassified	Unclassified
MGS00473	0.492939	-0.0618619	Y <= N	810	376	Unclassified	Unclassified
MGS00474	0.419164	0.0783784	N <= Y	806	8	Unclassified	Unclassified
MGS00475	0.182715	-0.117117	Y <= N	801	4	Unclassified	Unclassified
MGS00476	0.808355	0.0249249	N <= Y	800	242	Unclassified	Unclassified
MGS00477	0.840569	-0.0207207	Y <= N	797	4	Unclassified	Unclassified
MGS00478	0.0421141	-0.183784	Y < N	792	191	Unclassified	Unclassified
MGS00479	0.562336	0.0534535	N <= Y	791	784	Bifidobacterium catenulatum-Bifidobacterium pseudocatenulatum complex	Bifidobacterium catenulatum-Bifidobacterium pseudocatenulatum complex JCM 1200	779	0.984829	99.0702
MGS00480	0.0580354	-0.159309	Y <= N	787	699	Desulfovibrio piger	Unclassified	699	0.888183	93.9315
MGS00481	0.0411367	-0.210811	Y < N	785	15	Unclassified	Unclassified
MGS00482	0.450989	-0.0786787	Y <= N	784	780	Parasutterella excrementihominis	Parasutterella excrementihominis YIT 11859	767	0.978316	99.6632
MGS00483	0.010184	0.253754	N < Y	773	385	Unclassified	Unclassified
MGS00484	0.597251	0.0342342	N <= Y	773	9	Unclassified	Unclassified
MGS00485	0.702021	0.0378378	N <= Y	770	34	Unclassified	Unclassified
MGS00486	0.476982	0.0735736	N <= Y	753	17	Unclassified	Unclassified
MGS00487	0.820912	-0.018018	Y <= N	748	1	Unclassified	Unclassified
MGS00488	0.119091	-0.143544	Y <= N	737	1	Unclassified	Unclassified
MGS00489	0.923645	-0.00840841	Y <= N	735	18	Unclassified	Unclassified
MGS00490	0.516377	-0.0585586	Y <= N	734	1	Unclassified	Unclassified
MGS00491	0.454429	-0.0713213	Y <= N	733	582	Prevotella copri	Unclassified	578	0.78854	96.6788
MGS00492	0.274566	-0.0942943	Y <= N	732	3	Unclassified	Unclassified
MGS00493	0.0257235	-0.235135	Y < N	732	64	Unclassified	Unclassified
MGS00494	0.443667	0.0543544	N <= Y	731	157	Unclassified	Unclassified
MGS00495	0.280105	-0.112913	Y <= N	729	721	Haemophilus parainfluenzae	Unclassified	624	0.855967	96.6078
MGS00496	0.176188	-0.122823	Y <= N	724	24	Unclassified	Unclassified
MGS00497	0.525856	-0.0426426	Y <= N	722	14	Unclassified	Unclassified
MGS00498	0.442475	-0.0804805	Y <= N	717	431	Eubacterium eligens	Unclassified	428	0.596932	91.2482
MGS00499	0.462647	-0.0510511	Y <= N	715	4	Unclassified	Unclassified
MGS00500	0.113822	-0.165315	Y <= N	714	19	Unclassified	Unclassified

## Sheet: B
Tab S5B.The relative abundance of MGSs.
MGS id	35387	35388	35389	35391	35392	35512	35515	35516	35519	35520	35541	35542	35549	35550	35551	35552	35561	35562	35563	35577	35578	35583	35630	35635	35657	35658	35665	35666	35697	35704	35705	35706	35708	35712	35723	35733	35739	35740	35741	35837	35838	35979	35980	35989	35991	35992	36005	36006	36011
MGS00001	0	0	0	0	0	0.00621981	0	0	0	0.000226103	0	0.00393994	0	0.00131013	0	0	0.00162747	0.00310627	0.00013541	0	0.0011019	0.000100399	0	0	0	0.000200267	0.00489648	0	0	0	0	0	0	0	0	0	0.000728782	0	0	0	0	0	0	0	0	0	0	0.00468918	0
MGS00002	0.00369093	0.000252733	0.00656101	0.0040449	3.79053e-05	0.00330918	6.80178e-06	0.00225701	0	0	3.12525e-05	0.000314613	0	1.06645e-06	0.00384541	3.62026e-05	6.86661e-07	0.0143532	4.78798e-05	1.54459e-06	0.00469848	0.000438102	0	1.39876e-05	0.00552332	5.8085e-07	0.00119243	1.00201e-05	0.000132614	0.157748	0.00159874	0.00109267	0.000716855	0.00136673	2.83119e-06	0.00023857	0	7.94249e-05	0.000404432	0.0128678	0.00443167	0.000642074	0	0	0	3.41536e-05	0.000411481	1.51186e-06	0
MGS00003	0.000275482	0.000892128	0.151277	1.19512e-05	0.00285792	2.20201e-05	7.18861e-05	0.000103097	0.109298	0.00607002	0.00250666	0	0.00445039	9.81956e-05	0.00220527	0.000105643	0.00701535	0.00033963	0.000242172	0.00138047	0	0.000254412	4.81446e-06	1.13043e-05	0.000629046	0.110381	2.14695e-05	9.52735e-05	0.000171575	0.0192004	0	0.0646575	9.45968e-06	0.0112625	0.000286001	0.000550805	0.000206439	0.000107158	1.0251e-05	2.32776e-06	5.53638e-06	0.00424932	0	0.000485337	0.0314358	0.00508869	0.000293025	0.00117853	0.000194846
MGS00004	0.000171501	3.53835e-07	4.74246e-05	2.83383e-06	7.26258e-05	8.04058e-06	2.76514e-06	2.28542e-05	5.60759e-05	0	7.44367e-05	9.68181e-06	1.53405e-06	1.34924e-05	0.000208633	0.000130807	0	0.000121938	6.56827e-05	3.22847e-05	0	7.34585e-05	0.000733769	3.25824e-05	5.74797e-05	0	5.37012e-05	2.4221e-06	3.80441e-05	3.18135e-05	2.62069e-05	0.000612583	1.44028e-05	6.62082e-05	2.00805e-06	0.00012707	5.69348e-06	0	0	0	3.13416e-06	0	0.000251535	0	0.000206471	0.000154023	5.31058e-06	0	1.14954e-05
MGS00005	0.00106004	0.0259367	0.00181017	0.0745636	0.0209445	0.0225095	1.01604e-05	0.000326818	0.00640595	0.000519601	8.15954e-05	0.0243119	0.000484913	0.000822135	0.0154105	8.26e-05	0.000473166	0.00157729	0.000143311	8.17782e-06	0.0190823	0.000496185	0.0280558	0.0129242	0.00523693	0.000243354	2.18362e-05	4.11657e-06	0.000399352	1.23021e-06	1.49249e-06	2.60171e-08	0.000262909	1.57736e-06	0.00512282	0.00041209	1.34772e-05	0.00266307	0.00379945	3.87939e-06	0.00274491	0.0494786	0.0138589	0.00245948	0.044624	0.00191019	0.0258826	0.000845376	0.00233787
MGS00006	1.35051e-05	6.54078e-07	0	0	0	0	6.28846e-05	0	0	0.0060184	0	0	0.000917641	0.000717244	0	0.000606221	0	0	0	0	0	0	0.00344043	0	0	0	0	0	0.000792083	0	0	0	0	0	0	0	0.000920365	0.000497284	0	0	0	0.00163738	0.000268173	0	0	0.00148046	0	0	0
MGS00007	1.20428e-07	2.86408e-07	2.09875e-07	4.46739e-07	0	0	0	0	0	0	0	0.00374686	0	0.00128938	3.16263e-06	0	0	0	0	0	0	0	3.79473e-07	1.79956e-07	1.87675e-06	0	0	0	0	0	5.39742e-07	0	3.98956e-07	1.09515e-06	0.00624194	0	0	0	0	1.84835e-06	0	0	0	0.000336384	0	0	0	2.23092e-07	7.3615e-06
MGS00008	3.02494e-05	0.00349547	1.5307e-05	0.0115864	0.00410005	9.87608e-07	0.000457019	0.00812267	0.00389859	0.00151379	0.0120827	0.00035876	0	0.00241205	2.50723e-06	0.00610507	0.00295742	0.00862001	0.000231113	1.89576e-06	0	0.00102782	0.0252955	0.0162756	6.70349e-06	0.000741321	0.00130067	0	0.00103626	3.69292e-07	2.49496e-06	0.105464	0.00418696	1.85365e-05	0.00697814	2.34294e-06	0.00909271	0.00139139	0	0.0103508	0.0168466	3.62955e-06	1.08042e-05	0.0194613	0.00218459	0.000743023	0.00413544	0.00172086	0.00384248
MGS00009	7.55322e-07	0	0.000216052	0	1.53575e-06	0	0	0	9.51529e-06	0	0	0.00718285	0	3.07742e-05	0.000123403	9.20454e-07	0	0	0	8.83235e-05	0	9.71306e-06	6.11878e-05	0	6.57122e-07	0	0	0	0	1.75699e-05	0	0.000171509	1.64695e-05	4.42191e-06	0	0	1.49407e-06	0	0	3.85856e-05	0	0	0	0	0	0.000127529	0	0	2.93112e-06
MGS00010	0.0454908	5.48831e-06	0	0	0	0	0.00453138	1.34858e-08	0	1.83819e-06	0	0	0.0451516	0.0134816	0	6.6072e-06	0.00196395	1.46953e-06	0	0	0	9.50013e-06	0	4.53443e-06	7.69993e-06	0.072208	3.34003e-05	0.0877849	0.00195045	0	0	0.000841618	0.183945	0	0	6.38249e-07	1.71264e-05	0	8.20142e-06	1.13633e-06	0	0	0	0.00487494	5.66786e-06	0	3.52919e-05	0	3.15095e-05
MGS00011	0.0343884	0.000379808	2.33139e-08	0.00487298	0.000633475	1.91042e-05	0.000589754	1.17193e-05	0.00587619	0.00178342	0.0190056	0.113495	0.00117999	0.000538294	0.0015066	0.00737979	0	1.76173e-07	0.00439253	0.00899646	4.20164e-05	2.11792e-07	0.00289619	0.0116389	2.81864e-05	0.000816363	3.05005e-06	0.0156586	0	0	0	1.20411e-06	0.00768517	2.2276e-06	0.00872133	0.00106516	0.00767609	0.00224255	0	0.0103807	4.33242e-07	2.20846e-06	0.00355577	0.00379643	0.00999393	0.00318082	0.00310159	0.0044936	0.00168145
MGS00012	0.00598095	0.0103638	1.79664e-06	0.00352253	0.0047943	0.00604808	0.000387861	0.00807516	0.000664747	0.00503217	0.0010296	0.129729	0.00293545	0.00573921	0.0261487	0.00261154	0.000388741	0.0050207	1.91226e-05	0.00171529	0.00894959	0.0105569	0.0165271	0.0059822	0.00179817	0.00229834	0.00410371	0.0024039	0.000310937	3.84555e-09	0.00705125	0.00620282	1.18465e-05	0.00105893	0.00505856	0.00103145	0.00589325	0.000536194	0.00539294	0.00449449	0.00960197	0.0106289	0.00195868	0.00422114	0.0053359	0.0026608	0.00404466	0.00137836	0.00152691
MGS00013	0	0.00197308	0	0.00469588	0.00230871	0.000559275	0	0	0	3.45214e-08	0	0.000594018	0	0	0	0	0	0	2.89538e-05	0	0	0	0	0.00355408	0	0	0	2.16356e-07	0.00125286	0	0	0	1.34937e-06	0	0	0.00417919	0	0	0.00325505	0	0.00512184	0	0	0.000109501	0	0	0.0102144	0	0
MGS00014	0.00117746	0.0131723	0.0122731	0.00217703	0.00179729	0.00397233	0.000276556	0.00494159	0.000467809	4.53175e-05	0.000653459	0.0116859	0.00329606	0.000312943	0.0331049	0.00691615	3.73998e-05	0.00348546	6.68545e-05	0.00900493	0.00121406	0.00344657	0.0126513	0.0116096	5.19942e-06	0.000757126	0.00284171	0.00287031	0.000363249	2.35885e-07	0.0156229	0	0.000439171	0.00129513	4.17249e-05	0.00657373	0.000776915	9.04142e-06	0.000318355	0.00340333	0.00141911	0.0041615	0.00120504	9.20007e-06	0.000710942	0.000302934	0.00388164	0.000107616	0.000768668
MGS00015	0.00262032	0.000108579	0.00195515	0.000124465	0.000435261	0.000444993	0.00171163	0.00070414	0.00156575	0.0024218	0.00100582	8.14179e-05	0.000136985	0.00072213	0.0018111	0.000452931	0.000122905	0.00277268	0.00028589	0.00622095	0.000239706	0.000717212	0.000259727	0.000890479	0.00103731	0.000538439	0.000792317	8.16868e-05	0.0013317	0.000111409	0.00118159	0.0100886	0.000725975	0.00403698	0.000256219	0.00197441	0.000549876	4.07771e-05	0.000177238	0.000278438	0.000375055	0.000130053	0.000194543	0.000591706	0.00324847	0.00113198	0.000372044	0.000112983	0.000798708
MGS00016	0.0155536	0.022004	0.0731246	0.0147221	0.0329439	0.0318647	0.000799403	0.00962373	0.0712264	0.00291265	0.0225604	0.0111027	0.00961474	0.0187523	0.0607244	0.0576385	0.000145264	0.108414	0.0134512	0.0739259	0.023707	0.0125239	0.0508348	0.0438517	0.07633	0.0061484	0.0573245	0.029697	0.00349713	0.128995	0.0519496	0.0250248	0.00768171	0.00971437	0.0310986	0.0187612	0.00832256	0.00645337	0.0125179	0.013679	0.0244554	0.046327	0.00519173	0.00671204	0.00444798	0.0172037	0.0197255	0.00454922	0.0042085
MGS00017	0.000440246	0	3.55474e-05	0	0	1.15392e-05	0	0	6.55691e-06	0	0	0	0	0	7.18918e-05	0	0	0.000534965	2.1695e-06	1.66126e-05	4.82615e-06	0	0	0	0	0	0	0	0	4.50402e-05	0	0	0	3.24769e-06	1.09477e-05	3.52416e-05	0	0	0	0	0	0	0	0.00193009	0	0	0	0	3.72093e-05
MGS00018	0.0121807	3.63305e-06	0	0	0	4.53316e-05	0	0	0	0.000451783	2.17549e-06	0	0	0	4.66123e-07	0	0.000125099	4.3529e-05	0	0	5.36792e-05	6.0417e-05	0	4.71986e-06	0	0	0	1.31919e-05	5.41099e-05	0	0	0	0	0	0	1.03719e-07	0	0.00075136	0.000161762	1.14652e-05	0	0	0	0.000471739	0.00191639	8.07701e-05	0	0	0.000190901
MGS00019	0.00327772	6.51404e-05	0.0472985	0.00184507	2.76506e-06	0	0	0	1.77106e-06	0	0	4.06109e-07	0.0011588	3.22076e-07	4.02769e-08	0	0	0.0415533	0.00352313	0	2.49521e-07	0.00791977	1.03908e-06	8.06447e-08	1.11482e-07	0	1.56336e-05	0	0.00716989	0	0	0	0	7.46018e-06	0	0	1.65416e-05	0.00389994	3.38426e-05	0	0	5.64275e-05	0	0	2.11707e-05	6.24838e-06	4.90702e-07	0.0218458	5.04174e-06
MGS00020	6.89395e-06	1.82076e-05	0	0.000325159	0	0	5.17344e-05	0.000122164	0	0	5.69168e-05	0	8.12039e-05	0.000234183	0	0.0021893	0	0	0	0	0	0	0.000351338	0	0	0	0	4.95149e-05	0	0	0	0	0	0	8.55651e-05	9.65574e-07	0.00333813	0	2.22644e-05	0.00169031	0.000809911	0	0	0	0.00216881	0	0.000323791	0	2.41563e-06
MGS00021	0.00333306	0.000678832	0	0.00090974	6.38917e-05	0.000858006	0.000625421	8.45509e-05	0.00101078	0.000399559	0.00145763	0.000507597	0.000142089	0.00164558	0.000379599	0.00255785	0.000653565	0.000206805	0.000111281	0.000170508	0.00193274	0.00633181	0.000445543	0.000449509	0.00207943	0.000693838	0.00119941	0.000494645	4.39029e-05	0.0113704	0.00138192	0	0.000367835	0.000346907	0.0012304	0.00103789	0.000326692	5.80909e-05	0.000265503	0.000302692	0.00166851	0.000169467	0.000801258	0.000247257	0.00365174	0.00158074	6.22967e-05	3.39286e-05	8.69956e-05
MGS00022	1.36106e-07	0	0.000218785	8.03973e-08	1.26263e-05	2.74993e-06	6.20682e-05	8.38726e-06	0	0	0	0.000802206	0	0	0.000476835	0	0	1.02505e-06	0	0	2.63178e-07	3.03778e-05	0	0	4.4668e-06	7.19073e-06	0	0	6.48301e-06	0	0	0	0	0	0	0	1.38065e-05	0	0	0	2.15093e-05	0	0	0	2.25357e-05	0	0	0	4.79525e-05
MGS00023	3.80081e-05	1.21549e-06	0	0.00314269	0.00124318	0.000329033	0	0	6.62475e-05	0	4.01996e-05	0	1.7614e-06	0.00166721	0.00528366	1.3477e-06	2.71931e-08	0.000357483	0	7.60673e-05	0.00249883	0.00401406	0	0.00293031	1.53467e-05	2.20702e-06	0.000858607	0.000740868	0.000114329	0.000311188	0.00176389	0	0.00166253	0.000774764	0.00410032	0.000487963	0.00182704	0.00121924	0.00137387	0.00536794	0.00137773	0.000392853	0	1.22449e-06	1.3983e-06	2.90253e-06	0.000509239	0	0.000636846
MGS00024	5.38131e-06	0	0.000276378	0	0	2.5696e-06	1.97296e-05	0	2.16998e-05	1.54762e-06	0.000369702	0.0103313	0	1.66101e-06	0.000364737	5.50472e-06	0	4.42369e-06	3.2252e-06	0.000138132	1.82218e-06	2.75056e-05	4.75177e-05	3.27749e-05	2.74511e-05	0	3.66069e-06	0	0	0.000826162	2.38167e-05	0.000181211	1.13048e-05	0.000125483	1.17023e-05	0	2.06744e-05	0	0	0.000218742	5.84879e-05	8.10572e-07	1.28255e-06	0	0	1.05752e-05	0	0	3.74137e-06
MGS00025	4.8349e-07	2.39665e-06	8.1262e-07	7.88958e-06	6.666e-06	0	1.12472e-05	2.2871e-05	4.48618e-07	0.00173485	0.0768914	0	0.00189973	2.30718e-05	0.0519049	0.000733464	0	7.42167e-06	0.00128315	0.0498022	0	1.47803e-06	5.51823e-07	0	2.96899e-06	0	6.39033e-09	0	0	0	6.03133e-07	0	6.20171e-05	2.69786e-06	5.6044e-06	0.00718924	8.50445e-07	0	0	2.97617e-07	7.53207e-06	1.76759e-05	7.51412e-06	0.000784321	0	7.65117e-07	1.51454e-06	0.0209801	0
MGS00026	0.00571829	8.78553e-06	0.00412917	0	0.00667806	0	0	3.50387e-06	1.4214e-06	5.57876e-06	1.27905e-05	0	5.21566e-06	0.000386215	1.01823e-06	0	0	0	0.00171722	1.34491e-05	0.0426047	0.0117053	0.0335806	0.0388853	0	0.000440504	0.00740227	0.00883717	0	0	2.13347e-07	5.23852e-07	0.00558946	2.62968e-06	0.00422385	0	2.69516e-05	0.00236902	0.00660678	1.26353e-05	0	9.5367e-07	1.62039e-06	5.29146e-09	1.43938e-05	0.00273377	0.0129465	0.0125673	0
MGS00027	3.9061e-07	0	2.36418e-06	0	0	0	0	4.76627e-07	0	1.30652e-06	0	0	0.00232679	0	0	0	0	0	0	0	1.46825e-06	0	0	0	8.45676e-06	0.00104011	4.97388e-06	0	0.000353235	0	0	0.0116596	4.89567e-07	1.74176e-08	0.0035416	0.00508509	9.59669e-07	0	0	5.12999e-06	0	0	0	0.000979533	0	0.000652845	0	0.0038895	2.23814e-05
MGS00028	0.000464784	0.000934678	0.00122122	0.000475615	0.00731115	0.00137995	0.00399337	0.00301468	0.0006803	0.000451424	0.000519585	1.02578e-05	0.000264217	0.00178289	0.00360552	0.00146113	0.0005705	0.00212885	0.000122836	0.00331436	0.00243702	0.000950813	0.00425755	0.00219211	0.00168945	0.00610847	0.00219658	0.00144064	0.0061119	0.00349495	0.0016776	0.000157724	0.00154863	0.0312525	0.0030006	0.0109306	0.00265822	0.000528543	0.0077546	0.00253892	0.0013495	0.00262156	0.00366999	0.00191102	0.000262349	0.000205079	0.00587581	0.00366415	0.0163231
MGS00029	0.000604221	0.000144194	0.00201725	5.97486e-06	4.73897e-05	5.27265e-05	1.59379e-07	8.08343e-05	8.29652e-05	2.85888e-05	5.81193e-05	0.000492288	1.01818e-06	5.49478e-07	0.00139703	8.01435e-05	0	0.000101137	1.84074e-05	0.00114309	9.38878e-05	0.000161456	0.000135735	3.89717e-05	0.000517914	0.000117022	4.29683e-05	0.000337137	6.35413e-06	0.000557548	3.31566e-05	0.000331113	0.000229719	0.000266656	2.72044e-05	0.000389423	7.43381e-05	1.14819e-06	9.09533e-05	0.00038127	8.99112e-06	0	1.70208e-06	1.52384e-06	2.90607e-05	3.82148e-06	1.95986e-05	4.96101e-06	1.21338e-05
MGS00030	0.0231742	0.00251817	6.61158e-06	0.00322303	0.00500863	0.0363567	4.44506e-05	3.85306e-05	0.0123141	0.0183049	5.15738e-05	3.53755e-05	0.0140973	0.0142299	2.90613e-07	0.00135526	0.0125669	0.00454691	6.45916e-06	0.023238	0.00263293	3.18529e-06	0.00246445	9.76096e-05	0.00312799	0.00166345	7.03318e-06	0.00766228	0.0219618	0.000484327	0	0.022832	0.00627733	1.6497e-06	3.24079e-05	0.0258611	0.00756192	0.00294188	0.00179316	0.00272897	0	0.00168686	0.00729103	0.00305071	0.00613022	0.0298234	0.00300638	9.74421e-05	0.088296
MGS00031	0	0	0	5.89052e-07	0	0	0.0380043	0.0215745	0	0	0	0	0	0	0	0	0	0	0.00510742	0	3.25307e-06	0	0	2.28486e-06	0	0	0	0	0	0	1.83217e-06	0	2.95835e-05	0	0.0161139	0	0	0	0	0	4.92603e-07	0	4.69667e-07	0	0	0	0	0	0
MGS00032	0.000527976	0.0015181	4.47918e-05	0.000169603	0.000593368	0.00061121	3.06074e-05	0.000190725	3.16841e-05	7.76423e-05	0.000200481	0	0.000133707	0.00070918	0	0.000203013	1.04773e-06	5.97855e-05	0.000313034	8.52644e-05	0.000758898	0.000340058	2.1764e-05	0.000656951	0.000946649	0.00287602	0.000874984	0.00167367	1.45711e-05	0	0.002321	3.35124e-05	0.00107871	0.00015559	0.000887007	0.000479357	9.12556e-05	0.000319	0.000528827	0.000282452	0.000155388	0.00097096	0.000401088	4.55337e-05	7.5532e-06	3.21361e-06	0.000183969	0.000612131	0.000391504
MGS00033	0.000476541	0.00176792	0	7.35084e-05	0.0407396	0.00206801	0.000115526	0.00205801	0.000257661	0.0151378	0.00113354	0.00198902	0.00833857	0.00742912	0	0.00937018	0	0.016962	9.06512e-06	7.03022e-06	0.00473968	0.00587184	0.000800864	0.0152103	0.00757601	0.000742525	0.002561	0.000141973	0.00132885	2.42352e-06	0.00458906	2.47699e-05	5.03083e-06	0.00486806	0.0119148	0.000696642	0.000398979	0.00268176	0.00163261	0.00164671	0.00835824	0.0104827	0.000634729	0.001238	0.0243478	0.000998214	0.00168536	0.000190984	0.0273002
MGS00034	0.000639956	0.0091246	0	0.00298362	0.00093882	0.00552693	0.00107692	0.0118854	0.00187018	0.00162372	0.00818955	2.84914e-06	0.000594823	0.0011413	0	0.00281233	0.000291702	0.00279711	0.00468711	0.00727487	0.0056865	0.0129716	0.00216377	0.00380357	0.00082785	0.000578803	0.00489692	0.00138496	0.00771884	0	0.00608928	0.000853098	0.00454701	0.00333205	0.00234845	0.00459475	0.000637483	0.00200311	0.00454107	0.00580721	0.00120566	0.00757567	0.00343146	0.00452448	0.0030415	0.00471062	0.00240002	0.00154933	0.0317655
MGS00035	0	0	0	0.0178152	0.0056554	2.00176e-06	0.00399443	0.00195794	0	4.53022e-05	0	2.04303e-06	0	0	0	0	0.00457721	0	3.18276e-05	1.27537e-05	0	0	0.00139203	0	5.29134e-06	0	0.00303776	0	0.00200115	0	0	0.000881242	0	0	0	0	0	0	0	0	0.00654426	4.79851e-05	0.00192794	0.000678587	0	1.41912e-05	0	0	0
MGS00036	5.20047e-05	0.000224639	0	1.52281e-05	0	6.69757e-05	8.83154e-05	2.22969e-05	9.78944e-05	0.000108016	0.00021395	0	1.29817e-05	0.000824983	1.83143e-05	0	0.000329101	0.000331357	1.46895e-06	0	0	0	0	0	0.00010244	0	3.69443e-05	2.4266e-05	0	0	0.000282559	0.000697085	0.000325919	2.00449e-06	0.000787224	0.000157673	0	0	0	0	0.000109994	7.79249e-05	0.00359996	0.000438144	6.09586e-06	3.03931e-05	6.03201e-06	0	0
MGS00037	1.10361e-06	0.00798221	0	0	0.00970336	0	0	4.14053e-06	0.00154521	0	0.00287794	2.45778e-05	0.000166111	8.57655e-08	0	0	0	0	0	0	6.47177e-07	0.0108994	9.50533e-07	7.89071e-07	0	0	1.38402e-06	3.36483e-07	0.000405738	2.80628e-07	0	0	4.06414e-07	0	0.000693398	0	0.00646889	0	5.73604e-07	0.00143334	0	0	0	0	6.66925e-06	0	0.00410057	0.000814724	0
MGS00038	0.0119126	0.000643465	1.64626e-06	0.00256406	0.00208452	0.00742981	8.93083e-05	8.98428e-06	0.00487235	0.000148513	0.00142685	0.000836743	3.60724e-06	0.00683068	0.00602789	0.00673165	0.00264782	0.00137151	0.000218192	0.0191313	0.00203751	0.000876791	0.00371219	0.0226892	9.39476e-06	4.46722e-05	0.000770905	0.000649836	0.00329199	1.47452e-07	8.02827e-07	0.00253005	0.00260472	2.14407e-06	0.00554519	0.0038491	0.00292335	0.00497488	0.00221356	0.0197804	0.0301707	0.0202996	2.56197e-06	0.0116805	0.00621628	0.00160016	0.00980026	0.000209702	4.20515e-06
MGS00039	0.00168786	0.000804357	0.000314161	0.000145004	0.000344223	0.00106532	6.52638e-05	8.07545e-05	0.000436516	8.36782e-07	0.000196964	0.000613376	8.13017e-07	9.5005e-05	0.000980651	0.000427487	2.55634e-05	0.000757581	9.66897e-05	0.000162985	0.000107063	0.00278	0.00473269	0.000568647	0.00198311	3.54831e-05	0.000826988	0.000550154	4.6977e-05	0.000440988	6.61725e-05	0.000678401	0.000799524	0.000500288	0.000229958	0.000202135	0.000389575	8.47535e-05	0.000136153	0.000178412	5.89523e-05	6.56371e-05	5.13636e-05	0.000195989	0.000372904	3.4439e-05	0.000149325	4.82032e-05	1.13275e-05
MGS00040	6.77692e-06	0	0.000114805	9.40418e-05	0.000198104	0	2.13273e-05	6.85329e-06	1.53559e-06	0	0.00449229	0	0	0	0.00100687	0	0	2.25876e-06	0	9.52349e-08	0	2.68966e-05	7.9832e-05	7.52593e-07	5.8833e-06	0	5.01297e-05	0	0	2.46844e-05	0	3.52202e-08	0	0.000149805	0	1.89536e-05	1.72466e-06	0	0	0.000569374	7.95111e-07	0	7.41511e-06	0	0.000151463	0	0	0	6.20307e-05
MGS00041	0	0.00106243	0	0.00189487	0.00372663	0	0	8.42066e-07	0	0	0	0.000559948	0	0.00155167	0	0	0	0.00238182	5.09478e-06	0	0	0	0.00263258	0	1.72615e-07	0	0	0	0	0	0	0	7.12838e-07	0	0.00259828	2.11799e-05	0	0	0.000382629	0	0.0111462	6.03229e-07	0	0	0.0063567	0	0	0.000212541	3.38959e-06
MGS00042	0.000160638	0.000203375	6.53893e-06	0.00023688	0	0.000309553	0.00212204	0.00341204	0	0.000227183	0.000364073	7.05255e-07	0.000180245	0.000726664	5.11755e-06	0	5.79011e-06	2.55261e-05	0.000170076	0	0.000121251	0	0	0.000238602	0.000840888	0	0.000211732	0.000239984	4.78999e-05	0	0.000202528	0.000386788	0.000678629	0	0.000640257	0.00110419	0	4.46195e-06	0	0.000151373	4.50252e-05	4.43018e-08	0.000682113	0.000111876	4.39226e-05	0.000127527	0.000505585	0	1.93612e-06
MGS00043	0.00352933	5.36641e-05	0.000701915	3.65588e-05	2.39003e-05	9.93743e-05	8.22748e-05	0.000301012	0.000279855	0.000519118	0.00354551	0.00164746	3.94102e-07	4.73691e-07	0.00231143	1.23051e-05	0	0.000415917	3.08693e-05	0.000481067	0.000295986	0.000156023	0.00167502	0.0014084	0.000252984	1.2599e-06	0.00459056	2.6344e-05	5.85434e-05	0.00160753	3.10307e-07	0.00975065	0.000289076	0.000576861	4.47466e-05	0	0.000963219	5.19953e-05	0.00273881	0.00191118	0.00011602	1.75652e-06	0	0	1.72383e-07	3.94344e-06	0.00057955	8.87382e-06	0.00127299
MGS00044	0	0.000101672	0	0	0	0	0	0	0.000818535	0.000248653	0	0	0.000308339	0	0	0	0	0.000454607	0.000128521	0	0	0.000689424	1.08042e-05	0	3.15188e-05	0	0.000417081	9.25923e-05	0	0	0	0.00113135	0	0	0.000123137	0	1.55514e-07	0.000130973	3.96427e-05	0	0	0	0	0	0	0	7.04753e-05	0	0
MGS00045	0	0	5.82918e-05	0.00184802	0	0	3.43443e-06	0	0.000107971	0	0	0.000206301	0.000160458	0.000448486	0	0	7.93277e-06	1.47648e-05	0	2.67823e-07	3.19246e-05	0	0	0	0	1.62799e-05	0	0.000739872	0.000226193	0	0	0	6.15694e-06	0	0.00244359	0.0023668	0.00871815	0.00226207	0.000141593	0	0.00107311	0.000522727	8.68808e-05	0.000306249	0.000278928	0	3.23101e-05	0	0
MGS00046	0.000605022	0.00099093	0	0.00196773	0	0	0.000642628	0.00353284	0.000886969	0	0.000449568	0.0011453	0.000914751	5.23066e-05	0.00175976	0.0303442	0	0.00250297	4.25433e-05	0.00943124	0.0018709	0.00168447	0.000514456	0.00534837	0.0019845	1.0861e-07	0.000120931	0	0	1.51e-05	0	0.00792549	0.00123496	3.49975e-06	0	5.62607e-05	1.42883e-06	0.000283622	0.0014024	0	0.000147252	0.00191378	0	0	0.00442487	4.25633e-05	6.93132e-05	4.38367e-05	0.00372231
MGS00047	0.000456634	0.00297052	0.00112048	0.00106669	0.00854859	0.00210384	0.00213695	0.00971106	0.000711489	0.00454122	0.00150646	1.13032e-05	0.000260583	0.00223665	0	0.00143873	0.00195635	0.0014108	0.00562453	0.00430892	0.00255471	0.000711704	4.78124e-06	0.00124148	0.00476026	0.00067564	0.00423328	0.00223605	0.00128815	0.0014143	3.82865e-06	3.37326e-05	0.00195771	0.0191475	0.00352249	0.00302678	0.00386384	0.00237032	0.00235022	0.00399281	0.00273774	0.00162464	0.00283682	0.000471298	0.000673745	0.00445055	0.00310651	0.00237258	0.00745981
MGS00048	0.00151683	0.000165717	0	0	7.21606e-05	6.86714e-05	6.51753e-06	0	0.000745056	0.000103728	0.000826741	0	0.000333946	3.24987e-07	1.80698e-05	0	6.94069e-06	0.00059583	0.00160584	0.000106864	2.48783e-05	0.000101246	0.000123165	2.07494e-05	1.15691e-05	4.4574e-06	0.000167062	1.99347e-05	4.04038e-05	0	2.53138e-05	0.00278373	0.000172742	0.000366172	9.1789e-05	1.16744e-05	7.73474e-05	5.46904e-05	4.03155e-05	0	0	1.83466e-05	4.55825e-06	0.000148144	9.64026e-05	0.000260586	1.15606e-05	1.73057e-05	2.21043e-08
MGS00049	0.000456598	0.00542236	0	0.000411545	0.00652032	0.00235717	0.000248429	0.000779936	0.0028891	3.96827e-06	0.000169721	6.85912e-06	0.000385936	0.000371064	0.00231676	0.00021466	0.000485831	0.000266906	0.00171068	0.000508412	0.000274395	1.59955e-05	0.0005063	0.00270368	0.0189861	0.00146282	0.000243033	0.00492629	0.00181641	7.70685e-06	6.08684e-06	3.31581e-05	0.000408723	4.13636e-06	7.05811e-05	0.00233932	0.000426278	0.00736602	0.001744	9.68925e-05	0.00108077	0.000614613	0.00905381	0.00199361	0.000268105	8.1491e-05	0.000122384	0.00378111	0.0014062
MGS00050	7.36857e-05	0.0271077	7.74243e-05	0.0180907	0.00796303	0.0189664	6.44539e-06	8.88689e-05	0.000400326	0.000136583	0.000129133	0.000737287	0.0102713	9.52413e-05	0.0218529	3.53682e-05	0.00347432	0.000130414	0.000163345	0.0153488	0.0330125	0.00471429	0.000305131	0.0237014	0.00024153	0.00232899	0.0261628	0.000122927	0.00112278	3.48305e-06	0.0274277	0.0267692	5.75005e-05	2.8752e-05	0.0193045	0.00556982	0.000185345	9.43208e-05	0.00404401	0.0226833	2.23042e-05	0.0533631	7.18145e-05	0.00274036	9.27656e-05	0.000510332	0.00181595	0.0115711	1.57204e-05
MGS00051	0.00163338	0	0	0	0.00903107	0	0.000184264	0	0	0	0.0113694	0	0	0.00124912	0	0.00575881	0.000552996	0	0.00506546	2.56049e-07	0	0	0	0	0	0.000952392	0	0	0.00276655	0	0	0	0	0	0.00342551	0	0	0.00118955	0	0.0147811	0	0	0	0.00132621	0	1.21931e-05	0	0.00535336	3.81803e-07
MGS00052	0	0.00297321	0	4.35022e-06	0.000408705	0.000200003	8.78125e-05	0.00106434	0	0.00144217	0.000618158	0	0.00114876	0.00212767	0	0	0.00142442	0.0001402	0.0031015	1.06178e-06	0.000679404	0.000460446	2.29288e-06	0	0.000175308	0.000332655	0.00333653	0.000219267	0.00250705	0	0.00177035	0.000211578	0.000470854	0	0.000631958	0.000786543	0.000617559	0.00025271	0.000339427	0.000448012	6.26555e-05	0.000649966	0.000912624	0.00103293	0.000957191	0.0036921	0.000506196	0.0019381	0.000109216
MGS00053	1.02327e-07	0.000567352	7.46495e-06	0.0227884	0.00785838	9.32431e-06	0.00638369	0.0140746	0.0338485	0.0117773	9.62561e-07	1.33046e-05	0.0194109	0.0137594	1.45177e-06	5.8776e-06	0.00699174	3.9697e-06	8.18623e-05	8.54077e-06	0.0193292	8.29456e-06	0.000349846	0.0180197	0.000393682	0.00446759	0.00857819	0.000703867	0.00614944	5.38522e-08	0.0454475	0.00243319	0.00391638	3.49018e-06	0.0275158	0.0277739	0.0201366	0.0232999	0.00350012	0.0156874	0.000702015	0.016084	0.0389223	0.0154856	0.000179985	0.0103699	0.0203469	0.00315117	0.00783363
MGS00054	0	0.00413403	0.00485605	2.95004e-08	0	6.01499e-07	2.56912e-05	0.000721011	1.6473e-07	0.00216705	0.00105089	5.24873e-07	0.0020054	2.61531e-07	0.0100428	0	0.0117515	0.000713223	0.00230813	0.0115572	0.000317695	0.00403736	0.00242806	0	0.0238924	0	0.00105204	0	0.00927503	0	0	0.00659854	0.000620882	0.0086617	0.000112676	2.69976e-07	0.00163664	0.00125868	0.00180863	0	0.000504188	0.00703632	0	0	0.00389332	0	0	0.000311269	1.96512e-05
MGS00055	0.00415068	0.000812568	0.000578923	0.000111421	0.00106164	0.000384823	0.00135999	0.0109448	0.000603447	0.000514062	0.000296243	0	9.59279e-05	0.000462216	0.000393206	0.000965592	0.000266697	0.000476084	0.000488015	0.00992518	0.000484898	0.00170442	0.000498412	0.0010406	0.000946525	0.00118421	0.00292447	0.000455636	0.00102914	0.000222931	0.000885776	0.00011024	0.000967573	0.0131946	0.000297047	0.000359761	0.000694675	0.000156893	0.000900071	0.00197697	0.00108722	0.000468201	0.00289059	0.000786429	0.000249535	0.00097284	0.00100005	0.00241679	0.00617313
MGS00056	0	0	0	0.0105395	0.000286642	0	0.00027593	0	0	3.74258e-06	0	0	0	0.00139851	0	0.000817603	7.34806e-05	0	0	0	1.11183e-06	3.96573e-06	0	1.85379e-07	8.18659e-06	0	0.00390086	0	0	0	0	0.00064897	0	0	0	0.000125361	0	0	0	2.22507e-07	0.00284681	0.00109118	0.00589782	0.0124943	0.000581633	0.000288083	0	0	2.09297e-06
MGS00057	0.000369868	1.39693e-05	1.06861e-07	0.000966452	0.00216719	0.000596278	0.000222585	0.00085163	0.00112799	2.06792e-07	0.000560568	3.33586e-05	0.010643	0.000833607	0	0	0	0.00234221	0.000720928	0	0.0062255	0.000618795	0.000577331	0.00114004	0.000435473	0.000184223	1.08022e-05	0.00131246	0.00106667	0.00300346	0.000159135	0.000122668	0.00149397	0.00263241	0.00216257	0.00198409	0.00119975	0.000316153	1.23329e-07	0.0162978	0.00532667	8.04874e-05	0.00064671	0.001831	0.00079828	0.000785135	0	0.000144458	0.00284556
MGS00058	0.00159192	0.00988632	0.0454688	0.000616919	0.000778123	0.00984806	0.000196067	0.0016902	0.00366034	4.44015e-05	0.00169988	0.00126859	0.000796683	0.0010784	0.0061675	0.00396284	0.000803576	0.00107869	0.00300722	0.00924264	0.00319818	0.00151565	0.0102479	0.00250148	0.000470489	0.000908405	0.00259537	0.000619209	0.000455092	0.000434826	0.00609119	3.06258e-06	0.000440203	8.28216e-07	0.00242788	5.38971e-05	0.000548194	0.000552501	0.00179449	0.00188253	0.00215601	0.00677992	0.00640428	0.000421312	0.00083811	0.00093676	0.00176813	0.00174269	0.0010353
MGS00059	0.000365926	0	0	9.44609e-05	0.000733714	0	0	0	0	1.24172e-07	0	0	7.25351e-05	0	0	0	1.0812e-05	0	0	0	0.000881521	0	0	5.51313e-06	0	0	0.000443785	2.66095e-05	0	0	0	6.56196e-06	0.000113082	0	0	4.39096e-05	5.06745e-05	0.000565713	0	0	1.44019e-05	0	3.76342e-05	8.08696e-05	0.00128718	6.00992e-07	0	2.05053e-05	0.00021348
MGS00060	2.78695e-07	6.61554e-05	0	0.00118531	0.000343023	2.73891e-05	5.55389e-05	0.000639826	0.000501931	0.000157478	0.00206949	0	0.000103265	0.000118821	0	1.42258e-06	0.00570989	0.000785523	0.000675339	9.65273e-06	0.000195462	2.19739e-05	5.22245e-05	0	4.79729e-06	5.66447e-06	0.00115499	1.72443e-05	0.000281728	0	0	0.00146151	7.48986e-05	0	2.0647e-06	0.000222859	0.000409842	0.000450839	0.000258107	0	0.0013832	0.000125148	0.00474391	0.00952558	0.00392836	0.000649503	2.33115e-08	0.000305651	0
MGS00061	0.00222406	0.00366899	5.60611e-06	0.00324791	0.00568202	0.0197675	8.28261e-05	0.00437582	0.00421764	0.00121387	0.00276634	0.00022356	0.0121748	0.00127423	0.00137068	0.00244395	0.000614746	0.00906706	0.00357061	0.0123227	0.00970988	0.00360812	0.00789532	0.0134575	0.00952483	0.00101191	0.0013632	0.00176541	0.00363082	3.30797e-06	0.00622441	0.00385664	0.00321515	0.00249678	0.00592482	0.00604746	0.00109642	0.00176618	0.00148141	1.33242e-05	0.0196813	1.24046e-06	6.53434e-06	0.00301859	0.00377376	0.000346928	0.00759725	0.00824033	0.00519572
MGS00062	4.64814e-05	0.00234862	6.57114e-06	0.00166201	0.00159896	0.00136128	0.00177339	0.00316807	0.000284596	2.51752e-06	0.000595821	0.000895873	0.00130001	0.0080008	0	0.00626553	2.23888e-05	0.000127713	0.00130593	0.00100009	0.00634762	0.00222343	2.2167e-06	0.00258289	0.00497803	0	0.00933901	0.0036963	0.000221578	0	0.00995655	0.000209716	0.00474591	0.00983325	0.000336315	0.00309242	0.0020624	1.57851e-06	0.00632767	0.00185416	0.000375323	0.000503786	0.00728999	0.00485244	2.72776e-05	2.0256e-05	0.000772043	0.0044936	0.000521165
MGS00063	0.000598094	0	0	1.38734e-05	0.000155733	0	0.000115268	5.6996e-05	0	0	4.69546e-05	0	2.68804e-05	0	0	0	0	0	0	7.96742e-06	0	7.56044e-05	0	0	0	0	0.000125948	0	0	0	0	1.61354e-05	0	8.91088e-05	0	0	3.21246e-05	1.23375e-05	0	0	2.71683e-05	0	0	0	0	0	0	0	0
MGS00064	0	0.000104821	0	0	0	0	0	0	0.00116534	0	0.000112593	0	0	0	0	0	0	0	0.00122109	0	0	0	0	0	0	0	0.000268052	0	0.000420276	0	0	0.000911792	4.87531e-05	0	0.000326013	0	0	0	0.000229445	0	0	0	0	0	0	0	0	0	0
MGS00065	4.82184e-06	0.000134409	0	0	0	0.000110069	0	9.40861e-06	0	0.000783148	0.000149083	0	6.21043e-05	0	0	0	0	0	0.000534002	0	0	0	0	0	0.000108525	0	0.000304239	0.00026557	5.44888e-05	0	0.000904788	1.55246e-05	0.000316126	5.85458e-06	4.80151e-06	0	0	1.40458e-06	0.000108649	0	0	5.78816e-05	3.04869e-05	9.33942e-05	0.000411082	0	0	0	0
MGS00066	0	0	0	0	2.34282e-05	2.93732e-05	3.0039e-05	0.00112711	0	5.94316e-07	0	0	0.00148647	0.00174867	0	8.93283e-05	0	0	0	0	9.13505e-07	5.60402e-06	2.10909e-06	1.96129e-05	0	0.0060542	0	0	0	0	0	0	0	0	0.000308702	0.000326258	0.00175075	0.000216048	3.34976e-05	0	1.68209e-06	0	0	0.000528544	0	0.000331231	0	0.0158367	0
MGS00067	0	0	0	0	0	0	0.00142953	0	0	0.00237401	0	0	0.000379195	0.00079658	0	0	0.00127607	0	0.000295984	0	0	0	6.89003e-05	0	0	0	0	0	0	0	0.000757687	0	0	0	0	0	6.5421e-05	8.02873e-05	0	0.000114164	0	0.000122653	0	0	0.000941718	0	0	0.00010873	0
MGS00068	0	0.00027997	0	0	0	0.00134074	1.59507e-05	0	0.00175178	0.00340052	8.38032e-08	2.1648e-06	5.30003e-05	9.2173e-05	0	0	3.70253e-05	0.000369377	6.74739e-05	0	2.67102e-05	0	0.000178808	0	0.000490579	6.0355e-06	0.000303794	4.37001e-05	0	0	0	0.0020187	0	1.40269e-05	0	0	8.82275e-05	0.00445754	6.28651e-05	0	0	0.000107396	0.00406581	0.00170603	0	0.000970439	0.000140489	1.92827e-06	0
MGS00069	1.24931e-05	0	0	0.0013517	0.00143906	0.00161289	0	0	0	0	0	0	0	0	0	0.000109096	1.07114e-05	4.5659e-05	8.19796e-05	0	0.000133887	0	0	1.32774e-05	0	0	0	0.000620742	0	0	0	0	0	0	0.000305711	0.00017436	0.00101018	0	0.000130196	0.0011504	0	0	0.00349256	0	0	1.79801e-05	0.000933192	0.000152746	1.36075e-06
MGS00070	2.78621e-07	0	0	0	0.00239583	0	0	0	0.00126975	0	0	0	0	0	0	0	0.000134545	0	0	0	0	0	4.4617e-07	0	0	0.0011362	0	0	0	0	0	0	0	0	0.0317722	0	0	0	0	0	0	0	0.0111315	0	0	0	0.00306916	0	0
MGS00071	0	0	0	8.01349e-05	0	5.38134e-05	7.8771e-07	0	4.06984e-06	0	7.92492e-05	0	4.17721e-05	0.000124523	0	0	0.000256277	0	0	0	0.000118367	0	0	0	1.80821e-05	3.65926e-05	0	2.68998e-05	1.57894e-05	0	0	0	0	0	0	0.000316013	0	4.21017e-05	0	0	1.55254e-05	6.95309e-05	0.000484526	0.000640498	0.00169069	0.00282075	0	2.221e-05	0
MGS00072	6.40666e-09	0	6.98883e-05	0	0.000594279	0.000770601	0.000163405	0	0.00108098	1.22666e-05	0	0	8.50312e-05	0.00160179	0	0	2.69981e-05	0.00126588	0	0.000160833	0.000642659	0.000459985	0.00751297	0	0.00212549	0.00121463	0.000102805	0.00825631	2.74059e-05	0	0	9.34751e-08	1.71265e-07	0	0	0.00183555	0	0.00150693	0.0027012	0.00577203	0.000672771	0.000442681	0.000409775	8.06484e-09	0.000237434	2.923e-05	0.00398021	0.00190513	3.08154e-06
MGS00073	0	0.000235721	0	0.000832759	5.52489e-06	0.00175353	9.70504e-05	2.66013e-06	1.00014e-05	0	0	0	1.88064e-05	6.93023e-05	2.87825e-06	0	2.7249e-06	0	0	0	0	0.0192579	1.68868e-06	0.000121145	8.82425e-05	0.000748211	0.000126591	0.00254271	0.000263571	0	0	1.05712e-05	1.72606e-05	6.08886e-05	6.51554e-06	1.43544e-05	0.000128674	0.000989808	0.000348671	0.000324932	8.07253e-05	0.00017212	2.22996e-05	0.0003497	0.00122454	6.29024e-05	1.67123e-06	1.87968e-05	3.3136e-05
MGS00074	5.19005e-07	6.84577e-06	0.000132012	0	2.98158e-05	0.000595453	0	1.03347e-05	0.000670678	8.49463e-06	1.9406e-05	0	0	2.44117e-06	0.000174552	0.000103099	0	3.21985e-05	0	0.000155259	6.30678e-06	7.92099e-06	0.000129627	1.25634e-05	0.000106563	1.81513e-06	3.15156e-07	1.13694e-05	0.000174415	0.00031889	2.36545e-05	0	6.41987e-06	0.00368259	9.81565e-06	0	0	0	2.44183e-06	2.62921e-06	0.000104919	0	5.6203e-06	9.56567e-06	0.00087481	0.000138096	7.67423e-06	7.87284e-06	0.000811396
MGS00075	3.33439e-05	0.000143354	0	0.000218436	0.000179419	0.000103981	0.00507881	0.00125907	6.22189e-05	6.6408e-05	9.48016e-05	0	3.88523e-05	0.000377268	0	0.000222622	0.000258726	2.30551e-05	0.000120249	0.00018244	0.00030812	0.000855096	0	8.39743e-05	0.000233065	0.0007373	0.000759281	0.000160168	0.000961366	0	0.0014143	5.36744e-06	0.000424097	0.000844892	9.9417e-05	0.000636788	0.00055257	0.000433248	0.000115286	0.000299819	1.10651e-05	0.000196198	0.000107903	0.000123825	9.19443e-07	6.07317e-05	0.000262955	0.000229438	3.52269e-07
MGS00076	0.000242369	0.000740624	5.37455e-05	0.00104534	0.00434318	0.00139743	0.00415116	0.00375837	0.000255582	0.000601581	0.000710237	1.76457e-06	0.00023067	0.000670655	0.00106053	0.000685183	0.000495956	0.00198751	0.000713494	0.00747647	0.00322848	0.00113799	2.79695e-06	0.00110186	0.00188055	0.00043063	0.00238883	0.000899606	0.00349037	0.000980001	0.00084077	1.31291e-05	0.00130702	0.00935468	0.00093242	0.00384809	0.000323086	0.00190315	0.00510808	2.36425e-06	0.00092228	0.000354298	0.000506199	0.00152285	0.000109125	0.000955633	0.00217277	0.00195687	0.00383602
MGS00077	0.00291062	0.00363303	1.58784e-08	0.0125775	0.00559497	0.00424511	7.32002e-05	0.000373299	0.00139354	0.0018445	0.000531331	0.000164552	0.0025191	0.000155895	0.000440111	0.0164333	0.00148907	0.000364924	5.48523e-06	7.08908e-07	0.00162891	0.00391041	3.32116e-06	0.00402915	0.00213147	0.000710198	0.0031961	0.00323205	0.00857267	0	0.00207302	0.00436353	0.000695107	0.00112641	0.0102783	0.000847062	0.000298167	0.000139342	0.00439231	0.00329211	0.014627	0.00498768	0.00312174	0.000581622	0.00972301	0.00314083	0.00251749	4.59982e-05	8.20009e-06
MGS00078	0.000163652	0	1.23331e-06	0.000290998	0	0.00749479	0.000788984	0.001375	5.2788e-05	1.82882e-06	0.00379901	7.21067e-05	0.00420269	0.000137172	0	0.00410686	0.000141767	3.67934e-06	0	3.37448e-05	0.00129177	2.88353e-05	0	0.000331565	0.00452682	3.42559e-06	0.0310391	0.00914114	9.88344e-06	0	0	3.68517e-06	0.00230077	0.000423185	8.37465e-07	0.00533924	0.0151229	0.000340512	1.00205e-05	9.29618e-06	6.41342e-06	0.00077746	0.00132309	0.00123488	1.0622e-05	0.00121535	5.94255e-05	0.00264151	4.69761e-05
MGS00079	0.000630327	0.000138368	0.000801347	0.000246114	0.00180123	3.87822e-05	0.000597562	0.00139356	0.00134934	4.98441e-05	5.02219e-05	0	0.00148871	0.00260642	0	1.5361e-06	0.000138	5.25535e-05	0.000168562	0.000268832	0.00135732	0.00163438	0.000432551	0.00453287	0.00217279	0.00112035	0.00356364	0.000774415	0.000208297	0	0	0.000170217	0.000430398	3.6399e-05	1.33584e-05	4.45017e-05	0.000683231	0.000102532	0.000381649	0.00713552	0.00694048	0.00105537	0.00220837	0.00416022	0.00142444	4.83817e-05	0.00120681	0.000665664	0.00132704
MGS00080	0	0.00616085	0	0.000444757	0	0.0016842	0	1.31181e-05	0	0	0.000405638	0	0	4.69578e-06	0	0	0	0	0	0.00165046	0	0	0.00124553	0.000751091	1.93063e-07	1.79416e-05	0.00307382	0	0.000215721	0	0.000470037	0	0	0	0.000412074	0	0.000635834	0.0027359	0	0	0	0.00193838	0.000635016	0.000778049	2.26272e-06	0	0.000264836	0.00327664	0
MGS00081	0.000259777	6.66101e-05	0	0	5.81604e-05	0.000120969	0	0	0.000191732	2.88069e-05	0.000672942	4.28297e-05	0	0	1.19379e-05	6.15024e-06	0	5.23177e-05	7.80219e-05	0.000111019	6.04052e-05	9.03592e-05	2.24611e-06	0	0.000104998	0.000106639	0.000154737	0.000794243	0	0	0	5.60951e-05	0.000444154	6.9166e-05	3.14712e-05	0	0	3.09436e-05	5.08537e-05	0	0	0	0	0.000200492	0	0.00026141	4.75268e-06	0	0
MGS00082	0	0	0	0	0	0	0	0	0	0	0	0	0	1.56229e-06	0	0.00199413	7.47832e-06	0	0	0	0	0	0	0	0	0	0	0	0	0	0	0	0.00192315	0	0	0.00370059	0	0	0	0	0.000146249	0	0.000344873	0	0.000150738	3.87868e-08	0	0	0.000247415
MGS00083	0.000652701	0	0	0.00627318	0.00122605	0	0	0.000537938	0.012733	0	0.00591736	0	0.00137732	0.000677294	0.0027881	0.000415877	3.79993e-07	0	0.00226844	0	0	0	0	0.00333675	0	0.000710117	1.47427e-07	1.03817e-07	0.00985959	0	0.00323113	0	2.04426e-06	0	0	0.00349409	0	0	0	0	0	0	0	0	0.0030159	0.00383241	0	1.4089e-06	1.70872e-05
MGS00084	2.89122e-05	0.000160275	5.45822e-06	0.000141576	1.42098e-06	0.000228237	0.000764408	0.00169268	0.00100544	7.33774e-05	0.00338144	0.000100424	2.73956e-05	0.000969316	0.000165173	0.000396921	1.36235e-06	2.33529e-05	0.00207861	0.000383914	0.000716231	1.57828e-06	1.63756e-05	0.00184795	0.00142593	0	0.000553324	0.000471243	6.94341e-05	1.9432e-05	0.0002648	0.000239768	0.000367741	0.000609655	0.000526827	0.000667846	0	0.00038318	0	0.000654955	8.14764e-05	6.16716e-05	3.1442e-05	0.00172435	0.000135919	0.000119497	0.000276786	0	0.0010896
MGS00085	0	0.00108546	0	0.000529023	0.00128989	0.000813246	0.000197283	0.000379583	0.000637532	4.46602e-05	0	0.0004697	0.000244712	0.000395279	0	0.000100581	1.1006e-05	1.95808e-06	0.000173798	0.00149556	0.00110837	0.00013972	7.61092e-05	0.000421642	0.000678555	0.00174799	0.000138067	0.000601878	6.91007e-05	0	0.000550491	1.66989e-05	0.0013369	0	0.000214203	0.000960585	0	0.000906219	0	0	0.000505834	0.000194558	0.0011696	0.000431937	0.000577112	0.000146125	0.00116367	0.000577605	0.000199887
MGS00086	0.00018359	0.000270739	0.000575079	0.000175928	9.21407e-05	0.000443175	0.000503493	6.23227e-05	1.42209e-05	0.00010569	0	0	6.25165e-05	8.46129e-05	0.00049469	9.6108e-05	5.69569e-05	0.000145004	3.81201e-05	0	0.000345998	0.00128186	0.000506105	3.93994e-06	0.000207022	0.000194793	0.000846041	0.000374475	2.88167e-05	3.55769e-06	1.08776e-05	0	0.000359534	0.000883934	6.92762e-05	0.000353711	0.000335659	0.000160487	0.000537858	0.000210894	0.000415526	9.84555e-05	0.000436061	2.62787e-05	0.000691329	0.00013276	0.000125553	0.000119451	8.31392e-06
MGS00087	3.30341e-05	0.00177153	0	0.000184898	6.99487e-06	0	0	0	4.31807e-05	5.54385e-06	0.00087539	0	0.000127874	0.000908641	0	0.000213584	2.69304e-06	0.000328566	6.509e-05	2.43089e-05	0.000345722	0.00079083	0	0.000579232	0.000458044	8.89099e-05	0.00804948	9.21675e-05	1.91395e-06	0.0024847	0.00270722	2.37926e-06	0.00255549	0.000203255	0.000337553	0.000120504	0.000376917	0.000849395	0	0	0	0.000158889	0	0.000476954	3.28268e-06	2.81326e-06	0.000326298	1.27418e-05	7.87085e-06
MGS00088	0	0	8.23007e-05	0	0	0	5.5249e-07	0	0	0	0	0.00120576	0	1.08797e-06	0.000251299	4.95453e-05	0	0	4.754e-07	3.04403e-05	0	5.50675e-06	0.000175614	0	0	0	0	0	0	3.8494e-06	0	2.2392e-06	7.60727e-08	5.17016e-05	2.31957e-06	0	9.69938e-06	0	0	6.20634e-05	0	0	0	0	0	0	0	0	0
MGS00089	9.28654e-05	8.29601e-05	0.000426027	0.000177116	0.000254802	0.000223029	2.47075e-05	0.000123154	0.000701421	0.000203936	0.000491698	0.000235927	2.5958e-05	0.000250025	0.000755845	0.000114893	4.03895e-05	0.000179696	0.000101996	0.000240061	3.14833e-05	0.00257914	4.31007e-05	3.96758e-05	0.000842884	0.000178174	0.000737064	0.000474863	4.84409e-05	0.000162346	4.23974e-05	0.00015501	0.000770684	0.000232472	0.000159743	9.59623e-05	0.00074423	0.000388151	6.07893e-05	1.72921e-05	7.98271e-05	2.71393e-05	0.000176959	7.10101e-05	0.000359041	0.000212127	6.1654e-05	8.98169e-05	2.00912e-05
MGS00090	0.000249868	0.000399782	0	0.000775626	0.000428408	0.00120488	0.000761611	0.00244262	0.000787204	0.00258306	0.00132874	4.50995e-06	0.000664354	0.000489842	0	6.18415e-05	0.000815057	0.000163823	0.000594484	0.0024903	0.00213731	0	2.33241e-05	0.00106457	0.000764105	0.00152245	0.000377366	0.000352642	0.00273496	0	0.00836583	0.000191778	0.000366871	0.000314715	0.00057166	0.000720605	0.000934056	0.000342639	0.000148797	0.00072127	0.000426389	0.000491063	0.000625013	0.00100021	0.00122617	0.0160979	0.000630944	0.000279477	0.00713196
MGS00091	0	0	0	0.000369049	0.000471208	0	0.000253321	0	0	0	0	0	0.00185141	0.00328086	0	0	0.00132313	0.000435659	2.12183e-06	0	0	0	0	0	0	0.00135795	0	0.000864361	0.00172494	0	0	0	0	0	0	8.93308e-05	0.000444275	0.000512541	0.000364076	0	0	0.000638284	0.00910123	0.0020387	0	0	0.000248843	0.000146705	0
MGS00092	0.0189891	0.000265747	9.6449e-08	8.73857e-07	0.00214798	0.000406796	0.00139368	0.00848162	0.000359541	0.00568384	0.000319588	0	0.00623927	0.000225791	0	0.00539086	0.00509451	0.00115246	6.91788e-05	0	0.00133708	0.000375447	2.21311e-06	0.00124486	6.76021e-05	4.58387e-05	0.000643478	0.000647947	0.000517411	0	8.55428e-05	0	0.000379883	2.36827e-06	0.000207218	0.0045919	0.000133235	0.00284841	6.28322e-07	0	0.00944735	0.000348099	0.000310752	0.00250371	0.0170374	0.000976525	3.04699e-05	4.4389e-05	0
MGS00093	0	4.31534e-05	0	1.56842e-05	0	8.62324e-05	0	0	0	3.58017e-05	1.77932e-06	1.3259e-06	0	0.000753128	0	0	0.00160869	1.03696e-05	2.16022e-05	0	0	0	2.09492e-06	0	0	7.27619e-05	0	0.000373042	6.15514e-05	0	2.74481e-05	1.32023e-06	0	0	0	5.27617e-05	1.74853e-05	9.48781e-07	0	0.000232136	0	0	0.00204967	9.8663e-05	8.60181e-05	0	0	0	0
MGS00094	0.000440147	0.000450345	0	0	0	0	0	0	3.24899e-05	0	0	6.35875e-05	6.3831e-05	0.00243122	0.00222091	0	0.000364905	0	0.000283988	0	0.000882065	0	0	0.00183434	0.000723076	5.20567e-06	5.77384e-08	0	0	0	0	0.00967584	0.00229943	0.000135876	2.57775e-06	0	2.2547e-06	1.90534e-08	0.00109626	0.00223132	0.00216506	0	0	0.00109397	0.00518715	0	0.00120351	1.46117e-08	0
MGS00095	1.47507e-05	0.00114418	0.000691798	0.000754275	0.00107687	0.00115682	4.79453e-05	0.00215985	0.000368509	0.000377459	0	0.000106223	0.000832113	0.00056247	0	0.000113793	0.00928687	0	0.000257525	0	0.000479921	0.000436978	0.00165026	0.000449694	0.0012974	0.000926456	0.000615139	0.000764709	0.000270194	0	0.00154398	0	0.00120479	0	6.40921e-07	0.00128949	0.000643994	0.00036223	0.00179923	0.00183438	0.000492491	0.000722496	0.000796917	0.000672274	1.52303e-05	0.000340555	0.000218821	0.000423541	0.00121675
MGS00096	3.59773e-05	0.000148348	0	0	3.78097e-05	7.58208e-05	0.000704966	0.000121266	0.000610229	0.000505524	0.000813672	0	1.99286e-05	3.57142e-05	0	0	0.000128743	1.39644e-05	0.00026781	9.2732e-05	1.95648e-05	0.000140179	0	0	3.25604e-05	4.93705e-05	5.00818e-05	8.89446e-05	0	0	0	0.000326352	6.06744e-05	0	0.000102614	0	0	1.65426e-05	4.16775e-05	0	9.14926e-06	0	0	0.000115089	0.000634524	0.000195439	3.61224e-05	1.68412e-05	0
MGS00097	0.000956992	0.000473213	0	0.000897931	0.000973695	0.000452214	0.00226516	0.00155071	0.000651913	0.000839227	0.000140123	0.000140864	0.000204935	0.000780571	0	0.000150113	0.000236345	0.00049013	0	0.00480424	0.000839107	0.000843398	0	0.00047571	0	0.00185891	0.00111304	0.000373945	0.00530534	0	0.000938226	2.27107e-05	0.000378249	0	0.000819391	0.000349943	6.07964e-07	0.000175684	0.000304693	0.000131262	4.14868e-05	0	0.000726883	0.000314915	0.000425952	0.00460659	0.00304863	0.000494897	7.99983e-06
MGS00098	0	0.000265729	0	0	0	0	0	0.000386657	0	0	0	0	6.60577e-05	0	0	0	0	0	0	0	2.28506e-05	0	0	0	0	0.00114369	0	0	0	0	0	0	0	0	0	0	0	0.00019071	6.76344e-05	0	1.63542e-05	0	0	0	0	3.74225e-05	0	0	3.13816e-06
MGS00099	0.000242715	0.000112044	0	8.92696e-06	0.000297605	8.72208e-05	0.000607365	0.000300385	0.000166319	0.00050022	0.000117843	7.76071e-05	0.000149062	0.000146848	0	2.1013e-06	3.77692e-05	1.99547e-05	5.12741e-05	0	0.000192664	5.91667e-05	9.85532e-05	6.13575e-05	4.3858e-05	0.000117504	2.38642e-05	2.45302e-05	5.50726e-05	0	0.000341447	0.000126709	9.10364e-05	0	8.27353e-05	0	2.68244e-05	1.6793e-05	7.09111e-05	0.000562657	0.000163511	7.36307e-05	0.00118887	3.77764e-05	0.000479789	0.000177517	1.74786e-05	6.63767e-06	7.05662e-06
MGS00100	0.000173066	5.41796e-05	0	0.000479764	0.000103101	0.00198295	0.000165645	0.000401755	0.000714663	0.000302779	0.000118732	7.24939e-09	0.000532462	0.00229328	0	0.000404819	6.50647e-05	0	0.000804139	5.38542e-05	0.00166502	0	0	0.00165984	0.00371618	0.00116754	0.000553822	0.000618966	0.000129451	0	0	0	0.00285893	1.43651e-05	0	0.000764669	0.00281312	0.000101098	0.000402101	0	0	0	9.7044e-05	6.46838e-05	0.000108876	0.000133038	0.000193237	0.00124334	0.000386035
MGS00101	0.000251902	0.000879138	4.83927e-05	0.000612548	0.000519656	0.000132485	0.000129007	0.00198974	0.000295351	2.20633e-05	2.75973e-05	0	0.000237191	0.000665587	0.000568123	4.10924e-05	8.65073e-05	0.000976701	5.37818e-05	7.52209e-05	0.0012074	0.000227688	5.75138e-05	0.000990938	0.00429194	0.000293527	0.00351233	0.00272199	0.000289318	1.79835e-05	0.000787395	6.82773e-08	0.00277494	0.000511214	0.00153824	0.000155409	0.00184139	0.000235914	0.000128834	0.00233801	5.27976e-05	0.00284885	0.000151556	0.000921852	5.79206e-05	3.97823e-05	0.000988051	0.0014068	4.57321e-05
MGS00102	0.0026317	0.0019434	0	0.00149203	0.00210061	0.00154369	0.000102752	0.000827767	0.00079463	0.000852208	0.000729949	0.00019152	0.00525119	0.000342299	0.00159362	0.000788517	0.00214421	0.00115268	0.0015215	0.00369879	0.000728366	0.000956245	0.00205445	0.00428471	0.00208682	0.00124465	0.000923302	0.00152985	0.00237415	0	0.000893323	0.00285182	0.000536497	0.000255403	0.00321091	0.00114313	0.0012444	0.000420292	0.00352906	0.00316464	0.00192629	0.00336669	0.000255392	0.00446852	0.00103356	0.000733704	0.0028656	0.00257028	0.000580456
MGS00103	7.42327e-06	0.000129631	0.000589216	4.97595e-05	0	0	3.04873e-06	0.00155347	0.000211728	0.000165975	0.00334852	0.00448727	3.92182e-05	0.000230226	0.000568228	5.1412e-05	9.70794e-06	0	0.000323399	0	0.000724916	0.000666567	0.00103283	2.81999e-05	0.000259251	7.8367e-05	0.000417308	0	0.000132376	0	0	0.000573951	4.57311e-05	0	1.15404e-05	3.66498e-05	0.000419764	1.01282e-05	0.00203479	0.00305421	0	0	0	0.0014926	0.00012919	8.28102e-05	0.000225708	0.000145295	0
MGS00104	0.000188121	2.72945e-05	0	0.000170097	0.00481666	2.779e-05	0.00154353	0.000750916	2.20881e-05	0.0003682	0	0	0.00019822	0.00163396	0	0	0.000156188	3.69755e-05	4.22685e-05	0	0.00038747	0.000530681	3.33416e-05	5.49214e-05	3.72876e-05	0.000193289	0.000137413	3.72424e-05	7.40855e-05	0	5.21111e-05	3.93215e-05	3.81634e-05	0	8.55672e-05	0.000187946	0.000433753	8.16681e-05	0.000167137	0	1.49216e-05	0.000524939	0.000169728	0.000285275	4.33084e-05	0.00014993	7.52417e-05	0.000100949	0
MGS00105	0.00307458	0.000228959	0	0.00127503	0.00342082	0.000624819	0.00122513	0.000673771	0.000551272	0.000333036	0.000184907	3.33527e-05	0.000234247	0.000637181	0	8.49118e-05	0.00019255	0.000153305	0.00883833	4.10076e-05	0.000892152	0.000373138	0.000775289	0.000411832	0.00160356	0.00159683	8.32987e-06	0.00112695	0.00224432	0.000763115	0.00177924	0.000261298	3.73884e-05	0.00439407	0.00047299	0.00060806	0.00111788	0.000885745	0.000103544	6.05022e-07	0.000176206	0.000481774	0.000256835	0.00187832	0.00418214	0.00083782	0.00353752	0.00152265	0.000682706
MGS00106	0.000261032	0.000741319	6.96605e-06	0.000110005	0	0.000911641	0.000474043	0.00141538	0.000303099	0.000213606	0.0019303	0	1.6467e-05	0.00194234	8.85384e-08	0	0.000120554	9.87269e-05	3.42148e-06	0	1.79346e-06	0	0	5.21403e-05	0.000645334	0	0.000100744	0.000290479	1.51271e-05	0	0.000268289	0.000120569	0.00213165	1.87878e-06	0.000512311	0.000384251	0	1.17962e-06	0	0.00036976	0.000104975	0	0.000976826	0.000179205	7.24376e-05	8.47277e-05	4.03192e-05	0	1.54835e-06
MGS00107	1.64858e-05	2.80798e-07	0	0.000147412	4.18105e-06	0.000213503	0.000652443	8.64741e-07	3.52927e-05	0.000518833	1.19902e-06	0	0.000421327	0.00267627	0	0	0.00037647	7.17917e-07	2.88709e-05	0	3.95332e-05	0	0.000478407	0	5.42752e-06	0.000964463	6.04533e-05	0.000103951	0.00102722	0	0	7.40545e-05	0	0	0.000611773	8.38998e-05	3.12681e-05	6.41376e-05	7.79092e-05	0.000457678	0.000117773	0.000742506	2.9527e-05	0.00050989	0.00122667	0.00302058	0.000521204	0.000975817	1.97554e-06
MGS00108	1.63587e-05	0	4.93472e-05	3.69499e-06	5.60228e-05	1.79344e-05	3.2371e-06	1.92001e-06	2.14987e-05	4.1275e-08	4.09669e-05	0	3.89809e-07	0	0.000456487	2.95609e-06	0	3.93045e-06	7.36468e-06	0.000116881	5.75746e-06	0	0.000256808	9.78154e-06	3.33333e-06	0	1.33281e-05	0	6.26721e-06	2.22605e-05	0	0.000434069	1.02081e-05	2.17818e-05	0	1.94372e-05	1.11288e-06	0	0	1.95024e-05	1.63606e-06	0	0	0	1.17778e-05	0	5.40041e-06	1.33643e-06	5.09099e-06
MGS00109	0	0.00477416	0	0.000426704	0	0.00175822	4.33702e-06	0.000839081	0	0	0.000460983	0	0	0	0	0	5.27662e-05	0	0.000350349	0.000220468	0.000874101	0	0	0	8.43421e-06	5.44585e-05	0.00127215	2.51044e-05	4.87684e-05	0	0.00110177	0	0	0	0	0	4.14741e-07	0	0	0	0	0.000264386	0	0	0	0.000123739	0	0	8.92585e-07
MGS00110	0	0.000250288	0	0.0002894	6.77815e-06	0	0	0	2.89563e-05	0	0.000208354	0	4.33112e-05	0	0	0	0	9.33214e-05	0	0	0.00139683	0	0	0	0	0	9.64429e-06	0	0	0	0.00010251	1.8011e-06	0	4.88367e-07	5.90271e-05	0.000175507	0.00469161	0.000159151	0	0	8.20061e-05	0	0	0.000156949	2.54365e-06	2.26482e-06	2.83153e-05	0	1.17087e-05
MGS00111	0	0	0.000214528	0	0.000495743	3.80145e-06	0	0	0	0	0	0	0	3.08751e-05	0	6.33188e-06	0	0	0	0	0	0	0	0	0	0	1.53931e-06	0	8.18382e-05	0	0	9.96572e-06	0	0	0.000152311	0.000408169	6.43966e-05	0	0	6.91577e-05	0	0	0	0	9.7633e-05	0	0	0	0
MGS00112	0.000670218	0.000201247	0.00019769	5.47132e-05	0	0	1.54083e-05	7.43515e-05	0	0.000312827	0.000107929	0.00026788	3.31144e-05	1.11687e-05	0.000515594	4.41544e-05	3.13037e-05	1.87351e-05	0	6.63163e-05	2.88152e-05	8.76837e-05	8.24238e-05	0	0.000187271	0.000209208	5.88931e-05	3.81851e-05	0.00109975	0	0	0.000313435	7.5163e-05	0	0.000982262	0	0	9.74792e-05	0.000415046	0	0.00126007	0.000213885	0	0.000277226	0	0.000273174	4.97981e-05	3.36302e-06	3.52593e-05
MGS00113	0	0	0	0.000160796	0	0	0	0.000513515	0	0	0	0.000823822	0	0	0.00026386	0	0	0	0	0	9.60162e-05	0.00115745	6.31633e-05	0	0	0	0	0	0.00017167	0	0.000420445	4.09001e-05	9.30037e-05	0.0008305	0.000100276	0	0	0	0	0.000233649	0	0	0	0	0	0	0	0	0.000475533
MGS00114	0.00015188	0.00333553	6.22476e-05	0.000373888	0.000198431	6.97897e-05	0.00197646	0.000101237	4.53709e-05	4.88814e-06	1.67578e-06	1.15641e-05	0.00075649	0.000262925	6.66124e-06	1.13384e-05	0.000229834	8.66705e-05	0.00108947	0.000225401	0.000303106	0.000230485	0.00132487	0.000533317	0.000314622	0.00558031	0.000211684	0.00322958	0.000154021	0	0.000119961	4.53332e-06	0.000307433	2.09834e-05	1.72646e-05	0.000131884	0.0350066	0.00103249	0.000858991	0.00466131	2.93562e-05	0.00892104	0.000297584	0.000912438	0.000131189	3.29618e-05	0.0070942	0.00603862	0.000523033
MGS00115	5.00967e-07	0	0	1.6821e-05	0.000318082	0	0	9.11186e-08	0.000144596	8.42024e-05	0	0	0	0.000306689	0	0	0	0	0	0	7.05944e-05	0	0	0	0	0.000814182	0	0	9.07862e-06	0	0	0	0	0	0	0.000434719	0	0.000100657	0.00101908	0	0	0	0.00100454	3.20874e-05	0	0	6.24388e-05	0	0
MGS00116	0.000128522	0.00143209	0.000229661	0.00077583	0.000309927	0.000714995	7.15882e-05	0.000512481	2.09408e-05	0.000172363	0	4.93416e-07	0.000454583	0.00218608	0	0.000415623	0.0128839	0.000138045	0.000684349	0.000165113	0.00132666	1.13062e-06	0.000246279	0.000911621	0.00123436	0.000977908	0.000923202	0.00134242	0.000271686	0	0.00699076	2.45242e-05	0.00147065	1.05102e-05	0.00118848	0.000680054	0.00202568	0.00327209	0.00251243	0.000997492	0.000899517	0.000475229	0.00128178	0.0014109	0.000277953	0.000479892	0.00165071	0.00291625	4.94148e-06
MGS00117	0	0	0	0.000518089	0	0	0.00801391	6.08808e-07	0.00150071	0.00657738	0.0016844	1.40128e-05	0.000855706	0.00143773	0	6.59409e-05	0.00155363	0	0.00102406	2.42038e-07	0	0.00152858	8.12283e-06	9.98859e-05	0.00111319	0.00134026	0.00188109	0.00105149	2.69149e-05	0	0.0018214	0.000331239	0.000104041	4.38879e-07	0.000971991	4.04828e-07	1.64747e-05	0.000571528	0.00178562	0	0.000238818	0.00232114	2.25871e-07	0.00207666	0.00138883	6.21556e-05	0.000796579	7.49967e-05	1.69721e-06
MGS00118	0.000161499	0.000737041	0	0.000728856	0.00132112	5.04024e-05	1.10003e-05	7.51007e-06	7.83457e-05	5.05212e-07	0	0	8.44138e-05	7.94416e-05	0	0	0	6.41519e-05	0	0	0.000568351	0	0	0.000127207	8.67272e-05	0.000189127	0.000101431	3.41154e-06	8.5664e-05	0	0.00107816	9.52713e-05	7.97812e-05	0.000889815	0	0.00104695	0.000164673	0.000333501	0.000178278	0.000160038	3.40836e-06	0	0	0.000242931	1.72617e-05	0	0.000495942	6.86712e-05	0.00086158
MGS00119	0.0037783	0.00121703	0.000516892	0.0014338	0.0035721	0.000851598	0.0142685	0.00179724	0.00281594	0.000413735	0.000925114	0	0.000242595	0.00115145	0.00174113	0.00212329	0.000638421	0.00247048	0.00033754	0.00156418	0.00230925	0.00135053	0.0016327	0.00166819	0.00385922	0.00124768	0.00101127	0.00132007	0.0168184	0.000657198	0.0027641	0.000224332	0.000675757	0.00477089	0.00140939	0.0138601	0.00200372	0.00469749	0.00647147	0.00342786	0.00375273	0.000590717	0.000423012	0.00100465	0.0050412	0.00799225	0.0169228	0.00909802	0.0294151
MGS00120	0.000206621	0.000112977	0	0.00044569	0.000374528	0.000685529	0.000840243	0.000441242	0.00044307	6.56339e-05	1.22572e-08	9.75706e-07	8.65361e-06	0.000265642	0	0	0.000322538	0.00146138	3.06682e-06	5.97656e-07	5.80628e-05	0.00105819	0.000599953	0.000764144	0.000123309	0.00123817	0.00393147	0.000422976	0.000304187	0	0.00169844	4.77285e-05	0.000508234	1.19723e-05	0.000321697	0.00109928	0.000299201	4.89538e-05	0.00174954	0.00320461	5.0989e-06	0.000151739	7.98487e-05	0.000694602	8.45505e-05	0.0004531	0.00327824	0.00129816	0.000282357
MGS00121	0.00199754	0	0.000332962	0	0	0.000237694	0	0	0	0	0	0	1.90642e-05	0.000989063	0	0.000521154	0	0.000256493	0	0.000751219	0	0.000225805	0	0	0	0.000303321	0	0	0	0.000576966	0	0.000311616	0	0.00173882	0.000238261	0.000532538	0	0	0	0.000407703	0.000210512	0	0	0	0.000883791	0	0.000504561	0	0
MGS00122	0.000264154	2.48436e-05	6.15174e-05	1.37336e-05	8.84246e-05	9.53015e-06	0	3.1588e-05	0.000231932	0.000467454	3.01236e-05	2.92881e-07	0.000368831	5.25831e-05	0.00234096	0.000534502	4.92581e-05	2.8952e-05	5.17302e-05	0.000111507	8.6666e-05	0.000311428	3.11798e-05	8.6009e-06	8.75417e-06	2.18222e-05	2.47943e-05	9.89348e-05	4.79145e-05	0	0.000119035	1.88444e-05	9.37591e-05	2.66809e-05	3.88496e-05	1.29188e-05	0.000169682	0.00060915	0.000101001	0.000126746	6.52555e-05	8.56436e-06	1.18498e-05	9.64292e-05	0.000709769	7.85831e-06	7.88478e-05	2.67774e-05	7.64065e-06
MGS00123	0.00335802	0.000347828	0	0	0.00111302	0.000797606	2.3603e-05	0.000153342	0.000656138	0.00055857	4.13049e-05	0.000250947	0.000259665	0.000498981	0	0.00170674	7.46099e-05	0.00218223	0.00196702	0.000255735	0.000685545	0.000142283	0.00184703	7.55166e-05	0.000802472	3.53641e-06	0.000212264	8.34239e-05	8.41297e-05	0	0	0	0.00102102	0.000227973	0.000116581	8.01591e-05	1.37455e-05	2.53805e-05	0.00106483	0	0.00210066	0.000773836	0	0.00018617	0	0.000323429	0.000128422	0.000225352	5.51413e-07
MGS00124	0	0.00679439	0	0.000182712	0.000965645	0.00892418	9.21009e-06	0.00139471	0.002854	2.41439e-07	0.00445547	3.60844e-06	0.00287189	8.33007e-05	0	0.00514122	1.18719e-05	1.96262e-06	0.0150187	0.000777888	0.00345908	0.00409606	0.000626107	0.000719324	0.000675601	6.26061e-08	0.00246062	0.00137127	0.00104188	0	0.00584858	0.000352159	0.000589502	0.00228216	0.00464284	0.000106187	0.00226444	0	0.00558452	0.00766153	0.000160773	0.000250642	0	3.42176e-05	0.000106343	6.08642e-05	0.000473046	3.81884e-07	0.00126723
MGS00125	7.56567e-05	0	0	0.000169303	0.000590285	0.000179015	0.00408417	1.41491e-05	0.00083857	0.0029758	3.59357e-05	0	0.000808768	8.75265e-07	0	0	0.000652869	6.86903e-07	0.000261585	0	2.85223e-05	0.000360694	0.000160239	0	0.00020787	0.000101132	0	0.000132388	0	0	0.000545398	0	0.000168671	0	2.54341e-05	0.001682	2.64204e-05	6.77916e-05	0	0.000724081	8.59247e-07	0.000482365	0.000561184	0.00145016	0.00148863	0.00283783	0.000586567	0.00019645	9.19171e-07
MGS00126	0	0	0	0	0.000706837	0	0	0	0	0	0	0	0	0	0	0	0	0	4.52189e-05	0.000444612	0	4.94374e-05	0	3.6955e-07	0	2.37613e-06	0.000684113	0	0.000335282	0	0	6.14938e-07	0	0	1.61931e-05	0	0.000120777	0.0054878	0.000323398	0	0	0.000266778	0	0	8.60089e-06	0	0	0	0
MGS00127	0.000236873	0.000694124	0	0.000405755	0.00100389	0.00121303	0.000536565	0.000340377	0.00136879	0.00249194	0.000145241	1.69896e-05	0.000499937	0.00306865	0	0.000189043	0.00188812	0.00120596	0.000588588	0	0.00191531	0.0128776	0.000812302	0.00164949	1.27711e-05	0.000143194	0.00258492	0.000354686	8.87129e-05	0	0.000751324	6.77933e-08	0.000651299	0.000178896	0.00438896	0.000569436	0.000295885	0.00161142	0.00160066	0	0.00103241	0.00110192	0.00535978	0.00311307	0.00209649	0.00273499	0.000185892	0.000476236	0.0019651
MGS00128	0	0.00142691	0	0.00127943	0.00197186	0	0.000236052	2.59875e-06	4.09587e-06	0.000219409	0	0	0.000518558	0.000652463	0	0	5.72903e-05	0.000186458	0.00114033	0	0.000265915	0.000686985	7.03499e-07	0.000608841	0.00149351	0.00101786	0.00162876	0.000862924	2.01028e-05	0	0.00129875	1.55226e-05	0.000481838	0.00108889	0.000978415	0.00133272	1.31901e-07	0.000968032	0.000286914	0	0	0.000234948	9.49915e-05	0.000692579	0.000106107	0.000562145	0.0011895	0.0015967	3.72568e-06
MGS00129	8.83887e-06	4.56491e-05	0	4.12142e-05	0	0	4.95866e-05	0	3.60286e-05	3.66174e-05	0.000117668	2.76226e-05	0.000105719	0.000132566	0	0	3.18356e-05	0	0	0	9.72608e-05	0	2.11659e-05	0	4.68103e-05	3.68952e-05	0	0	0	0	0	0.000290805	7.28245e-05	0	0.000129545	0.000277324	0	5.51817e-06	8.23675e-05	0.000149565	0	0.000126582	2.05977e-05	0.000155033	0.00024114	0	0.000235925	3.66037e-05	0
MGS00130	0.00572203	0.00141163	1.35103e-05	1.13919e-05	0.00107773	0.00107428	7.7855e-05	0.000261608	0.000672321	0.00059746	0.00151286	0.00282144	0.00142764	0.000387784	0.0003501	0.000131284	0.00257494	0.023279	0.00151027	2.84322e-06	0.00172938	4.55292e-05	6.2564e-09	0.000261265	1.63674e-05	0.000210285	0.0102397	0.00685713	1.50342e-06	0	9.30235e-05	8.50874e-05	0.000100876	0.000103159	0.000107225	0.00010236	0.0243982	0.00313155	0.000299729	0	7.43498e-05	0.00637684	0.000206068	0.0003441	3.33195e-05	0.00098153	0.00169565	3.94414e-05	3.43513e-05
MGS00131	7.60218e-05	0	0	0	0	0	0	0	0.000903646	0.000455197	0	0	0	0	0	0	9.24997e-06	0	0	2.5634e-07	0	0	0	0	8.93754e-05	0	1.05747e-05	0	0	0	0	5.08858e-06	0	0	0	0	0.000344342	0.000115952	0.00052606	0	0	0	0	0	0.000204216	1.4142e-05	0.00083657	0	1.07189e-08
MGS00132	0.000594202	9.58158e-05	0	0	0	0	2.71942e-05	2.32034e-05	0.000130604	0	1.32742e-05	0.000104448	5.35202e-05	0	9.19952e-05	4.85561e-06	0	0.000107655	0.000130442	0.000107562	0	0.000332176	9.58551e-05	0.000108141	0.000197959	0	0.000336062	0	0	0	0	4.02576e-05	7.86945e-05	0.00120057	0.000477109	0.000193692	0	2.30808e-05	2.96125e-06	0.000442246	7.40203e-06	0	0	5.9329e-06	0	9.66313e-06	4.7961e-05	6.37466e-06	0
MGS00133	0.00155589	0.00215807	0	5.1554e-05	0.00329859	0.001662	0.00170997	0.000964882	7.10331e-05	0.000209656	0	6.10192e-06	0.000319348	0.0011939	0	0.00106265	6.44521e-05	0.00161887	0.000135592	0.00130474	0.00188221	6.77386e-05	0.000300981	0.00224722	0.00115277	0.00350225	0.00151063	0.00307116	0.00232127	0.000170311	2.95055e-07	0.000109083	0.000733157	0.00305752	0.00295557	0.00066376	0.00138894	0.00261916	0.000844536	0.00274271	0.000110162	0.00111921	0.00120747	0.00275292	0.0026102	0.000239888	0.00130825	0.0016722	0.00149629
MGS00134	1.93624e-06	3.50167e-05	0	0.00152887	0	0.00165124	2.88393e-05	0.000197471	7.72372e-05	0.000579083	0.00117407	0	0.000962552	0.000368893	0	0.000119935	1.98327e-06	0	3.75976e-05	0	6.30867e-05	0	2.31268e-06	5.4742e-05	7.13287e-05	6.81302e-05	0.00055257	0	0	0	0	0.000179839	0.000330045	0	0.000131453	0.000150053	0.00164156	0.00152218	0.00190287	0.00105856	0	0	0.0022665	0.000300796	0.00109936	0.000262137	0.000223454	2.43097e-05	1.76454e-05
MGS00135	4.84428e-05	0.0078074	0.00778265	0.00254806	0.00833945	0.0120856	8.09957e-05	0.0083432	6.00972e-06	0.000136315	0.00231208	1.80836e-05	0.00130362	0.00252621	0	0.00300351	0.000201702	0.00447562	0.00826354	0.00410788	0.0202398	0.0131874	1.25038e-05	0.00998396	0.0135256	0.0168661	0.00312253	0.00612438	0.00102599	2.60694e-06	0.000580695	5.14247e-06	0.0113171	0.093409	0.00145772	0.00276187	0.00117428	0.00683396	0.0107244	0.00602249	0.0146439	0.00406264	0.0176534	0.0016768	0.000363221	1.65197e-05	0.00455056	0.00290428	0.00381337
MGS00136	0	0.000899427	0	0	0.000137916	4.29509e-05	0	0	0	0.000346476	0	0	0.000201355	0	0	0	0.00100701	0	0.000931834	0	0	0	0	0	0	0	0	0	0	0	0	0	0	0	0	0	0	0	0	0	0.00039031	0	0	0.000147268	0	0	0	0	0
MGS00137	0.000300925	0.000477621	0.000472551	0.000181497	0.00033032	0.000690451	0.00186277	0.00153795	0.00038537	6.82951e-05	0.00100082	0.00686943	0.000123836	0.000263707	0	0.000132565	0.000555113	0.000879029	0.000111991	0.00293599	0.00141915	0.000198903	3.31075e-05	0.00105138	0.00240124	0.00226792	0.000256884	0.000433796	0.00372251	0.000518375	8.85191e-06	0.000187522	0.0015564	0.0125616	0.000117685	0.000346818	0.000980683	0.000748608	2.46058e-05	0.000335951	0.000209999	4.2497e-05	0.000658709	0.000159102	0.000272867	0.00143571	0.000875956	9.99793e-05	0.00642552
MGS00138	0.000435291	0.00192333	0	0.000735588	0	0	0	0	0	4.22926e-07	0	0	0.00184126	0	0.000189683	0	0	0	0.000341288	0	0.000909867	0.000211942	0	0	0.000398384	0	0	0	0	0	0	0.000597995	6.60258e-09	0	0	0	1.52797e-07	0	0	0	0	0	0.00333469	0	0.000781043	0.000243088	0	0.000593725	0
MGS00139	0	0.000600976	0	0.000414006	0	0	0	0	0	0	0	0	0.000214539	0	0	0	0.00021854	0.00135373	0	0	0	0	0	0	0	0	0	0	0	0	0	0	0	0	0.000176678	0	0	5.12885e-06	0	0	0.00106302	0	0	0.000445633	9.95087e-06	0	0	0.00419929	0
MGS00140	0.00271368	0	0	0	0.000133554	0	0	8.23752e-07	0	0	0	0	0	0	0.000909255	0	0	0	2.47055e-06	0	6.09218e-05	9.90732e-05	0	0.000206985	2.28603e-07	0.000183975	0.00155528	0.000416827	2.38928e-05	0	0	0.00219623	0	0	0.000121378	0.000757065	0.00110005	0.00470587	0	0	0	0	0	0	0.00169097	0	0	0	7.02706e-05
MGS00141	4.38034e-06	0.000302193	0.000376732	0.000560098	0	0.00183362	0.00152182	0.00344658	0.000805591	7.04007e-05	0.00180961	9.33421e-07	5.56555e-05	0.000573431	0.000298345	0.0250244	0.000591802	2.60521e-06	0.00023182	0.00407431	0.00264002	0.00160233	0.000134798	0.000746526	0.00229435	6.09241e-06	0.000152701	0.000281469	0.00437559	0.000367632	0.00319955	0.00100427	0.000595603	0.00902668	0.000829239	0.000942109	0.000182136	0.000713997	0.00642417	0.00152612	0.00113995	0.000307719	0.000418443	0.000433662	0.00185813	0.00399397	0.00139369	0.000995489	0.0384568
MGS00142	0.000174674	0	0	0	0	0	0	0	0.0003883	0	0	0	3.92898e-05	0	0	0	6.73026e-05	0.000367949	0	0	0	3.059e-05	0	0	0	0	0	0	0.000418489	0	0	0.000228561	0	0	0	0	4.74128e-05	0	0.000701413	0	0	0	0.000102203	4.90733e-05	0.000483098	0.00200673	0.000206366	0	1.18356e-08
MGS00143	2.12624e-05	0	0	0.000531897	0.000163228	0	3.80403e-05	1.65646e-07	0	0	0	0	0	0	0	0	0	0	0	0	0.000305249	0.00189626	0	4.87983e-05	0	0.00285461	0	6.46788e-05	5.24255e-05	0	0	0	0	0	6.79627e-05	2.19032e-05	0.0008595	0	0.000514327	6.20931e-05	2.70509e-05	0	0	0	1.70589e-05	0	2.11113e-05	0.000228915	0
MGS00144	0	0	0	0.00270922	0	0	0	5.16908e-08	0	0	0	0	0.000351561	0	0	1.09266e-07	0.000174674	0	0	0	0.00115395	0	0	0	0	0	6.56634e-05	1.41043e-05	0	0	0	0.000707996	0	0	0	0.000288225	1.53418e-06	1.67641e-06	2.75973e-05	0	0	0	0	0.0027666	0	1.14447e-07	0.0002795	4.9563e-07	0.000484894
MGS00145	0.000569826	0.000326237	0.000294287	0.000402421	0.00195656	0	0.00015313	0.00112581	0.00150411	0.00182143	7.83263e-05	0	0	7.89317e-07	0	0	0.000311841	0.000920649	0	0.000365559	0.000128654	0.00030547	8.98018e-08	0.000699623	0.002108	0.00356586	0.000335265	0.000507937	0.00266418	0	0.000271325	0	0.000235855	1.4819e-07	0.00203909	0.000598752	0	0.00229974	0.00122474	0	0.00103871	0.000761637	0.000110695	0.00133861	6.12628e-07	0.00120809	0.000352734	8.17955e-05	3.20635e-06
MGS00146	3.95146e-06	0	8.07708e-06	4.70757e-07	0	1.46269e-05	1.13411e-06	0	9.51889e-06	0	0.0145516	0	1.46081e-06	1.6566e-05	0.00294374	1.27506e-05	0	3.54686e-07	0.0121012	0.00338353	0	6.63266e-06	9.20201e-05	0	3.67847e-05	0	0	0	0	0.00162175	0	0.00290962	2.87989e-05	0.000735462	5.42658e-07	0	1.24869e-05	0	4.94437e-07	2.33793e-05	1.08965e-07	0	2.18523e-06	0	0	0	0	0	3.22491e-05
MGS00147	0.00158533	0.000534589	0	0	0	0.00129659	0.00332326	9.54419e-07	0.00601197	0.0110075	0.000238164	7.43346e-05	0.00210511	0.00183221	0	0.000191098	0.00310616	0.00181652	0.000703268	0	0.00146949	0.00391671	0.000419264	0.000852353	0.00123096	0.00202686	4.23106e-07	0.000432704	0.00326429	0	0.000352565	0	0.000966986	3.73717e-09	0	0.00205342	0.000781974	0.000692285	0.00188565	0	0	0.000490453	0.0029001	0.00237572	0.00522748	0.00241573	0.00089248	0.000419463	0.0001966
MGS00148	0	0	0	0.00077989	0	0	0	3.20451e-05	0	0	0	6.93469e-05	0	0	0	0	0	0	0	0	0	0	0	0	0	0	0	0	0.000510707	0	0	6.93312e-06	0	0	0	0	0	0.000210543	7.05862e-05	0	0	0	0	0	0	0	0	0.00144612	0
MGS00149	0.000294159	3.47665e-05	0	0.000493833	0	0	0.000397818	0	0	0.00023148	0	0	0.00061602	1.13554e-05	0	0	5.16458e-05	0	6.56922e-05	0	0	0.020711	1.70119e-08	0	0.000397711	0.00178313	0.000162357	0.000335921	0.0029664	0	0	0	9.19016e-07	0	0	0	0.000142771	0.00141785	2.56726e-06	0	0	0.00172929	0.000274929	0.000306463	0.0114454	0.00340868	0.000301016	0.000113686	0
MGS00150	0.00708348	0.0250816	7.89878e-06	0.00455603	0.00672364	0.0153384	0.00202304	0.0142827	0.00369279	0.0022443	0.025086	0.0166415	0.0124916	0.0205201	0.000296765	0.00602586	0.000317196	0.00890537	0.0110844	1.26309e-05	0.0115959	0.0237106	0.00599486	0.0298185	0.000131091	0.0011341	0.00250642	0.0150744	0.00558939	0.0246404	0.0161822	3.34516e-05	0.029419	3.42065e-05	0.00748103	0.0183035	0.0140043	0.00335748	0.00283686	0.0339794	0.0317038	4.15046e-05	0.00350984	0.0227748	0.00844343	0.00859461	0.00809062	0.0124654	3.49701e-05
MGS00151	1.13286e-05	2.52352e-05	3.28993e-07	0	3.99141e-06	2.9315e-06	0	3.35718e-05	3.46055e-06	0.000457031	2.07595e-05	3.77272e-06	0	2.81012e-05	1.5609e-06	0.0145852	0.000821004	0.0281828	1.64477e-07	0.0444011	0	0	2.59227e-05	1.43855e-07	0.0362318	1.71135e-06	1.13062e-05	0.00758973	0.000564212	5.41733e-06	2.23161e-05	1.53423e-05	2.44135e-05	1.22607e-05	2.69925e-07	2.83345e-05	8.28475e-06	5.61202e-06	0	0.0737514	0	1.02337e-05	0	3.41803e-06	0	3.22068e-05	0	0.00601213	0.0733026
MGS00152	0.00153136	0.00444218	0.000912852	0.000627361	0.00199545	0.00026033	0.000157886	0.00618172	0.000734277	0.000849624	0.000219673	3.99666e-05	0.000306761	0.00175671	0	0.00127772	0.000918649	0.000484115	2.78092e-05	0.00152465	0.00102122	0.00158658	0.00190637	0.00351832	0.00471165	0.00649638	0.00222591	0.00116924	0.00368001	0	0.00195686	0.000115266	0.00271122	0.00217507	0.00385304	0.000520041	0.00148547	0.00514725	0.0035787	0.00142782	0.00074289	0.00278969	0.00141055	0.000271667	0.000389093	0.00155673	0.00490323	0.000435614	6.43513e-05
MGS00153	9.92899e-05	3.54545e-05	0	5.92122e-05	0	0	0	0	0	4.21e-05	0	0.000879065	0	0	0.000117282	0.000542787	0	0	7.46265e-07	0	0.000296554	0	0.000336381	4.46447e-05	0	5.67568e-05	3.07339e-05	6.81492e-05	7.08916e-05	0	0	0.00169713	0	0	0.000132161	0	0.000162858	0	0	0	0.000136044	0	0	5.25673e-06	0.00240205	3.27285e-05	0.000734079	2.42637e-05	0
MGS00154	0	0.000873799	0	0	0	0.000130056	0.000953992	0.000310454	0	0	0.000273507	0	0.000663078	0	5.28519e-05	0	0	0	0	0	0.000894967	5.68526e-05	0	5.22699e-05	0	0	9.02858e-05	0.000202145	0	0	0.000754884	0	1.32181e-05	0.000446986	0	0	0	3.53454e-05	2.61184e-06	0	0	0.000545027	0	0.000341892	0	0	0	0.000140477	0
MGS00155	0	0	0	0	0.000664286	0	0	0	0.000219779	0	0	0	0	0	0	0	0	0	0	4.61974e-05	0.000309684	0	2.37591e-05	0.000600146	0	0	0	0.000132959	0.000521508	0	0	5.31884e-05	0	0	0	0	4.79181e-05	0	9.06568e-05	0	0	0	0	0	0	0	0	0	0
MGS00156	0.000741707	0	0	0	0	0	0.000112527	0.000148283	0	2.00535e-05	0	0	0.000145535	0.000263906	0	0	0	0	0	0	0	0	0.000125838	0	0	0.000236115	0	0	0	0	0	0	0.000187436	0	0.0019255	0	0.00437209	0.000396277	0	0.000610279	0	0	0	0.000615623	0	0	0	0	0
MGS00157	0	0.000456444	0	2.32857e-05	0	0	0	0	0.000575183	0.00358603	1.26611e-07	0	0.000463805	0.000138999	0	2.42615e-05	0.000426237	0	0.000210015	0	0.000106033	0	0.00067827	0	0	4.58809e-06	7.45841e-05	0.0092611	3.70951e-05	0	0	1.59484e-05	0.000598225	0.000676904	0	0.00198476	7.71833e-05	1.17265e-05	0.000344269	5.84925e-07	0.000261551	6.27303e-06	0.00165692	0.000340354	9.84004e-05	3.88113e-05	6.22015e-05	1.18405e-06	5.5923e-07
MGS00158	0.000378274	0.00123187	1.35212e-05	0.00109568	0.000803553	0.000868791	0.00231202	0.00134034	8.81058e-05	0.000390645	0.000978855	6.8972e-06	5.67212e-05	0.00108085	0	0.00042738	0.000193498	0.000576729	0.000278841	0.000501551	0.00101768	0.000531254	0	0.000151437	0.00243814	0.00277383	0.00295094	0.000949519	0.000114452	0	0.00146482	2.11095e-05	0.000885564	0.00102989	0.000543664	0.00251077	0.00104461	0.00132526	0.00290255	0.00149589	0.000257516	0.000659129	0.00775003	0.000352833	9.86308e-05	0.00242764	0.000496293	0.0019173	2.13117e-05
MGS00159	5.3414e-07	0	0.000423981	0	0	0	0	0	4.3995e-06	0	1.40007e-06	0.000218682	0	1.50111e-06	5.16181e-05	6.42335e-08	0	0	0	1.27631e-05	8.10592e-06	3.75638e-06	5.8842e-05	0	1.82325e-06	0	0	0	0	5.00942e-05	0	7.27399e-05	1.08957e-06	6.85836e-06	1.25218e-06	0	0	0	0	0.000120668	0	6.28112e-06	0	2.11351e-06	2.34109e-05	2.45559e-05	0	0	0
MGS00160	5.75817e-07	0	5.28664e-05	0	1.36097e-05	3.64886e-05	0	8.39272e-08	0	5.51889e-07	4.6112e-07	0	0	0	0	0	3.24593e-07	0	3.19056e-07	0	0	3.12395e-06	1.45925e-05	4.74413e-07	1.31859e-05	3.54777e-06	1.24131e-06	0	0	0	4.71981e-05	0.000115179	0	0.000108504	0	2.5739e-05	7.10922e-06	0	1.69728e-06	1.03543e-05	0	0	1.33466e-05	0	0	9.01237e-05	0	0	5.13127e-06
MGS00161	5.84929e-07	0.00545182	0	0	0.00748349	0	0	0	1.34048e-07	0.000335937	0	1.16572e-05	6.70904e-06	1.64478e-06	0.00605254	0.000349022	0	0	0	0	8.07179e-07	0	0	0	0	0	0	0	0	0	0	0	0	0	3.74331e-07	0.000484941	8.21953e-07	0	0	0	0	0	0	3.19443e-07	0	0	0	0	0
MGS00162	0	0.000233374	0	0.000266679	0	0	0	0	3.41298e-05	0.00100762	1.2698e-06	0	0.000111673	5.90893e-05	0	0	2.18246e-05	0	0.000202601	0	0	0.000179581	1.45391e-08	0	3.22994e-05	0.000334998	0	6.20174e-07	0	0	0	0	1.15641e-05	0	0	0.000747693	0	0.000154066	0	0	0	0	0	0.000885461	0	6.26505e-06	0	6.37875e-05	0
MGS00163	0.00121498	0	0	0	0	0.000685928	0.00202623	0	0	0	0	0	0	0	0	0	0	0.000925673	0	0	0	0.00206371	0.00075139	0	0	0	0	0.000107446	0	0	0	0	0	4.36966e-05	0	0.000369045	0	0	0	0	0	0.000326851	0	0.00213609	5.35386e-07	0.00159883	0.000307319	0.000396381	0
MGS00164	0	0	0	0	0.000533371	0	0.000102499	0	1.12719e-06	0.000389763	6.4639e-05	0	0.000352266	0.000793379	0	0	0.00307404	0.000301773	0.00074963	0	0	0.00023448	0	0	0	1.63726e-05	0	0.000590882	0	0	0	0	0	0	0	0	6.61433e-05	0.000826097	0	0	0	0	0	0	0	0.000179742	0.000132708	0	0
MGS00165	1.20017e-05	4.81508e-05	0	0	5.72871e-05	0.000426934	0	2.11618e-05	3.37721e-05	0	0	4.37232e-06	9.40614e-07	0	0	3.5852e-06	0	0	0.00026648	0	6.41639e-05	7.42706e-06	6.8218e-07	0	8.95089e-05	0	0.000115251	6.34833e-05	0	0	0.00030179	1.05224e-05	3.76688e-05	0	2.5089e-05	0	0	0	8.49483e-05	0	7.04928e-06	0	0	0	0.000216678	0.000106488	6.61607e-06	3.89642e-05	0
MGS00166	2.25809e-06	0.000602568	1.01027e-06	4.74259e-08	0	0.000541726	0	0.00180043	6.53625e-07	0	0.000905805	1.03682e-06	2.86093e-06	0.000212115	8.9759e-05	0.101885	0.00298539	0.00218332	0.000219582	0.00955599	0.00545991	0.000613637	2.6037e-07	9.39808e-06	0.000139835	0	0.000676787	5.86055e-05	2.59927e-06	1.38306e-07	8.45729e-06	0.000420836	0.000606857	6.52483e-06	0.000208292	0.000835763	2.02675e-05	0.00252752	0.0127097	1.10101e-05	0.000243007	0.00010058	4.2228e-06	0.000273604	0.000214442	0.0111047	4.02567e-06	0.001216	0.003153
MGS00167	0.00102074	0.000119385	8.54679e-05	0.000175699	0.000310404	5.52972e-05	0.000260302	0.000443843	6.25594e-05	0.000359567	0	0	7.71423e-05	0.000722561	0	6.58028e-05	0	0.000221683	0.000122202	0.000525905	0.000455471	0.000914404	0	0.000120793	2.81295e-06	0	0.00065999	0.000289164	0.00134525	0	6.95037e-05	8.24823e-06	0.000268697	8.98143e-06	0.000149342	4.00407e-07	3.57569e-05	7.92865e-05	0	0	4.14013e-05	0	0.000276443	5.9808e-06	5.81504e-06	3.88983e-05	0.000159765	0.000157041	0.000371637
MGS00168	5.91807e-07	0	3.13956e-06	2.3113e-08	3.24086e-06	0	0	5.68715e-06	0	1.84628e-06	0	6.14485e-09	0	3.19687e-06	0.035764	0	0	0.00155624	0	0	0.00960802	1.31414e-06	1.42884e-05	0.0122225	0.00699508	0.000213588	4.3447e-07	0	0	4.55258e-06	6.1141e-06	0	0	2.63937e-06	6.07094e-06	3.45032e-07	1.39349e-05	0.00307624	1.90601e-06	0.00818548	0.00117629	0	0	4.38258e-06	0.00022256	6.52878e-06	0	0	7.7374e-06
MGS00169	0	0	0	0	3.2994e-05	0	0	0	0.000167221	0.000113079	0	0	0	0	0	0	0.000101068	0	0	0	0.000782642	0	0	0	0.000844069	0	0	0	0	0	0	0	0	0	0	0.00146512	0	0	0	0	0	0	0	0.000127294	0	0.000331242	3.82309e-06	0	1.64207e-06
MGS00170	0.00477053	0	0	0	0	0	4.65963e-05	8.24428e-06	0	0.00145657	0.00330947	0	1.10797e-06	0	0	3.62867e-07	0	4.48547e-05	0.0104296	0	4.87896e-07	0.000105988	7.02652e-06	0	0	0.000563834	0.00230135	0.000560333	0.000214278	0	0.00858419	0.00141978	0	4.93681e-06	1.34925e-05	7.2528e-07	6.40318e-07	4.57385e-06	0	6.1514e-07	0	4.77406e-05	0	0.00617669	6.06539e-06	0	0	9.15767e-05	2.65434e-06
MGS00171	0	0.000648199	0	0.00104276	0.0016536	0.00211	0.000310622	0.00016857	0.000147356	0.000527563	0.00034938	0	9.60211e-05	0.00304754	0	0.000807716	0.0021136	0.000953284	0.000366212	0.00116087	0.00277255	0.00927496	0.000534267	0.000945168	0.000371236	0.000485374	0.00188174	0.00147079	0.000555129	0	0.00186015	1.06661e-05	0.00282022	1.55478e-06	0.000577556	0.00349482	0.00156294	0.000328922	0.002379	0.0038866	0.00472323	0.00042221	0.00366986	0.00165747	0.000182369	0.000680225	0.000216394	0.000636725	0.00107928
MGS00172	0	4.38197e-05	0	4.51071e-05	9.68614e-05	0.000803871	0	0	0	2.52045e-05	0	0	2.62062e-05	0.000104968	0	0	0	0	0	0	1.92277e-06	0	0	0	0.000177473	0.000329018	9.3749e-06	0.000138799	0	0	0	0	0	0	5.64765e-07	2.51059e-07	0	8.627e-06	7.44417e-05	0.000115285	2.90665e-06	0	5.12597e-06	3.70438e-05	3.31638e-05	6.94704e-06	0	0.000571995	5.4012e-06
MGS00173	0.00301158	1.49419e-05	0	0	0	7.69709e-07	4.02414e-06	0	4.34921e-05	2.63893e-05	7.10048e-07	0	3.02107e-05	0	6.2998e-06	1.92325e-05	0	0.000281613	8.24461e-07	0	5.66187e-06	0.000949047	1.2857e-05	0	4.9303e-06	0	0.000105283	3.49365e-06	0	0	2.43192e-05	0.00136278	0	5.96544e-05	0.000106886	0	8.15729e-06	7.63675e-06	0	0	0	0	0	0	0	0	0	0	0
MGS00174	0	0.00286144	0	0.00490159	0.000212131	1.7724e-05	0.00190326	0.00467391	6.99398e-07	4.48473e-06	0.000480552	1.31364e-08	2.27195e-05	0.000138389	0	4.40994e-07	1.44027e-05	3.10214e-06	0.0105492	0.00204643	0.00543192	0	0.000146852	0.00475897	0.00232579	0.00544623	5.32055e-05	9.7452e-05	0.000628376	0	0	2.12508e-05	0.00905796	3.6582e-06	0.000101468	5.22826e-06	0.0179286	0.00112761	2.51846e-05	0	0.000664254	5.23389e-05	8.30686e-05	0.000119042	0.000449456	0.00295577	0.000425543	0.000466698	5.14608e-05
MGS00175	0.000623118	0.0010079	0.00166852	0.000425629	0.000138505	0.000393613	8.25476e-05	0.000947156	0.00027045	0.000106907	0	0.000818481	0.000507529	0.000129581	0	0.000385125	0.000124294	0.000165474	0.00123696	0.000314969	0.00220462	0.00134046	0.00079227	0.00121571	0.00018862	0.000151066	0.00243664	0.000667214	0.000886484	0	0.00040688	7.83505e-05	0.00162331	0.00276674	0.0013365	0.000436151	0.00298973	0.00140377	0.00206004	0.00135074	0.000178428	0.000250027	0.000574265	0.00064058	7.38589e-05	0.000731242	0.000178999	0.000416169	0.000197926
MGS00176	0.00332297	0.000158271	5.70477e-08	0	0.00133614	0.00072461	0.0116262	3.58911e-06	0.00730775	0.0106708	0.000109526	1.35291e-06	0.00635165	0.00278861	0	0	0.00148248	0.00103289	0.00128755	0	0.000781112	0.000569558	0.000170524	0	0.000694837	0.000844184	0.00244739	0.000552231	0.00760412	0	0	0.00877195	0.000516761	2.47938e-06	0.00205979	0.000459558	0.000294727	0.00197795	0.000392922	3.16609e-07	0	0.00245222	0.000642568	0.00163098	0.0114973	0.00757755	0.000896096	0.00013707	4.93908e-06
MGS00177	8.32297e-05	9.93703e-05	8.53575e-06	6.35108e-05	0.000599825	0.000111498	0.00138599	1.17014e-05	7.58725e-05	0.00016949	0.000870382	0	0.000155418	0.000510038	5.76485e-06	0.000230967	2.44729e-05	0.000117871	2.17737e-05	0.000194841	9.73042e-05	0.000260307	1.9095e-06	1.25454e-05	0.000191111	2.73379e-05	0.00014235	0.000118569	0	0	0.00028692	0.000243255	0.000198173	0.00011771	9.60354e-05	0.000249053	2.79953e-06	1.64865e-05	1.64711e-05	0.000178064	4.43594e-05	3.19641e-05	2.37635e-05	0.000294751	0.00011674	0.000839682	0.000176228	3.39512e-05	0.000482594
MGS00178	3.57077e-05	0.000122276	2.38381e-05	0.000369524	4.75192e-05	0.000263825	0.00122501	0.00107857	0.000692204	0.000463428	0.000321491	1.19366e-06	0.000844586	0.000679166	0	1.60937e-05	2.70514e-05	0.000215678	4.05532e-05	8.84215e-05	0.000215407	2.77806e-05	0.000706306	0.000183248	9.43747e-05	0.000137608	0.000170168	0.000144962	0.000226515	0	1.76596e-05	2.12027e-06	0.000484721	0.000402676	0.0014404	0.000484771	0.000104263	2.46484e-05	0.000717494	0.000212671	9.76934e-05	0.000297424	2.25607e-05	0.000267402	0.000513392	0.000771016	0.000191406	0.00026708	0.0044077
MGS00179	0.0276501	1.63931e-06	1.82228e-07	2.35817e-06	0.0043601	0	1.75137e-06	1.64592e-06	2.1838e-06	0.00248505	0.0167715	0	0	0.00645141	0	0	0	1.88676e-06	0	0	0.00192006	0	3.65037e-06	2.51489e-07	0	0.0193781	1.24359e-06	0	0	0	0	0.000528223	4.07317e-08	6.35706e-08	0.00254053	0.00685261	0.0176274	0.0298803	0.00419924	5.25966e-06	1.38679e-06	0	9.32841e-07	0.00729428	1.01601e-07	0.00266249	0.000544021	0	2.41082e-05
MGS00180	0.00396975	0.000708084	0.000203067	0.000308386	0.000694983	0.00113061	0.00235668	0.00303341	1.94789e-05	0.00114299	0.0011022	0.000192925	0.000293096	0.00206739	0	0.00593765	0.00262971	0.00122783	0.000290345	0.00365306	0.000790157	0.000815834	0.000206631	0.00193529	0.00129256	0.000709791	0.00189457	0.000571501	0.00190088	0.00106375	0.00828255	1.52945e-05	0.000880539	0.00790379	0.00105723	0.000610881	0.000100738	0.000413395	0.00135721	0.00207415	0.00115279	0.00139295	0.00161012	0.00178011	7.02635e-05	0.00183168	0.00184479	0.00024872	0.0023542
MGS00181	9.66414e-05	9.20963e-05	0	0.000244538	0.000351914	0	0.00100233	8.902e-05	0	2.7961e-05	5.93351e-05	0	4.11005e-05	0.00011009	0	0	0.000188607	0.000297166	3.42542e-05	0	0.000794701	0.00102768	9.83234e-05	9.99924e-08	0.000470531	6.26042e-05	1.21378e-05	0	3.87616e-05	0	3.91281e-05	5.41278e-06	0	0.00262315	0.000162406	0.000728698	0.000698926	0.000380568	0.000235748	0.000484461	0.00143045	6.83984e-05	0	1.78615e-05	0.000384708	7.42673e-05	0	0.000129961	4.78196e-05
MGS00182	0	0	0	0	0	0	0	0	0	0	0.0010314	1.12034e-05	0.000335687	0	0.000122095	0	0	0	0	0	0.00030311	0	0	0	0	0	0	0	0	0	0.000379032	0	0.000297915	0	0	0	0	0	0.000193043	0	0	0.000112946	0	0	0	0	0	0	0
MGS00183	0	4.66528e-05	0	2.80314e-05	3.51968e-05	0	8.94614e-07	0.000845614	4.00134e-05	5.22744e-07	0.000648912	0	1.98929e-06	0.000142749	0	0.000854913	2.00575e-05	2.43103e-06	0	8.67699e-07	0.000421738	7.15175e-06	6.65802e-06	0.000282651	0	0	4.15281e-06	5.0361e-05	0	0	0.00260879	2.06841e-06	0	6.56915e-06	8.61126e-06	7.78249e-06	0.000101302	0	1.55341e-05	0.000307363	1.08772e-06	0	0	0	0.000148666	6.6288e-05	6.85337e-05	0.000253859	8.49614e-05
MGS00184	0.000230788	3.0924e-05	0	0	1.14386e-06	2.2948e-05	2.36777e-05	3.31852e-06	0.000856696	1.15345e-05	3.06318e-05	1.34509e-06	3.29857e-05	0	4.06426e-06	1.09096e-05	0	1.86541e-05	0.000119019	0.000108588	5.44023e-06	1.89332e-05	4.46458e-06	0	3.4417e-06	6.46974e-06	5.38579e-05	2.94904e-07	9.82462e-06	0	4.58172e-05	0.0118896	3.52409e-05	0	9.48698e-05	0	9.51492e-07	1.39649e-05	3.44209e-05	5.70413e-05	1.98289e-08	0	0	0	0.00038973	0.000763454	7.81729e-06	0	0
MGS00185	0	0	0	0	0	0	3.10708e-05	0	2.56708e-05	0.000167467	0	0	0	3.84286e-05	0	0	0.0097476	0.00105723	3.44869e-06	0	0	0	0	0	0	3.33783e-06	0	0.00116242	0	0	0	0	0	0	0	0	0.000759814	0.000805146	2.78417e-05	0	0	0	0.00529464	5.82985e-05	0.00067861	0.000334274	0.000138006	0	0
MGS00186	0.00150465	0.00108148	0.000678677	0	0.00184835	0	7.42582e-05	1.61328e-07	0	8.36941e-06	0	0	0.000276513	3.1566e-07	0	0.000889427	0	0	0.00157728	0	0	0	0	0.00117867	0	0.00114817	0	0.000910386	0	0	0	0	0	0	0	0	0.0010004	0	0	0	9.46425e-08	0	0	0	0	0	0	0.000412011	0
MGS00187	4.00242e-05	0.00204401	0.000437527	0.00622791	0.00248697	0.00528294	8.89898e-05	0.00486513	0.000199955	0.000214141	0.00192294	1.66874e-06	3.10607e-05	0.00381211	0	0.000753776	0.000598334	0.00054242	0.00257483	0.000264181	0.00175517	0.000489518	0.000440816	0.00165715	2.02613e-05	0	0.00134688	0.00260422	0.000125126	0	0.0028169	0	7.68209e-07	0.00077096	0.000154624	0.00329576	0.00742165	0.000235726	0	0	0.00791656	0.00131338	0.00157251	0.000360465	3.87205e-06	0.000223995	0.00106967	0.006965	0.00169419
MGS00188	1.02277e-05	0.000887363	5.64976e-05	0.00554435	0.00174974	1.59045e-05	0.000134142	6.65856e-06	0.000563132	0.000104331	0.000462251	0.0173877	0.000202267	0.00219643	4.43666e-05	0.000125489	1.1002e-06	0.00216435	0.000113406	0.000170411	0.00014619	0.00263776	0.0188759	0.00670827	0.017573	1.73235e-05	0.000499601	0.00102543	0.000643037	0.0554572	2.42309e-05	0	0.000303192	0	5.41399e-05	0.00132765	3.30012e-06	3.33666e-05	5.16659e-05	0.00374121	0.00108001	1.88293e-05	1.28891e-05	0.00013176	0.000521968	0.000158367	0.00186695	0.00133281	6.3353e-05
MGS00189	0	0	0	0	0	0.000206813	0.000473077	0	0	0	0	0	0.000243378	0.000690411	0	0	6.99269e-05	0	3.58709e-05	0	0	0	0.000116442	0	0	6.69157e-05	0	0	0	0	0	0	0	0	7.86247e-05	0.000228895	5.33005e-05	0	0	0	0	0	0	0.000211644	0	0.00049167	0.000340483	0	0
MGS00190	0	0	8.03066e-05	0	0	0.00108131	0	0.00223103	0	0	0	1.72702e-07	0	1.47757e-06	0	0.00276631	0.000585425	0	0	0.00165078	0.0020059	0	0	0	3.07531e-08	0	0.000413084	0	9.06054e-06	0	0	0.00121704	0.00405062	8.97236e-07	0	0	0.000714711	0	0	0.0023894	0	0	0.00102146	0	0	6.54709e-06	0	0	2.08719e-06
MGS00191	0.00116359	0.000482398	0.000201118	0.000262286	0.00061185	0.000572388	0.00360208	0.00132908	4.37897e-05	0.000807182	0.000770672	1.82266e-05	0.000432187	0.00109879	0	0.00126348	0.000355161	0.00062792	0.000201242	0	0.00108524	0.00143803	0.000256124	0.000453938	0.000646151	0.000869503	0.00220608	0.000370651	0.00308118	0.00021626	0.00277499	2.07551e-05	0.00156242	0.00648678	0.000577577	0.00117371	0.0011334	0.000417182	0.00068369	0.00160835	0.000500149	0.0001064	0.000336422	0.000425785	5.21672e-06	0.000954016	0.000587664	0.000760816	0.00503952
MGS00192	0	0.000420429	0	0.000199908	0.000978077	0.000290231	1.57356e-06	0	0.000115134	0.00185534	0.000181492	0	0.000299944	0.000251101	0	7.07594e-05	0.000556649	0.000274415	0.000176796	0	7.5554e-05	0	1.30382e-05	0.000484048	0.000555915	0.000170691	0.00082388	0.000816778	4.95097e-05	0	0.000579949	5.04059e-05	0.000340614	0	4.0729e-05	0.00325588	0.000373184	0.00035477	0.000919718	0.00060673	8.6872e-05	0.000115333	0.000214793	0.00106051	7.16993e-05	4.81397e-05	0.000131711	0.000676188	8.53636e-05
MGS00193	0	9.2038e-05	0	0	0	0.00223987	8.27637e-05	0	0	0.000259498	0	0	0.000469403	0	0	0	0	0	0.00104237	0	0	0.0011444	0.000715798	0	3.7651e-05	0	0	0	0	0	0	0	0	0	0	0	0	0	0.000412435	0	0	6.53182e-05	0.000151424	0	4.42647e-08	0.00101463	0.00166919	0	0
MGS00194	6.56082e-08	0.00378329	1.08789e-07	8.8497e-05	0.00564972	0.00529916	2.17343e-07	0.00833437	0.00144399	0.000172278	0.0147886	4.11276e-06	0.00587471	1.73419e-07	0.00279634	0	0.00264313	0	0.00745636	0	5.20134e-06	0.00704214	4.55862e-06	0.0027782	1.54531e-05	0.000465154	1.48082e-06	5.57543e-07	1.27975e-05	0	2.19269e-06	0	0.0120648	8.27957e-07	0.00322211	0.0080945	0.00138203	0	7.22378e-07	2.20465e-06	0	5.16015e-06	0.00388841	0	5.14919e-06	2.47594e-05	0.00236012	4.95615e-06	3.16161e-05
MGS00195	0	4.21805e-06	0	0	0	0	3.31674e-06	1.93897e-06	0	9.89052e-05	0	0	0.00239946	9.67384e-07	0	0	8.08725e-06	0	8.57627e-08	0	1.65162e-06	0.000248359	0	0	0	0.00293833	0	0.0015679	4.50131e-06	0	0	0	0	0	0.00364117	0.00285299	0	2.46293e-05	0	0.00933683	0	1.50468e-05	0.000297922	0.000293413	2.63412e-05	0.00153612	0	0	0.00411276
MGS00196	0	0	0	0	0	0	0	0	0.000542898	0	0	0	0.000641742	0	0	0	0	0	0	0	0	0	0.00680907	0	0	0	0	0.00143127	0	0	0	0.000609116	0	0	0.00170724	0	0.00440627	0.000753326	0	0.00259273	0	0	0	0	0	0	0.00111498	0.00425457	0
MGS00197	0	0.000244322	0	0.0022228	0.00107492	0.000503243	6.11279e-06	0.000363916	0.000793808	2.40035e-05	0	0	0.000103134	0.00026419	0	3.18038e-06	1.31727e-05	0	6.24378e-06	0	8.1759e-07	0.00214242	0	0	0	0.00057391	0	0.000286465	0.0012279	1.80459e-08	8.99753e-05	0	0	1.31513e-06	1.08906e-06	6.56046e-07	0.0015176	5.92061e-05	3.43143e-05	0.000274447	0	1.53063e-05	0.000279889	0.00686312	5.85865e-05	0.00197537	9.41468e-05	0.000443528	1.17766e-05
MGS00198	0.0100622	0.0116548	0.0084283	0.000995156	0.00388891	0.0127797	0.00061379	0.00491931	0.00462069	0.00382113	0.0147184	5.75808e-05	0.00821985	0.0111379	0.0391865	0.00355254	0.000329466	0.00875859	0.00433065	0.00533912	0.00178117	0.00723079	0.0542903	0.00618901	0.0280466	0.000394168	0.00821385	0.0170055	0.00165229	1.16388e-06	0.00153097	0.0016928	0.00401411	0.00232106	0.00438686	0.0063608	0.0224364	0.0126865	0.00695382	0.00126417	0.00292717	0.00276439	0.012391	0.00144441	0.00948541	0.000566428	0.00412225	0.00418407	0.0010174
MGS00199	0	0	0	0.000613211	0.00195225	6.46869e-05	1.29691e-05	0	0	1.12402e-05	0	0	1.09754e-05	2.48696e-05	0	0	0	0	0	0	1.58414e-05	6.05615e-05	5.06292e-05	0	3.8363e-07	0.000535615	0	1.18109e-06	0	0	8.00596e-07	3.53643e-06	0	0	2.2285e-05	0	0.000151081	0.00027131	0.000157899	1.52938e-05	0.000616822	1.59743e-05	0	8.97564e-06	8.06315e-08	6.77559e-06	1.20647e-06	2.08072e-05	1.09022e-06
MGS00200	0.000119439	0.00106532	0	0.000325062	1.08532e-06	0	3.86324e-05	6.05002e-06	0	0.000739029	4.40223e-05	0	0.00452363	0.00038519	0	0	0.000376571	0.00326271	0.000530092	0	0.00114388	0	0.00101509	3.01398e-05	0.000146137	2.66487e-05	0.000547436	0	0	0	0	0	0	3.50413e-07	0.00163748	7.28806e-07	4.61518e-07	0.000631723	0	0.0017738	0.000963098	0	0.000469705	0.00182389	2.30569e-05	0.000191712	0	0.000417789	0
MGS00201	0	6.38783e-06	0	0	0	0	0	0	0	0	0.000273835	0.000228738	0	4.03779e-07	0	0.000881276	0	0	0	4.01528e-08	0	0	0	0	0	0	3.68036e-05	0	0	0	4.56544e-05	0	4.50357e-07	0	0	0	0	0	0	0	0	5.18776e-06	3.82456e-05	0	0	1.7081e-07	0	0	0
MGS00202	0	0	0	7.22339e-08	0.000194092	4.43191e-05	0.00589853	0	0	9.0932e-07	0.00021782	0	0.000696426	0.00156728	0	0	0.000425592	0.00011085	0	0	0	0	8.34779e-06	8.53166e-05	0	0.000283595	0	4.3374e-05	0.00339602	0	0	0	0	3.12718e-07	0	8.10129e-05	0	0	0	0	0.00282366	0.000129321	0.00108875	0.000766942	0.00262564	0.000610359	0	0	0.00470409
MGS00203	0	0.0621311	2.23667e-06	0	0	0.0584358	9.50354e-08	4.47141e-05	1.0113e-06	0.00915771	0	0.000397506	0	1.2457e-05	5.90217e-06	3.37473e-06	0	9.13427e-06	0.0131705	0	0	1.96475e-07	2.35692e-07	4.62591e-06	0.000835477	0	1.04719e-07	7.32954e-07	0	0	0.10619	0	0.0281238	8.59443e-07	8.57199e-05	4.7217e-06	4.74701e-07	3.69547e-07	0	2.44078e-07	0	0.0325926	2.85683e-06	0.0207592	0	2.89331e-06	3.66208e-07	0	1.01503e-06
MGS00204	4.86071e-05	0	0	0.00169462	5.89302e-05	1.58639e-05	0	0	0	1.59587e-05	8.12634e-05	0	0.000316648	0.00197752	0	0	2.40427e-05	0	0	0	3.33886e-05	0	0	0	0.000175085	0.000357285	0.000896903	0	0	0	0	0	0	0	0	4.19053e-05	0.00123412	1.05778e-05	0.00150495	0	0.000616614	0	7.5948e-05	3.42309e-05	0.000125074	3.09562e-05	8.64711e-05	0.00207628	9.74429e-06
MGS00205	4.57879e-06	1.00751e-05	0	0	7.26951e-05	0	0	0	0	0	2.43325e-05	0	5.00924e-05	0	0	0	0	0	0	0	0.000162328	0.000121805	0	0.00158668	0	0	0	0	0	0	1.39538e-05	2.67852e-05	0	0	7.24872e-06	0.000108325	0.000171764	0.000486797	0.000237515	0	0	0	0	0.000182064	0	0	0.000263484	0.0003346	0
MGS00206	0.000151325	0	0	0	0	7.13197e-05	0	0	0.000147367	0	0.000105652	0	0	0	0	0	0	0.000244847	0	0	0	0	0	0	0	0	0.000178001	0	0	0	0.000130634	0	6.83369e-07	0.000190701	0	0	0.000172955	0	0	3.50813e-05	0	0.000251711	0	0	0	0.000167146	0	0	0.000575142
MGS00207	4.9283e-05	0	0	9.21306e-05	0	0	0.000163608	5.12647e-05	0	2.44755e-05	0	0	5.69716e-05	0.000675399	0	0	6.28237e-05	0	6.20218e-06	0	0	0	0	0	0	0.000289117	0	0	0	0	0.00034772	0	0	0	0	6.07516e-05	0	0	9.69432e-05	0.00088214	0.000385227	0	0	0	0.000211088	0	0	6.5489e-05	0
MGS00208	0.0005488	2.15621e-05	0.000295393	0.00101669	8.76485e-05	5.77749e-05	0.000435505	0.000257172	0.00014509	7.30266e-05	5.97824e-05	7.20646e-05	2.40196e-05	2.97824e-05	1.67512e-05	1.10537e-05	1.43854e-05	1.57231e-05	1.34147e-05	0.000336376	0.000855478	2.78402e-05	1.10177e-05	7.15921e-05	1.52456e-05	3.43895e-05	2.13598e-05	0.00036965	8.47081e-05	0	2.35769e-05	2.03149e-05	1.52047e-05	0.000396219	2.52356e-05	1.95616e-05	1.50442e-05	4.05269e-06	7.41227e-06	3.17598e-05	0.000208631	4.5922e-06	4.1498e-05	3.5497e-05	5.26712e-05	0.000917381	5.9068e-05	2.06958e-05	5.30199e-05
MGS00209	2.02312e-05	8.04621e-05	0	6.59148e-05	0.000142144	0.000100513	5.97035e-05	5.02148e-05	7.41654e-05	0.000244595	1.53691e-05	2.24041e-05	2.80403e-05	6.72077e-05	0	0	4.51865e-05	5.62458e-05	2.28891e-05	0	5.02382e-05	0.00028576	8.94148e-06	2.50961e-05	1.54607e-05	1.02373e-05	0.000239451	5.66216e-05	2.55212e-05	0	0	4.98211e-05	6.90789e-06	4.25904e-06	0.000188295	4.12033e-05	5.40008e-06	1.11486e-05	2.31076e-05	8.31521e-06	2.7965e-05	6.19814e-06	3.33244e-05	2.75141e-05	7.43435e-05	0.000165689	9.24463e-05	3.76816e-05	0.000130146
MGS00210	4.82486e-07	0	0	0	0	0	0	0	0.00016324	0.00208211	0	0	0	4.5307e-05	0	0	0.00449137	0	0.00039476	0	0	0	0	0	0	0	0	0	0	0	0	0	0	0	0	0.000372033	0.00016126	0.000626127	0	0	0.000384009	0	0	0.000421836	0	0.000168058	7.473e-06	0	0
MGS00211	5.55502e-06	0.00696791	4.93646e-07	0.0180152	0.000973238	0.00630078	0.000377343	0.00404392	0.0107281	0.00292195	0.0117139	2.25964e-05	0.00170037	0.0214675	8.34128e-07	0.000531409	0.000267093	0.0075645	0.0448536	0.011018	0.00690991	0.0137739	0.00488156	9.39846e-06	0.00140981	0.00285302	0.0135702	0.00589429	0.0407275	0	5.54693e-07	0.00267629	0.0105242	0.0504595	1.60396e-05	0.00666729	0.00191391	9.00861e-06	0.0171082	6.64899e-06	2.76521e-06	0.00126894	0.0026627	0.00632446	0.00355101	0.00290405	0.00871743	0.00300656	0.0103841
MGS00212	0.00102383	7.48558e-06	0	0	0	0.000107325	1.02501e-05	2.85157e-05	2.80054e-05	0.000188344	3.92404e-06	0	0.000306554	0.000206702	9.27514e-06	0	1.64215e-05	0.000153771	5.8974e-05	0	2.16139e-05	3.1463e-05	0.000176828	0	4.6675e-06	0	0.000218051	3.12884e-05	1.8059e-06	0	0	1.45115e-06	0	0	0.000106433	9.97978e-07	5.71737e-05	3.1876e-05	3.93303e-06	8.16597e-06	1.42766e-06	3.77005e-05	2.11596e-05	5.53295e-05	0.000253747	0.00024609	2.30005e-05	1.97318e-05	0
MGS00213	0	0	0	0	0	0	0	0	0	0	0	0	0	0.000414085	0	0	0.00762907	0	0.0014289	0	0	4.18925e-06	9.46282e-07	0	0	2.0608e-07	0	0.00528193	0.000335102	0	0	0	0	0	0	0	0	0.000695032	0	1.06629e-06	0	0.000431131	0	0.000666248	2.6961e-06	1.56826e-07	0	0.00229207	1.18793e-06
MGS00214	8.95096e-05	1.32282e-07	0	0	0	0	0	0	0.000248953	0.000684404	0.000176804	0	0	0	0	0	4.40847e-06	0	8.27895e-05	0	0	9.73602e-07	0	0	0	0	4.01831e-05	1.47023e-05	0	0	0	0	7.70375e-05	0	0.000197284	0	0	4.86561e-07	1.36978e-06	0	0	8.45684e-05	0	8.0571e-05	0	0.000150409	0	0	0
MGS00215	1.59308e-05	0.000135734	2.89382e-06	0	0	5.32526e-05	0	0	0.00125562	9.50751e-05	0.00063574	4.17009e-06	0	0	4.69787e-07	0	0	1.02238e-05	0.00013538	1.28967e-05	0	9.87787e-05	0	5.9821e-06	2.56811e-05	0	7.21317e-05	8.2544e-05	8.7347e-06	0	0.00124088	0.000364467	4.40288e-05	0.000576309	5.70947e-06	0	0	3.04873e-05	0	0	0	0.000115368	0	3.14504e-05	0	5.61701e-05	2.44904e-05	9.49573e-05	0
MGS00216	0.0164604	0	0	0	0	0	0	0	8.81939e-06	0.000115936	0	0	5.07845e-05	0	0	0.000506546	0	3.54165e-06	1.24823e-05	0	0	0	0	0	0	0	5.51106e-05	5.82049e-06	0	0	0	0	0	0	0.00119769	0	1.66523e-06	2.71828e-06	0	0	0	1.7815e-07	0	1.96156e-05	0	1.38262e-05	7.10435e-06	0	0
MGS00217	0.00035366	0.000231861	0.000208315	0.000173648	0.00011478	8.277e-06	4.86182e-05	3.34629e-05	0.00227587	2.0391e-05	0	0	0.000218425	0	0	1.29836e-05	7.13063e-06	5.81934e-05	1.9854e-05	5.95312e-07	0.000636852	3.90225e-06	4.75637e-06	0.000195431	0.000103367	0.000770694	0.000184495	3.13117e-06	0	0	3.02274e-06	0.000136201	2.20177e-05	0.00253243	0.000117593	9.33513e-05	0.000698072	1.25278e-05	5.70482e-05	0	0.000158165	0.000212309	4.929e-05	0.000260516	1.08401e-05	1.56064e-05	0.000896465	1.61125e-05	7.19079e-05
MGS00218	0	0	0	0.000764087	0	0.00020265	1.75941e-05	2.08039e-06	0.00772204	9.93238e-08	7.32413e-06	2.57697e-05	0.00606335	4.98078e-07	0	0.0012719	1.61575e-05	0.00105049	0	0	0	0	0	0	0.00240324	0.00104324	6.1487e-06	0	0	0	0.00229256	2.70194e-06	0.00592497	0.0123047	0	0	0	0	0	0.000367365	0.000170057	0	0	0.00167026	4.7746e-06	0.0150894	0	5.43785e-05	0.000203666
MGS00219	0.000172466	1.95451e-05	1.0143e-06	0.000154452	2.02957e-06	8.60121e-05	6.12425e-05	7.77075e-05	0.000225898	0.00355786	3.83717e-05	1.65207e-06	0.00635336	0.000260342	0	0.000239508	0.0007214	1.42332e-05	0.00479015	0.000938323	0.000606241	0.00162108	0.000186147	0	0.000215174	1.19223e-05	0.00198919	0.00151857	7.73787e-05	0	1.31372e-05	0.000747551	0.000127191	0	8.43429e-06	0.000941654	4.58143e-05	0.000550129	0.000930642	5.54986e-09	3.21554e-06	8.2287e-05	4.53366e-05	0.000666274	0.00198756	0.00500802	9.10174e-05	2.2522e-05	5.64832e-07
MGS00220	0	0	0	0	0	0	0	0	0	4.85554e-05	0	0	0	5.48549e-05	0	0	0	0	0	0	0	0	0	0	0	0.000156289	0.00164947	0	9.18549e-08	0	0	0.00108821	0	0	0.000178424	0	0.00107067	0.00158894	1.85663e-06	3.83065e-05	0.00471568	0	0	0	0	0.000801757	2.17613e-05	0.00248679	1.7582e-05
MGS00221	0.00138647	8.98522e-05	0	0.000213024	0.000812831	0.000670952	0.000524801	0.000364449	0.00383174	0.00040115	0.000720985	0	9.72684e-05	0.000246834	0	0.00052434	0.000359439	0.000558962	9.62779e-05	0.00188862	0.000639266	0.000887943	4.0827e-05	0.000712274	0.000431844	0.000237434	0.00114506	0.000352442	0.000642403	2.45636e-05	0.00262795	2.44655e-06	0.000387805	0.00345704	0.000242897	0.000452432	0.000311903	0.000691285	0.000552329	0.0016393	0.000244616	0.000299673	0.000789592	0.000651838	0.000139319	0.000188267	0.00200607	0.000223296	0.000995301
MGS00222	0	0	0	7.9768e-05	0.000122557	2.56141e-05	8.99679e-05	3.67238e-05	0.0003678	0.000120251	0.00118187	0	0.000430705	7.77075e-06	0	0.000157534	1.10123e-05	0	0.000503362	0.000124443	0.000492847	2.82817e-06	0	0	7.36816e-05	0.000255836	0.000261058	9.22933e-05	0.000580276	0	0	1.82839e-06	0.000163812	0	0.000162549	0.00016963	0.000251682	8.66368e-05	0.000129414	0	7.88548e-05	0.000182326	0	0.0010266	0.00100254	0.000282797	0.000145106	0.000135151	4.68378e-07
MGS00223	0	0	0	0.000681003	0.00231287	2.59327e-05	5.84993e-06	0	7.90799e-06	0	0	0	1.46173e-05	0	0	0	0	0	0	0	0	0	0	0.000139185	0	0.00096662	1.63758e-05	6.36878e-06	0	0	0	0	5.63074e-06	0	0	7.3853e-05	0	1.46929e-05	0	0.000558192	0.000221891	0	0	1.21237e-05	7.04338e-05	0	0	6.27493e-06	4.35619e-05
MGS00224	9.50285e-05	3.64498e-05	0	0	4.36334e-06	7.23022e-05	0.000583712	0.000640792	0.000304281	0	0	0	0.000220208	0	0	0	0	0	9.17479e-05	0.000321904	5.3615e-05	0.00140354	0	0.000138109	0.000314251	2.5853e-05	0.00015987	0	0.000385059	0	5.0119e-05	0.000241348	0	0	0.000284364	4.58771e-06	0.000600713	0.000182302	0	0.000641665	0.00017546	2.41328e-05	0.000164419	0.000434078	0.000880657	0	1.95794e-05	1.63703e-06	0.000126486
MGS00225	0	0.00187349	0	0.00162656	0	0.000655198	9.26202e-05	4.20334e-06	0	0.00271454	3.50918e-05	0	0.00493434	0.000340767	0	3.85668e-05	0.00111914	0.00747637	0.00736556	0	0	1.11026e-06	0.00376185	0	0	0.00078427	0.00165472	0.00307591	0.00137253	0	6.46312e-08	0.00122188	6.58153e-08	0	0	0.000674054	0.000137513	0.000230446	0.00499931	0.00168987	0.000675623	0.00111153	0.000303719	0.0022059	0.001264	0.00721716	0.000168743	0.00266434	4.47947e-05
MGS00226	0	4.12575e-07	0	0	8.23469e-07	0	0.00492471	0	0	0.00353866	1.23183e-05	0	0.0105316	0.00291553	0	0	8.07498e-07	0.00114471	0.00122074	0	0	1.05832e-07	0	0	0	0.00312273	5.94492e-07	0.00127665	0.00139301	0	0	1.18182e-07	1.13598e-06	0	0	0.000634139	5.61764e-05	0.00038295	6.78756e-06	0	0	0.00041613	6.15345e-08	0.000524153	7.07066e-07	0.00133649	0.000257824	0.000217121	7.80378e-07
MGS00227	0	0	0	0	0	0	0	0	0	0	0.000122564	0	0	0	0	0	0	0	0.000914646	0	0	4.80145e-05	0	0	0	7.06386e-05	0	0	0	0	0	0	0	0	0	0	0	0	0	0	0	0	0	0.000513406	0	0	0	0	0
MGS00228	0.000949205	0.00207057	0	0.00222691	0.000692026	0.000267089	5.10172e-07	2.16837e-06	1.38172e-05	6.79698e-06	4.98195e-05	9.89559e-06	0.000238295	0.000334023	0	1.70071e-05	6.40705e-06	6.85585e-05	1.38693e-05	8.71025e-06	8.90187e-05	4.63435e-06	0.000382679	4.471e-07	4.79327e-05	0.000488664	0.000574813	0.000676667	4.57594e-05	0	0.000651585	3.8279e-06	8.20795e-05	0	0.00234099	0.000348798	0.00105842	0.00193952	0.000153705	0.000116386	0.00201376	2.99232e-05	9.87883e-06	0.00017622	0.000190013	1.90729e-06	8.4661e-05	0.00204878	4.5176e-06
MGS00229	0.000160281	0.000615788	7.46468e-06	0.000871385	0.000825396	0.000766665	6.63044e-06	0.000188382	0.0011724	9.61536e-05	0.00598205	0.00986261	0.000320847	0.000479287	0	0.000827747	0.000134358	0.000930161	0.00276198	0.00103312	0.00102053	0.000184378	0.000467508	0.000452559	0.000398628	0.000296962	0.000181426	0.00140899	0.000167336	0	0.00433334	3.02491e-05	0.00256493	0.0001083	0.00187201	0.00193979	0.000475486	0.0086668	0.000965073	0.00041916	0.00163718	0.000499601	0.00141711	0.000612002	0.000328496	6.92721e-05	0.00222546	0.000825995	8.25992e-05
MGS00230	0	4.77272e-06	0	0	0	0	0	6.53664e-07	4.53454e-06	0	0	0	0.000116919	0.00148576	0	0	0.00617952	0	0	0	0	0	0	0	2.33242e-06	0	0	0	0.00120459	0	0.00612464	0	0	0	1.87258e-06	0	0	0	0	0.001054	0	0	0.00741546	0.000123442	0	0.000115818	0	0.00117884	0
MGS00231	0	0	0	0	0	0.000985202	0	2.71441e-07	0	0	0.000165898	0	0.000401522	0.000792756	0	0	0.000330691	0	1.07524e-05	0	0	0	0	0	0	0	0.000296321	0	0	0	0	0	0	0	0	0.000347359	0	0.00233903	0	0	0	0	0.000496382	0	0	0.000697431	0	6.85997e-06	0
MGS00232	0	4.35206e-05	0	0.000145754	0	0	0	0.00134671	0	0	0	0	1.70568e-05	0	0	0	0	0	1.44796e-05	0	0	0.000580863	0	0	0	0	7.27102e-05	0	0	0	0	2.56301e-05	0.000381819	0	0.000342358	0.000337477	2.09215e-05	1.76757e-05	0.000967056	0	0	0	0	0	0	0.000163596	3.93751e-05	0.000304571	0
MGS00233	0	0	0	0	0	0	0	0	0	0	0	0	0.000639859	0	1.23874e-08	0	0	0	0.00109443	0	0.00094435	0	0	0	0	0	0	0.000348421	0	0	0	0	0	0	0.00543465	0	0.000276396	7.91805e-05	0	0	0	0.00500945	0	0.0028119	0	0	1.44115e-07	0	0
MGS00234	0.000678793	0.000225857	0	8.64568e-05	0	0.000105561	0.000175011	0	0.00150257	0	0.000114912	0	0.000432416	0.000284829	0	0	0.00210056	0.000211963	7.50432e-05	0	0.000104163	1.11968e-05	7.13012e-05	0.000500355	2.1676e-06	0.000547183	0	0.000129678	0	0	1.08238e-06	0	0	0	3.10419e-05	0.000160736	0.000199682	0.000627876	4.73205e-05	0.000576012	0.000453969	0.00159951	0.000965716	0.00189228	1.70238e-07	0.000768843	0.000910522	0.000141226	0
MGS00235	0.00051617	4.54275e-08	0.00040505	0.000294869	0	0	0	0.000472748	0	8.32444e-05	0	0	0.000121768	0.00372074	0	0	0.000758775	0.000149235	4.91597e-05	0	0.000551802	0	0.000108338	0.000190943	7.30347e-07	0.000336345	0.000128731	0.000154599	4.23246e-05	0	0.000967765	1.75132e-07	0.000502758	0	0.000202237	0.000636366	0.000227312	0.000167734	0	0.000785331	0	4.55174e-05	0.001331	3.17807e-05	4.92863e-05	0.000143884	0.000179513	0.000487072	0.000133211
MGS00236	2.0822e-05	7.78497e-05	0	0	0	0	9.89608e-05	0	3.37386e-05	0	0.00014197	0	0	0	3.30026e-05	8.11642e-05	0	2.08242e-05	4.75473e-05	0.000284052	0	0.00024476	0	0	1.30363e-05	0	9.9684e-05	9.04313e-06	0	0	1.79432e-05	0.00301045	0.00016603	0.000448084	0	0	0	1.10226e-07	0	0	0	0	0	0	0	0	0	0	0
MGS00237	0	0	0	2.64039e-08	0	0.00101967	0	2.02423e-06	0	0	0	0	0.00111557	0	0	0	0	0	0	0	0	0	0	0	1.25605e-07	4.32987e-06	0.0027582	0.00555716	0	0	0	0	0	0	0.00566005	2.10862e-05	0	0	0.00129342	0	0	0	0.00275945	0	1.63011e-06	6.9768e-07	0	0	0.000392288
MGS00238	1.359e-06	0	0	0	0	0	0	0	0	0.000906262	0	0	0	0	0	0	0.000279968	0	0	0	0	0	0	0	0	0	0	0.0081881	0	0	0	0	0	0	0	1.91141e-07	0	0	0	0.000646495	0	0	0	0	0	0	0	0.00194348	0
MGS00239	0	9.14633e-08	0	0.00087349	0.00627206	0	0.000107015	0	0	0.00116805	0	0	0.00177229	0.00371087	0	0	0.00126381	0	0	0	0	0	0	0	0	0	0	0.000380573	0	0	0	0	8.27568e-09	0	0	0.000139735	0	0.000364096	0	0	0.00867703	0.00112953	0.00337222	0.000161079	0	0.00130272	0.000205474	0.000156475	0
MGS00240	2.78736e-05	1.51239e-05	5.11988e-05	1.62332e-05	2.51719e-05	0.000214542	0.00026196	7.94459e-05	0.000692667	0.000147657	1.41264e-05	0	0.000158858	2.2615e-05	0	0.000109894	3.78814e-05	0.000148074	2.3433e-05	0	9.38066e-06	0.000224281	2.05651e-05	0	1.9162e-05	5.91247e-06	0.000267568	5.47823e-05	2.72807e-05	0	1.33996e-05	7.44466e-05	0.00010049	3.08893e-06	1.20094e-05	9.4023e-05	3.15102e-05	2.01178e-05	3.02466e-05	0	6.08934e-05	2.23336e-06	2.51398e-05	2.54939e-05	3.12034e-05	0.00110689	5.64423e-06	1.93553e-06	0.000140919
MGS00241	4.97679e-06	0.00634026	2.767e-06	0.000313855	0.00188091	0.00170954	0.000319655	0.00735545	5.3384e-07	0.0108195	5.34275e-05	7.62502e-07	0.0103937	0.00513143	0	5.53402e-06	0.0116383	0.0144204	0.00117792	1.74474e-06	0.00267682	0.00862775	7.86649e-06	1.00987e-05	3.65556e-05	0.000943674	0.012559	0.00237708	0.00970293	2.4398e-07	2.14709e-06	6.57756e-06	3.81895e-06	1.43982e-05	0.00259479	0.00104122	0.000111562	0.00358729	0.00960541	5.38963e-06	0.000638966	0.000756691	0.0058206	0.00336816	0.000545108	0.010549	0.00195136	0.00212507	0.000672536
MGS00242	2.8016e-06	1.88027e-05	0	0	0	5.23564e-05	0	2.3189e-06	1.9451e-05	4.82922e-06	6.57216e-05	0	0	0	0.000100435	3.4182e-05	0	3.81661e-05	9.58037e-05	0.000336272	3.25068e-05	0	0	0	1.31963e-05	0	3.34844e-05	0	3.75847e-05	0	0.000139387	0.000151785	0	0	0	0	0	1.87257e-06	0	0	0	8.28042e-06	1.43869e-06	6.93811e-05	0	8.1765e-05	0	5.65459e-06	0
MGS00243	0	0	0	0.000317337	0	0	0	0	0	0	0	0	0	0	0	0	0	0	0	0	0	0	0	0	9.82645e-07	0	0	0	0	0	0	0	0	0	0.000120256	0.00288506	0	0	0	0	0.000153696	0	0	1.39787e-06	0	0	0	0.00265647	0
MGS00244	0.000246168	0.000204195	0.000200606	1.35329e-05	2.2571e-05	8.81078e-06	8.16053e-06	2.51499e-05	0.000154577	0.000202993	6.26792e-05	1.78578e-05	1.5526e-08	0	7.86255e-06	0	1.97619e-05	3.96228e-05	2.6054e-05	0	7.98445e-06	0.000476031	1.32963e-05	4.06597e-05	6.90168e-05	9.65174e-06	7.02537e-05	2.72105e-05	9.77867e-06	0	1.45436e-05	7.12998e-05	0.000155462	0	0.000286878	0	1.96765e-05	8.78609e-06	0.000159038	3.9084e-05	1.70269e-05	3.09278e-05	3.134e-05	3.67362e-05	0.000281447	0.000122821	2.79344e-05	1.88229e-05	2.84575e-05
MGS00245	0.000173125	0.000196604	4.89719e-05	0.000503848	7.74258e-05	0.000397855	4.29641e-06	8.17511e-06	1.09363e-05	0.00015728	1.91335e-05	0.000406356	0.000206603	2.45223e-05	0	4.11505e-05	3.95518e-06	0	0.000125648	2.74476e-06	0.000164146	0	7.87227e-05	1.03917e-05	2.91886e-05	0.00011021	0.000126278	0.000319255	5.81029e-06	0	0	3.70183e-07	0.000122358	0	0.000118152	0.000215952	0.000468473	8.78674e-05	2.43344e-05	5.95632e-05	1.01765e-05	0.000115531	9.35971e-05	2.18911e-05	9.06582e-06	4.00676e-05	1.87907e-05	6.53167e-05	1.81881e-05
MGS00246	1.27727e-07	7.20926e-06	0	0.00239189	0.00270124	0	6.27982e-07	0	0.000216234	0	4.8516e-07	0	0	5.81245e-05	0	0	0	8.67201e-05	0.00119539	0.000115551	4.28003e-06	0	0	3.09785e-05	2.06689e-05	0.010463	0	7.30904e-05	0.000667982	0	0	0	8.80898e-06	8.00848e-05	0.000119848	0.000351795	0	0	0.00018649	0.00117896	2.38899e-06	0	3.61451e-05	0.000102161	0	3.09995e-05	0.000110626	0.00108673	8.48281e-05
MGS00247	0	1.31062e-05	0.00219557	6.33013e-07	1.01273e-06	0.00654088	1.03015e-06	0.00960249	0.000755229	1.26187e-06	0.00166631	1.02909e-05	0.00164121	0.0246328	0	0.00357985	1.98033e-05	5.31326e-06	0.00144978	0.00776854	1.40076e-06	0.0186426	1.69633e-05	6.2282e-05	0.0075577	0	3.51784e-06	1.98368e-07	0.0210218	0	8.9625e-07	0.00570256	0.0205335	0.00279092	0	2.00699e-07	2.39354e-07	0	1.13616e-06	8.30918e-07	0.00812438	0.000496104	0.00592853	0.00154545	1.64631e-05	0.00288638	0	0	0.00912138
MGS00248	0	0.000124042	0	0	0	0.000409937	5.35637e-06	0	0	0.000485542	2.42901e-06	0	0	0	0	6.56457e-05	0	0	2.74269e-06	0	0	0	0.000572174	0	0	1.82113e-06	2.5089e-05	5.10696e-05	0	0	0	0	3.34883e-05	1.30922e-05	0.000183369	0	0	0.000528308	0	0	0	1.54259e-05	0	0	0	0	0	0	0
MGS00249	0	0	0	0	0	0	0	0	3.70614e-05	2.274e-05	0	0	0.000587514	6.96861e-05	0	0	0.000917941	0.000127975	0.00134385	0	0.000967406	0	7.07288e-05	0	0	0	0	0	0.000655371	0	0	0	0	0	0	0.00194326	0	0.000123449	0.00105758	0	0	0	0	0.00039134	0	0	0.00037207	0.000143751	0
MGS00250	0.000176099	2.28217e-06	0	0.000171622	2.1764e-05	0.000223645	0.000131464	5.42075e-06	0.00211806	0.00100534	2.75219e-06	0	0.000972351	0.000895986	0	0	0.000638128	9.82523e-05	0.000436404	0	4.32422e-06	0.000271876	2.79818e-05	1.19741e-05	9.41487e-05	0.000469411	0	1.019e-05	0.000202167	0	2.52215e-05	0.000801764	0	0	1.34098e-05	0.000363665	0.000149769	0.000164434	0.000101827	0.00023748	0.000302125	0.000187536	0.000618402	0.00059586	3.22475e-05	0.000614552	8.0904e-08	0.000148726	4.39541e-06
MGS00251	0	5.52351e-06	1.23814e-07	2.26671e-06	5.60532e-06	0	0.0161269	0	0.00592578	0.00432296	0.00162673	0	3.00724e-07	0.0114337	0	0	2.40487e-06	3.89482e-06	0	0	0.0060368	2.98373e-06	0.000899313	1.43785e-05	0.00232072	0.00258935	4.33903e-06	9.54561e-08	7.12002e-06	3.43699e-06	0	0	0	1.20737e-05	6.59667e-06	1.40894e-05	1.30476e-05	0.0017433	0.0031172	4.70318e-06	2.15396e-06	0	3.02178e-06	0	0.00937188	0.00443996	0	0	2.26353e-05
MGS00252	0.00347324	0	0	0	0	0.000799865	0	0	0.000161498	0	0	0	0.0026682	1.04808e-06	0	0.00178657	0.000553621	0.000569935	0.000268725	0	0.000240696	0	5.43004e-05	0	3.45149e-07	0	0	0	0	0	0	0	0	0	0	0	2.42377e-05	0	0	0	0	0	0	0.000282503	0.00566935	1.21099e-07	0	0	0
MGS00253	0.000308068	0.000161474	0	0	0	0	0	0	0	0	0	0	5.83381e-05	0	0	0	0	0	0	0	1.47722e-05	0	8.03281e-06	0.00328887	9.18849e-05	0.000224665	0	0.000178499	0	0	0	0	0.000366273	0	0.00055524	0	0	1.12486e-06	0	0.000128649	0	0	0	2.94767e-05	0	0	1.99173e-07	0.000130863	0
MGS00254	0.000145434	0	0	1.1589e-06	0	0	0.000128266	8.66199e-08	0	1.87616e-06	0	0	2.03846e-06	0.00208365	0	0.000663107	0.000292587	0	0.00724599	0	0	0.00232912	3.3376e-06	0	0.000164971	5.34795e-06	9.08522e-07	0	0	0	0.000279599	0	0	0	7.46187e-07	0.000258072	0.000149699	8.90817e-05	0.000382143	0	0	0	0.000196555	6.78162e-05	0.00704122	0	0	4.52106e-06	5.58265e-08
MGS00255	0.000364928	0	0	0.00193116	0.000632423	8.14466e-05	0.000312193	8.15634e-06	0.00496791	3.86836e-05	0.000122909	5.9926e-06	0.00195567	0.0014005	0	0.000853016	0.000204599	1.70304e-05	0.000247632	4.76977e-05	0.000886027	1.47382e-06	5.14088e-05	0.000411912	4.27414e-06	0.000221504	0.000210207	0.000449915	0.000475413	5.07806e-07	0.000385118	0.000105908	4.67848e-07	0.000213828	1.773e-05	0.00160688	0.000845036	0.000638884	0.000393776	0.00106565	0.00515166	0.000607483	0.000383844	0.000782877	0.000417382	0.00113655	0.000257115	0.00017208	0.00133141
MGS00256	0.000452012	0	0	0	0	0	4.82332e-05	0	0	0.000378194	0	0	0.000222017	0	0	0	0	1.17124e-05	3.05276e-06	0	0	0	0	0	0	0	2.14099e-05	7.65154e-06	0	0	0	0	0	0	0	0	0	4.63497e-05	0	0	0	2.27188e-05	0	0	0	0	0	0	0
MGS00257	0	9.47006e-07	0	0	0	0	0.00113315	0	0	0.0034675	4.27658e-05	0	4.70903e-06	6.88282e-06	0	0	0.00136415	0.000110149	0.000893015	0	0	0.000110425	2.70141e-05	0	7.13003e-06	3.83983e-05	0	8.87275e-05	1.10091e-05	0	0	0	0	0	0	4.96587e-05	4.82306e-05	0.000408742	1.10849e-06	1.95588e-07	1.01296e-06	0.000219888	0.000482526	0.000204475	0.000461943	0.000849789	5.07304e-05	0.000105768	0
MGS00258	0	0.000138558	0	0.000115225	3.13383e-05	0.000165766	0.000135907	0.000391576	6.38016e-06	0.000266193	1.9763e-05	0	0.000589004	0.000136116	0	0	0.00230802	0	6.05396e-05	0	0.000490584	0.000102967	0	8.19198e-05	6.90541e-06	1.3939e-05	0.000317763	1.28522e-05	2.22111e-05	0	0.000240695	1.85355e-08	3.11243e-05	0	0.000194704	5.58709e-05	5.77562e-05	0.000140862	4.9256e-05	5.88009e-05	0.000923324	0.000243849	0.000253993	1.36742e-05	4.83626e-05	3.53822e-05	5.46925e-05	0.00019133	0
MGS00259	0	0	0	0	4.73965e-06	0	0	0	6.00727e-05	0	0	0	2.01713e-05	0	6.57051e-06	0	0	0	0	0	0	0	0	0	0	0	2.07827e-05	0	0	0	0	0.000498838	4.90986e-06	0.00028323	2.51982e-05	0	9.34447e-06	0	0	1.0851e-05	0	0	0	0	0	0	0	0	0
MGS00260	0.000192317	0	0.000236386	0	0	0	5.76385e-06	2.39208e-05	0	0	0	0	0.000203717	6.31363e-05	0.000479595	3.03599e-05	0	7.52382e-05	0	0.00130124	0.000511827	6.36452e-05	8.96261e-05	0.000268369	0	9.93129e-06	0	0	0	0.000980095	0	0	0	0	0	0	0	0	0	0.000504066	4.46773e-05	0	0	0.000264517	0	0	1.027e-05	2.41166e-06	0
MGS00261	5.62831e-05	0.000142368	0	0.00030951	0.00147895	0.000668361	0.000122636	0.000416893	0.0038499	0.000336	0.000258245	0	0.000157965	0.000219636	0	0.000344116	5.26526e-05	0	0.000121624	0	0.000520852	0.000156327	0.000278788	0.00130801	0.000494943	0.000224991	0.000191101	6.94218e-05	0.000323048	0	0.000614248	0	0.000279546	0	0.000176476	0.00256441	0.000197504	0.000133315	0.000169461	0.00101468	2.98709e-05	4.82864e-05	0.000147774	7.86473e-05	0.00060242	0.000218717	0.000212814	7.30708e-05	1.54053e-05
MGS00262	0.000716045	0.00044894	0	0.000367833	0.000330583	1.77244e-06	0	0.000549795	0.00254735	0.000821538	3.34643e-06	0	8.69427e-05	0.00113613	0	2.80931e-05	0.01112	0	3.6863e-05	0	0.00248139	0.00201223	3.88245e-07	0.00109185	1.16688e-05	1.42065e-08	6.08542e-06	0.000290899	9.014e-05	0	8.46508e-06	0.000701807	0.00099646	0.000171999	1.56528e-06	0.00176449	0	1.52591e-05	0.00212082	0.00712597	0.00151091	0.000312204	0.000179592	0.00019931	1.14334e-05	2.56478e-05	0.00112923	0.000586963	0.0101913
MGS00263	0	1.35682e-07	0	1.43056e-06	8.52314e-07	0.000418765	0	8.41623e-06	0	0.000700674	0	0	1.36121e-05	0.000107833	0	0	0.000242977	1.74405e-06	4.57486e-05	0	1.30774e-07	0.00141236	2.002e-07	0.00320854	0	6.66543e-05	2.42579e-06	0.0010454	1.01604e-06	0	0	0.000307235	0	0	1.57998e-06	7.39341e-08	0	0.000141244	1.8792e-05	6.30988e-06	2.13905e-06	0	1.55672e-05	0.00192429	5.13576e-05	0.00233579	2.61655e-05	8.57166e-05	2.78761e-07
MGS00264	0.00294732	0.000123843	0	0.000138496	0.000181632	0.000430257	1.43248e-05	0.000204611	0.000284178	0.00109773	0.000216372	0	0.000348842	0.000254357	0	0.0029152	8.94818e-05	0.000248396	0.000512205	2.60396e-05	0.000512082	0.000246273	3.67089e-05	0.000384595	4.83734e-05	8.75706e-06	0.001342	6.27131e-05	0.000635286	0	7.49038e-05	2.60336e-05	0.000338764	0.000189052	5.24725e-05	0.000118709	0.000225739	5.18961e-05	0.000357588	0	0.00086609	0.000149059	0.000396625	0.000226903	0.0046622	0.00046666	4.58143e-05	0.000107742	0.000743636
MGS00265	4.83765e-05	4.92852e-05	4.98039e-05	8.39331e-05	4.58263e-05	0	4.40242e-05	0	0.000174516	0.000115759	0	0	1.65512e-05	0.000170905	0	0	4.69295e-05	0	1.31061e-05	0	4.13775e-05	7.60364e-05	3.35488e-05	0.000184094	0	9.20592e-05	5.71758e-05	7.66472e-05	1.18434e-05	0	0	4.00326e-06	0.00010502	0.00214794	3.53354e-05	2.84554e-05	5.79321e-05	3.95386e-05	9.05076e-05	0	4.71752e-05	3.30787e-06	0	0.000114979	6.6184e-05	1.49099e-05	7.50093e-05	2.571e-05	0.000505916
MGS00266	0	0	0	0	0	0	0	0	0	0.000862854	0	0	0.000659227	0	0	0	0.000128714	0	0	0	0	0	0	0	0	0	0	0	0.000486055	0	0	0	9.04642e-05	0	0	0.000160675	0	2.3129e-05	0	0	0	3.48645e-05	0	0.000404764	0	0	6.81754e-05	0	1.26304e-05
MGS00267	0.00019456	0.000119245	0	3.11202e-05	0	5.95792e-05	1.95336e-06	0	3.70303e-06	0.00043896	2.91416e-05	1.49262e-05	6.68681e-05	3.80336e-05	1.31149e-05	8.63522e-06	0	2.13187e-05	0	0	0	0	0	0.000368672	0.000226303	8.31091e-06	2.21233e-05	1.54141e-05	1.39152e-06	0	2.21504e-06	2.29106e-06	0	0	1.00687e-05	5.55126e-06	1.1695e-05	8.41195e-05	3.68835e-05	0	9.40558e-06	0.000506403	6.06785e-05	0	0.000249375	0.000264828	0.000490363	0	0
MGS00268	0	0.0019596	0	0.00272818	0	0	0	0	0	0	0.004073	0	0.000318941	0	0	0	0	0	0	7.32771e-07	0	0.000948438	0	0	0	0.000246601	0.000945783	0	0	0	0	0	0	0	0	0.00201851	0	0.00122228	0.000210299	0	0	0	0	2.57634e-06	0.00437385	0	0	0	6.01597e-06
MGS00269	0	0	0	0	0	0	0	8.81555e-07	0	0	0	0	0.000662179	0.000116384	0	0	4.29842e-06	0	1.63999e-05	6.49714e-07	0	0	0	9.47826e-07	0	0	0	0	0	0	0	0	1.80134e-06	0	1.70788e-06	0.00291777	0.0103253	4.8045e-08	0	0	0	0	3.01597e-07	0.000960856	0	7.56252e-07	0	3.04911e-06	1.27113e-06
MGS00270	0	0.000220218	0	0.000148806	0.000527367	0	0.000625192	0.000493894	0.000511486	0.000407226	0	0	0	0	0	0	0.000328703	0	0.000254796	0	0	0	0.000152965	0.000253491	0.00023183	0	0.000148158	0.000164649	0.00149366	0	0	0	0	0	0	0	0.000248008	0.000191695	0	0	0	0	0.000314865	0.000297616	0	0.000565309	0	0.000159737	2.25577e-07
MGS00271	0	0	0	0	0	7.78497e-07	0	0	0	5.60222e-05	0	0	0.000117999	2.63344e-05	0	0	1.86218e-05	0	3.70356e-07	0	2.35579e-05	0	0	0	0	0	0	0.000757268	0	0	0	0	0	0	0	1.75346e-06	0	0.000293836	0	0	0	0	0.000191297	2.19063e-06	0	6.13134e-05	0	7.80041e-05	0
MGS00272	5.43585e-07	0	0	0	0	1.43323e-06	6.2227e-05	6.02962e-06	0.000433302	2.2134e-07	0.000695721	0	0	6.40371e-07	0	8.16677e-06	0	0	4.73687e-05	0.000548489	0	3.61785e-06	0	0	1.71017e-06	9.26958e-07	2.66877e-06	0	4.61577e-06	0	8.35858e-06	0	3.47563e-05	0	4.93027e-05	9.72818e-05	0	0	0	8.54691e-07	0	0	0	1.26286e-05	0	0	0	0	1.50829e-07
MGS00273	0	0	0	0.000150782	0.000681776	0	0	0	0	0.000543257	0.0017069	0	1.35256e-05	3.7331e-05	0	0.000591496	0.000474019	0.000603842	0.00058851	0	0.000211698	0	9.49453e-05	1.3713e-05	0	5.21312e-05	0	0.000181591	0	0	0	0	2.33682e-05	2.59829e-05	0.000151124	7.31207e-06	3.54001e-05	0.000325653	7.43357e-05	0.000589621	0	0.000182232	6.34362e-05	0.000979236	5.45313e-05	0.00320312	6.54595e-05	0.000137946	0.000881463
MGS00274	0.000189919	0.000296722	0.000134346	0.00037173	0.00234851	0.00120819	2.75065e-05	0.000638421	6.67205e-05	0	0.000487036	1.68987e-08	0.00016656	0.000643809	0	0.000372548	7.05654e-06	0.000228899	4.64566e-05	0.000450299	0.001218	0.000434128	0.000100349	0.00104159	0.00070936	8.66984e-05	0.00275264	0.000253345	0.000449959	4.11305e-05	2.8433e-08	8.14523e-06	0.000201571	0.000343623	0.00066199	0.000115113	8.09781e-05	0.000371769	0.00033001	0.00197795	0.000189171	0.000420812	0.000156846	0.000158317	3.21236e-05	9.2949e-05	0.00111192	0.00128472	0.000445047
MGS00275	0	0.000159791	0	0	0.00157818	0	0	1.57218e-06	0	0	0	0	4.45079e-07	0	1.30455e-06	0	4.28772e-07	0	0.00277227	0.000164259	0	0	4.39688e-07	0	0	5.639e-06	0.00566136	0.00383694	0.0219826	6.16919e-08	0	0.00436615	3.95722e-08	0.0226887	3.15602e-06	0	4.77757e-07	0	2.11005e-07	0	0	0.00233335	0	0.00175292	1.07746e-06	0	0	0	0.00336694
MGS00276	0	0	0.000200305	0	0	0	0	0	0	0.000215312	0	0	0	0.000545694	0	0	7.6766e-06	0.000539431	0	0	0.00177992	0.00204267	0	0	0	0	0	0	0	0	0	0	0	0	0	0	0	0	0	0.00127851	0.000601807	0	2.18305e-05	0	7.13271e-06	0	0	0	0
MGS00277	0	0	0	0	0	0	0	0	0	0.000437476	2.7373e-05	0	0	0	0	0	0.000316429	0	0	0	0	0	0	0	0	0.000423486	0	0	0	0	0	1.4205e-05	0.00019054	0	0	5.69043e-05	0	0	0.000189586	0	0	0	0	0.000437098	1.76013e-05	0.000178353	0	0	0
MGS00278	0	0.000136991	0	0.000118916	9.41207e-05	0.000118627	0.000847342	0.00121246	0.000274378	0	7.54556e-05	0	6.34243e-05	0.000231484	0	0	6.28858e-05	0.000179422	3.43043e-05	0.000194789	0.000354856	0	0	0.000218645	0.000170575	0.000441345	1.21487e-08	8.71479e-05	0.00172212	0	0.000279356	8.9081e-07	0.000161387	0	4.39932e-06	4.84162e-07	0	1.27217e-05	0.000231637	0.000328524	6.92423e-06	8.65768e-06	0.000365047	7.72231e-05	2.62781e-06	2.96814e-07	0.000150623	2.42038e-07	1.49986e-06
MGS00279	0	0.000634248	0	6.31609e-07	0	7.69088e-07	0.00023726	0	0	0.00204652	0.00130498	0	0.000690458	0.00190517	0	0	0.00296745	7.69176e-05	0.00182482	7.03825e-08	5.04553e-07	5.67455e-06	1.72529e-05	0.00126136	0	0.000344211	9.46463e-07	0.000635618	1.48385e-06	0	0.000641237	0	4.19562e-08	0	2.12614e-07	0.000124728	2.93013e-05	0.00106561	5.58487e-05	3.24718e-07	0.000595378	0.0014558	8.19012e-05	0.00155439	0.000253476	1.83736e-05	0	0.000172661	7.16566e-07
MGS00280	0.000168911	5.85893e-05	0	0.000475447	0	0	8.12006e-06	0	0	6.5344e-05	0	0	0	0	0	0	0	9.35941e-05	0	0	0	0	0	0	5.9846e-06	0.000260494	0	0	0	0	0	0	3.63373e-05	4.29771e-05	0.00139186	0	0	0	0	0	0	0.000141047	0	0.000149235	0.000383242	0	0.000105513	0	4.67432e-05
MGS00281	0	0	0	0.000543221	0	0	0	0	0	0.00119559	0	0	0.0018661	0.000902959	0	0	0	0	0	0	0	0	0	0	0.000100629	7.61109e-05	0	0	0	0	0	0	0	0	0	0	0.000113549	5.38309e-05	0	0	0	0	0.000210147	0	0	0	0	0	0
MGS00282	0	0	0	1.74204e-06	4.91776e-05	0	6.64319e-07	0.000689737	0	6.78754e-07	0	0	0	2.91698e-05	0	0	0.000233748	3.76244e-05	0	0	0	0.000122185	0	0	0	3.92461e-05	0	0	0	0	0	0	0	0	0	4.47501e-05	0	0.000430243	0	0	6.81951e-05	0	0	9.27875e-05	6.84278e-07	0	0.000222316	0	0
MGS00283	0	2.63379e-05	0	0	0	0	0	0	0	0	1.03439e-05	0	6.99458e-05	0	0	0	0.00130227	2.70499e-06	0	0	0	0	0	0	0	0	0	0	0	0	0	0	0	0	0	0	1.14496e-05	5.01464e-05	0	0	0	8.69383e-05	0.00212306	0	0	0.000107793	0	0	0
MGS00284	0	1.83758e-06	0	0.0012346	2.69916e-05	0	0	0	0	2.07123e-06	0	0	0.000100858	0.00156728	0	0	0.000392003	0	3.77545e-05	0	0.000114586	0	0	0	0	0.0001355	6.18511e-05	0	2.63033e-06	0	0.000306095	0	6.41548e-05	0	0	0.00011699	0	2.47116e-05	0.00120239	0.000229655	0.00076664	0	0.000373386	3.10869e-05	3.65522e-07	3.13661e-06	0	0.000205538	1.19892e-05
MGS00285	0.000420895	0.000213504	0.00154068	0.000257537	0.000477398	0.00154317	0	0.000520332	0.00014334	8.24122e-05	0.00216725	5.81918e-08	0.000240054	0.000425075	0.00150137	0.000493633	1.4339e-05	0.000180504	0.000339796	0	0.000181499	0.000205407	0.000820548	0.002384	0.00199571	0.000381352	0.00202642	0.000163769	0.000564231	0	0	3.64637e-07	7.96306e-05	0.000997558	0.000104638	0.000449661	0.00031513	1.88016e-05	0.000321385	0	7.37205e-06	0.000617955	0	8.44853e-05	0.00067781	4.7869e-05	0.000255397	0.000472717	0.000154629
MGS00286	1.78346e-05	5.51566e-06	0	0	0	0	0	6.70834e-06	4.45377e-06	6.35531e-08	3.93715e-05	2.13236e-06	0	0	0	2.29e-06	0	3.6565e-06	6.99102e-06	7.81265e-05	0	8.33439e-06	0	0	6.03438e-05	0	2.99003e-05	0.000180825	1.25372e-06	0	6.52643e-06	0.000467933	0.000188095	4.74581e-05	2.60261e-05	2.73759e-06	0	5.00292e-07	1.3675e-06	0	0	0	0	1.45926e-06	3.0196e-05	0	0	0	0
MGS00287	0	1.73303e-05	5.0499e-05	0.000101951	0.00834136	0.000639813	0	1.47748e-06	0.000666701	5.21341e-05	0	6.52205e-09	6.07758e-07	0.000113655	0	0	0.00033755	0	5.93178e-05	0	0.00141264	0.00012863	0.000180799	0	8.22639e-05	0	0	0.000424818	6.12735e-07	8.36777e-07	1.89931e-05	0	0.000290784	0.000218302	1.51495e-06	0.00510846	0.000269252	0.000192267	0	1.86964e-06	5.58378e-09	1.33265e-05	0	0.000372205	0	0.000973837	0.000122716	2.31077e-06	2.63214e-05
MGS00288	0.000775466	0	0	0	0	0	3.11725e-05	6.6963e-07	8.4792e-05	6.66003e-05	0	0	0.000336422	0.000314973	0.00150462	0.00165529	0.000582605	0.000454126	0.000954352	0	0	0.00031326	0.00158791	0	0.000792143	0.00157484	0.00046861	0.00127739	0.000197382	0	0	0.000189147	0.00139859	0	0.00102387	5.17426e-05	0	0.000951173	0.00332108	0	0	0.000215306	0.000715598	9.44553e-05	0.000206875	4.18547e-05	0.000179965	0.00131214	0
MGS00289	0	0	0	0	0	0	0.000218268	0.00121191	0	3.50265e-06	0.000301464	0	0	0.000410097	0	0	4.90702e-05	0	0.000335814	0	0	0.000391905	1.70222e-07	0.000572467	0.00202824	2.4811e-05	0.000397402	0	7.9011e-06	0	0	0	0	0	0	0	0	0	0.00162242	0	7.76339e-05	3.05969e-05	0	0	0	0	0	0	4.34637e-06
MGS00290	6.27049e-06	9.65746e-06	0	0	1.50316e-07	1.64342e-06	0	0	0	6.91659e-05	6.35276e-05	0	0	0	0	1.92302e-06	1.46354e-07	1.53844e-06	3.35142e-05	0	0	0.000133934	0	0	3.81124e-06	0	7.48501e-07	7.66131e-06	2.28629e-06	0	0	1.91931e-06	3.76348e-06	0	0	2.8068e-05	0	1.20852e-06	4.8852e-05	0	0	7.9157e-06	3.02752e-06	1.91579e-05	0	8.46626e-05	0	5.07913e-06	0
MGS00291	0	0	0	0	0	0	0	2.62085e-06	0	5.73749e-07	0	0.00556058	0	0.000435349	0	0	0.00133114	0	0	0	0	0	0.000156056	0	0	0	0	0	0	0	0	0	0	0	0.000263032	0	0.00922985	0.0134538	0	0	0	0	0	0.000439368	0.00179512	0	0.00102168	0.00582771	0
MGS00292	7.58064e-06	2.1963e-06	0	0	9.00983e-07	0	2.03934e-06	0	6.78611e-05	4.75814e-05	0	0	7.70333e-05	0	0	0	0	1.82933e-06	2.02154e-05	0	0	1.69046e-05	1.20598e-05	0	0	6.23589e-06	3.96325e-06	3.07383e-06	0	0	0	0.00376249	0	0	3.70447e-06	0	0	8.76739e-06	7.74794e-07	0	0	0	0	5.90184e-06	0	0.000481115	4.6938e-08	0	0
MGS00293	0.000274558	3.44034e-05	0	0	0.000139165	0.000120587	0.000183026	0	0	0.000461856	9.16959e-05	9.46333e-05	0.000178774	0.000462307	0	0	0.000720511	0	0.000163052	0	0	0.000312368	4.81304e-05	0.000140042	0	0	0.000228575	0	0	0	0.000272107	0	5.45051e-05	0	0	5.36859e-05	0.000183441	0.000106211	0	0.000218726	0	0.000280568	0.00026281	0.000205954	0	0.000395613	0	0	0
MGS00294	0.000314065	0.000349547	8.93373e-06	0.000117556	0.000605779	0.000138772	0.00050081	0.000216309	5.27889e-05	0.00011339	0.000205341	0	3.43627e-05	0.00104039	0.000242173	0.000144856	1.07231e-05	6.57453e-05	0.000231091	1.67781e-05	0.000105018	0.000530261	0.000193059	0.000545153	0.000236635	0.000102999	0.000144491	8.2518e-05	6.63368e-05	0.000223555	0.000342536	5.48245e-06	0.000223089	0.000942911	0.000252246	0.000245485	0.000255302	0.00010246	0.000242037	0.000500027	5.26435e-05	0.00019487	0.000677121	2.33567e-05	2.39885e-05	1.57965e-05	0.000224948	0.000269253	0.000184116
MGS00295	0	0.0014305	0	0	0	0	0	0	0	0	0	0	0	0	0.000185153	0	0	0.000500686	0	0	0	0	0	0	0	0	0	0.00479342	0	0	0	0	0	0	0	0.000162894	0	0	0.000960166	0.000110855	0	0	0.0034516	0.000951525	0	0	0	0	0
MGS00296	0.012518	0.000173434	2.31249e-06	0	1.00056e-05	5.96808e-05	0.000838677	9.09301e-06	0.00276031	0.00217012	0	0	0.00175225	0.00197575	1.23859e-06	1.51375e-06	0.000723238	0.0085102	0.00507012	3.43287e-06	2.44169e-06	3.46464e-05	0.00317975	0	0	0.000167355	0.00264801	2.26898e-05	8.16672e-06	9.87866e-06	0.000158153	0	4.16735e-07	7.47118e-06	0.0001395	2.04501e-06	0.000159293	0.000128159	0	5.42959e-05	0	0.000295786	0.00157605	0.00716956	3.99328e-06	0.0210673	0.00622716	0.00429342	1.332e-05
MGS00297	0	7.54879e-07	0	1.81646e-07	0	0	0	0.000749205	0	0	0	0	7.434e-06	0	0	0	0	0	4.55222e-08	0	3.24737e-07	0	0	0.00502799	0	0	0	0	0	0	0	0	0	0	7.48422e-06	0.000160922	2.74224e-05	8.15491e-07	0	1.57951e-06	2.00624e-07	0	0	0.000184265	0.00257779	1.23187e-07	0	0	0
MGS00298	4.1592e-05	5.11608e-05	6.58634e-05	4.27802e-05	6.539e-06	0.000103136	2.41902e-05	2.12815e-05	9.17013e-06	7.7699e-05	0.000147938	1.97186e-06	4.18264e-05	9.92839e-05	0	2.84442e-05	9.71118e-05	7.2009e-06	0.000102122	6.14616e-05	0.00015229	0.000146123	0	2.74468e-06	8.23012e-05	0.000266301	0.000257606	8.50576e-05	1.05976e-05	0.00237525	8.28839e-05	0	0.000659081	8.84313e-05	6.01584e-05	8.32237e-05	8.58467e-05	2.84661e-06	0.000163478	2.93082e-05	0.000146069	1.5304e-05	0.000197799	1.77055e-05	9.07156e-06	5.32966e-05	5.19446e-06	3.60957e-05	8.15541e-06
MGS00299	0	0	0	0.000281152	4.21247e-05	0.000166711	4.23632e-05	0	0.000191466	0	0	0	8.96554e-05	6.85896e-05	0	0	5.56654e-05	0.000435477	0	0.000383244	0	0	0	0	0	0.000324587	0.000430767	0.000243129	0.000716964	0	0	1.31567e-07	0	0.000378946	0	0.000298331	0.000164152	7.14594e-05	0.000155224	0	0.000147293	6.29147e-05	0.000101185	0.000168572	0	0	0.000157043	8.21401e-05	2.58436e-05
MGS00300	0.000247141	0.000185605	0	0	3.47557e-06	0.000291486	0.000184234	0.000104886	0.00018879	0	0.00020097	2.51417e-05	0	0	0.000148074	3.14406e-05	0	0.000604395	2.24176e-05	0.00109793	0.000845429	0	4.21592e-08	0	1.93018e-06	0	0.000662055	1.33606e-05	0	0	0	0	6.32535e-05	0.00077721	0.000133932	0.000343366	0	0	2.46766e-05	0	0.000322459	0	5.25479e-05	0	0.00042861	0.00184025	7.61126e-05	0	0.000760178
MGS00301	3.08998e-05	4.1588e-07	0	1.04197e-06	0.000278535	1.2667e-05	0	0	0	0	8.06629e-06	2.65215e-05	2.10278e-06	0	0.000259608	4.02456e-06	0	0	3.93388e-06	0	3.51004e-05	0.00523302	0	0	0.000240959	0	0	7.57592e-05	0	0	0	0.000977003	0	0	0	1.00887e-05	3.37067e-06	0	0	0	0.00585672	0	4.9651e-05	0	0.00086893	0	0	0.000157819	0
MGS00302	0	0	0	0	0	5.22677e-05	0.000356305	0	6.58374e-05	0.000686906	6.8584e-05	0	8.74299e-05	0.000713998	0	0.000363652	0.000104733	0	4.65704e-05	0	0	0.000254952	2.66158e-07	0	1.82151e-05	0.000119749	4.96562e-05	1.60604e-05	0.000996615	0	0	0	0	0	0	7.63323e-05	2.45756e-05	1.33306e-05	0	0	0	6.30373e-05	0.000145365	0.000382888	0.000143707	0.00134106	9.41076e-05	2.63388e-05	0
MGS00303	0	0	2.27136e-06	0	0	0	0	0	0	0	0	0	9.74271e-06	0	0	0	0.00230855	0	7.33093e-06	1.4844e-05	0	8.29911e-06	4.50613e-07	0	0	0	0.00309374	0	0	0	0	0.000254853	5.43072e-07	8.77642e-06	0	0	5.23039e-07	0	0.031542	3.22982e-08	0	0	0	0	5.8491e-05	0	0	0	3.47788e-07
MGS00304	1.1007e-05	1.19971e-05	4.30862e-06	1.07734e-05	0	6.34135e-05	3.5673e-06	0.000164957	0.000208574	1.8501e-05	0.000300009	0.000266591	6.45998e-05	5.69954e-05	1.26209e-05	3.35691e-05	7.80463e-05	0	9.76109e-05	0.000454853	4.58842e-05	2.25972e-05	1.26268e-05	6.46926e-05	6.42997e-05	1.03478e-05	5.0469e-05	4.16624e-05	5.38887e-05	0	0.000212448	0.000422255	8.30318e-05	0.000503824	1.17073e-05	0	1.19555e-05	1.78193e-05	3.88158e-05	5.8651e-06	7.68402e-05	7.83802e-06	6.38789e-05	0.000103697	0.00021464	0.000590807	3.08761e-07	4.05655e-07	7.28517e-05
MGS00305	0.00386888	5.28651e-06	0	6.57699e-06	0.000409465	0.000903149	0.000243043	0	0	0.0222733	0.00115111	0	0.0020057	0.00213929	0	0.00764977	1.53602e-05	0.000754603	0.00396419	0	0.0020615	1.66827e-05	8.88055e-08	9.56498e-08	1.21341e-08	0.000283003	0.00108449	0.000681115	3.97286e-06	0	0.000628365	1.58319e-05	0.000776819	1.55148e-05	7.7462e-06	7.88972e-08	0.00120706	0.000319225	5.15686e-06	3.44062e-07	0.00610333	0.000590882	3.63321e-06	0.000104083	0.00163088	2.51943e-05	0.00027188	5.06166e-07	3.61055e-06
MGS00306	0.00044182	0.000753229	0	0.00179279	0.00127606	0.00213078	0.00116423	0.00310119	0.000981076	0.00467517	4.26504e-05	1.04852e-06	0.00404936	0.0026762	0	2.84579e-06	0.00183207	0.00105904	0.000521651	8.88694e-06	0.00145635	0.00312004	0.000464562	0.000289263	0.00275046	0.00191001	0.00195902	0.00106555	0.00222653	0	0.000692935	9.91704e-05	0.000274737	0.000225628	0.0057204	0.000805825	0.000509486	0.00227255	0.00218666	0.000212444	0.00124446	0.00152817	0.00140931	0.000658667	0.00122879	0.00469791	0.000234491	0.00145749	0.00030937
MGS00307	0.000245555	6.36762e-05	0	9.08956e-05	0	0	0	0	0.000132909	0	0	0.000346017	0	0	0	0	0	6.09978e-05	3.66362e-06	0.00029043	0	1.9744e-05	0	0	0.000146866	0	0	4.0907e-05	0	0	0	0.00055808	4.12729e-05	0	0	0	0	1.11194e-05	0	0	7.31337e-05	0	0	0	0	2.58839e-05	0	0	1.42638e-07
MGS00308	0	3.0417e-06	0	0	7.1216e-05	2.13656e-05	6.08637e-06	0	0.00104442	3.48445e-05	0	1.94221e-06	4.92867e-05	7.88397e-05	0	0	0.000140625	9.42643e-06	0	0	4.54971e-05	0	0	0	0	9.86695e-06	0	1.06895e-05	1.82171e-05	0	0	5.40577e-06	3.72574e-05	0	0.000115124	0.000183356	6.54163e-05	0.000189329	2.6405e-05	0	0.000461995	0	0.000510286	0.00011027	0	2.36005e-06	0	1.30991e-05	0
MGS00309	0	2.31292e-05	0	0	0	0	0	0	0	1.33168e-06	0	0	0	0	0	0	2.1563e-05	0	0	3.49963e-05	0.000498987	0.00112132	0	0	0	0	0	0	0	0	0	5.24242e-06	0.00024056	0	9.55005e-05	0.000313377	0	0	0	0	0	0	0	0.000131049	0.000161388	0	0.0001041	0	0
MGS00310	7.71775e-05	0.00021301	0	0.00064558	0.000152189	0.000180425	4.70965e-05	0.000145038	0.000102066	0.000101693	5.23902e-05	1.95009e-06	2.61262e-05	0.000222362	0	0.000212287	0.000222974	2.75116e-05	0.000151927	9.23825e-06	0.00015771	0.000374858	2.88333e-05	7.59969e-05	6.21056e-05	0.000147994	0.000265846	0.000162936	3.23624e-05	0	0	0	0.000192768	0	2.13796e-05	0.000363652	3.65003e-05	7.47855e-05	0.000126431	4.09311e-05	0.000112681	3.26471e-05	0.00087093	0.000193987	3.41071e-05	0.000422671	2.64762e-05	0.000176017	0
MGS00311	6.48827e-07	0.00514656	0	0	0	0	1.98019e-06	0	0	0	0	0	0	0	0	0	0	0	0	0	0	0	0	0.00017431	0	0.00108007	0	0	0	0	0	0.000561632	0	0	0	0	0.00194188	0	0	0	0	0	0	0	0	0	0.000784898	0.00209781	0.000272836
MGS00312	0.000710064	0.000240364	0.000140642	0.000233508	0.000639033	0.000137709	0.000256532	0.000501804	0.000152365	7.35881e-05	0.000526345	0	0.00012092	0.000444951	0.000182497	5.95603e-05	5.20612e-05	0.000152291	0.00020865	0.00109068	0.000454862	0.00021876	2.17295e-06	0.000174042	0.000246768	0.00037498	0.00026149	0.000246637	0.000922496	0	0.000874518	2.33466e-05	0.000222155	0.00186725	9.36369e-05	0.000206664	0.000160776	0.000225009	0.000294901	0.000678919	0.000547668	0.000127543	8.12759e-05	0.0004592	3.50605e-05	0.000161782	0.000372494	8.56282e-05	0.000397036
MGS00313	0	3.75753e-06	3.60083e-05	1.75959e-05	0	0	0	0	0	0	0	0	8.06798e-06	0	0	2.82094e-06	2.19171e-06	0	1.4578e-07	0	0	0	0	2.03472e-05	0	0.00045386	0.000130639	0	7.57733e-06	0	0	0	0	0	0	0.000177319	0.000116057	2.24046e-05	0	0	5.05486e-06	0	0	2.93136e-05	2.14681e-05	8.54737e-07	6.79082e-05	2.05056e-05	5.49731e-05
MGS00314	0	0	0	0	0	0	0	0	0	0	9.08802e-06	0	0	0	4.90767e-07	0	0	3.47989e-05	4.77836e-05	3.1283e-05	4.43489e-07	8.49535e-05	0	0	8.91383e-06	0	2.54063e-05	6.44192e-06	0	0	0	1.3055e-06	0	0	5.33375e-07	0	0	1.95565e-06	0	0	0	0	0	0	0	0	0	0	0
MGS00315	0.00140911	0	0	0.00127213	0.000524791	0	0	0	0	0	0	0	4.3489e-05	3.2171e-06	0	0.00306877	0	0	0	0	6.27699e-07	0.00101899	0	0	0	0	0.000882367	0	0.000348739	0	0	0	0	4.40924e-05	0.00154653	0.000239335	0.00186903	0.00576821	0.000738444	0.000192034	0.00026554	0	0.00105684	0	0.000345375	1.33555e-06	4.13397e-05	0.00248032	3.83299e-06
MGS00316	0	0	0	0	0	0	0	0	0	0.00631715	0	0	0.000193119	0	0	0	2.65384e-05	0	0.000143304	0	0	0	0	0	0.000366035	0.00258195	0	0	0.0019128	0	0	0	0	0	0	0	0.000992963	0.000176925	7.10308e-05	0	0	0.000314099	7.79645e-05	0	1.09971e-07	0.00459216	0	0.000322739	0
MGS00317	9.53946e-05	8.84091e-06	0	1.20672e-05	0	0	0.000448855	0	0	0	0	0	1.55721e-05	0	0	0	1.18157e-05	0	0	0.000640322	0	0	0	0	0	0	1.77666e-05	1.29064e-05	0	0	0	0	0	0	0	0.000232688	5.49033e-06	3.49526e-05	0	8.4162e-06	0.000124357	0	0	5.42611e-05	0.000972453	0.000371076	0.000129954	6.76754e-06	0
MGS00318	2.52968e-05	0.000356904	0.000340852	0.0019528	0.00054128	0.00135567	8.96102e-05	0.000179498	0.000248222	0.00150501	0.000194517	2.46365e-06	0.001406	0.0024569	0	0.0001379	0.000541696	6.26583e-05	0.000371834	0	0.00106285	0.00184485	8.48074e-07	0.000186378	4.05179e-07	0.000757394	0.000228505	0.000778837	0.000383874	0	0.000769362	1.56702e-06	1.26777e-06	0	0.000579415	0.000578627	0.00242842	0.000292376	0.00204112	0.00159878	0.00152549	0.000229988	0.000611956	0.000217105	4.59646e-05	0.000367867	4.21255e-05	0.000187506	7.71159e-05
MGS00319	0	0	0	0	0	0	0.00125912	2.46983e-05	0	1.30484e-06	0.00106396	0	0	0	3.06806e-05	0.000203317	1.67906e-06	1.27356e-05	0	0	0	0	0	1.08688e-05	2.38336e-07	0	0.00057947	0.000132752	0.000200568	0	0	0	0	0	0	2.13357e-05	3.10764e-05	6.66442e-07	0	0	0	0	0	1.58135e-05	0	0	0	2.68635e-07	0
MGS00320	0	0	0	2.02449e-05	0	0	0	0	0.00073026	2.41857e-05	0.00067819	0	0.000120068	2.73627e-06	0	4.4278e-08	0	0	5.61141e-05	0	7.5745e-05	0	0	0	0	0	1.24366e-06	0.000140672	0	0	0	0	0.000731551	1.30003e-05	0.000388307	0	0.000747896	3.6437e-05	0	1.17415e-06	0	0.00041996	9.42418e-06	0	2.66708e-05	0.00025673	2.16293e-07	0	8.60108e-06
MGS00321	0.00320272	6.69968e-05	0.000759189	0.00535083	0.000165698	0.00314243	0.00057439	0.00127903	0.000459847	0.00181459	0.00236884	0.00535787	0.006339	0.0129322	0	0.00325103	0.000142668	0.00597798	0.00028333	0.000131924	0.00080063	0.000826792	0.000405083	0.000113591	0.000304223	1.33324e-05	0.00152479	0.000943625	0.000462125	0	0.00124275	5.57778e-05	0.00451762	5.95481e-08	0.00101421	0.00428015	0.00207399	0.00350466	1.59725e-05	0.00250509	0.000324667	0.000482722	0.00304409	0.0025041	1.62477e-05	0.00073323	0.000410494	0.00220964	0.000159145
MGS00322	1.18189e-05	1.40058e-05	0.000631484	5.71981e-05	4.30725e-05	0.000139401	0.000166283	3.16097e-05	0.000515259	3.14923e-05	7.55831e-06	0.0110808	3.61248e-06	2.06387e-05	0.000977746	0.000144527	6.33938e-06	0.000132549	5.45235e-06	0.000905569	1.80786e-05	0.000292917	1.13725e-05	7.23164e-05	0.000113857	7.23221e-06	2.36428e-05	8.49623e-06	4.80524e-05	0	1.87699e-05	0.000284193	2.73985e-05	2.51165e-06	0.000192418	3.99255e-05	5.36115e-05	1.23055e-06	1.6833e-05	3.45492e-05	3.27889e-05	1.41033e-05	0	6.02428e-06	0.000303257	2.54686e-05	1.19632e-05	4.55798e-07	3.171e-06
MGS00323	0.000377903	0	0	0	0	0	0	0	0	0	0	0	0	0	0.00095218	0	0	0	0	0	0	0	0	0	0.000286998	0	0	0	0	9.25204e-05	0	0	0	0	0	0	6.48294e-06	0	0	0	0	0	0	0	0	0	0	0	4.99701e-08
MGS00324	3.63119e-05	0	0	0	0	0	3.87873e-06	4.8395e-05	0	4.32393e-07	0	0	0	0	0	0	0	0	0	0	0	0	0	0	0	0	0	0.000161306	0	0	0	0	0.000348143	0	5.31625e-05	0	0	0	0	0	0	0	0.000196665	0	0	0	0	0	0
MGS00325	0	0	0	0.000508383	0.000213449	0	0.000180342	0	1.71031e-06	2.29982e-08	0	0	0	0.000463414	0	0	2.08428e-05	0	0.000391238	0	0	0	4.17858e-07	0	0.000479192	5.26252e-05	0.000502004	4.59791e-05	3.96149e-05	0	9.32773e-06	0	0	0	0	1.86381e-05	0.000167222	4.04549e-05	0	0	0	0	0.000126014	0.000284554	0	1.23945e-06	0	2.96767e-05	0
MGS00326	0.000563462	0.000110976	0	3.98663e-05	0	0	0.00038144	1.1288e-07	0.00238614	0.00212709	0.000757409	0	0	0.000986038	0	0.000309652	0	0	0.000253346	0	0	0.000351623	0	0	0	0	0	0	0	0	0	0	0	0	0	0	0.000392865	0	0.000141219	0.000644737	0	0	0	0.000504716	0	0.00168429	0.000484824	0.000422895	0
MGS00327	0.000538831	0.000303084	0.000340849	0.000196487	6.40655e-05	0.000303632	7.88757e-05	8.63176e-05	2.7108e-05	5.31194e-05	0	0.000408397	0.000103018	5.56589e-05	0	0.000319131	6.88853e-05	0.000202694	6.30271e-05	0	0.000588815	0.00134217	0.000265668	0.000112285	0.000314497	0.000236593	0.000434396	0.000227549	1.26783e-05	0	0.000180864	1.47925e-06	0.000643334	0.00113832	0.000152945	0.000162766	0.000534637	0.000403226	0.000416689	0.000254159	7.41026e-05	0	0.000809899	5.37178e-05	6.6837e-05	0.00015572	6.73481e-05	0.000183324	1.63322e-05
MGS00328	0.00016842	1.00279e-06	0	0	0	0	0	0	0	0	3.84451e-06	0	0	2.08932e-07	0.000108073	0	0	0.000390222	4.14838e-05	0	0	0	0	2.68697e-06	2.88594e-06	0	0	0	0	0	0	0	0	8.52086e-07	3.21858e-05	0	0	0	0	0	0	0	0	0	0	9.27232e-06	4.59842e-06	0	0
MGS00329	3.98113e-06	0.00013837	0	0	1.53076e-05	0.00092726	0.000130318	0.000120299	0.000249848	0.000463327	0.00015506	8.63514e-06	7.60301e-05	0.000168383	0	0	0.000656437	0.00034971	0.000417565	0.000162663	0.000215727	0.00176233	0.000147497	0	3.7883e-07	0.000262252	0.000143327	0.000256439	0.000252174	0	0	0	6.51978e-05	0	0.000119959	0.000194477	0.000138089	0.000276903	0.000188721	0.000154853	0.000198326	0.000135202	2.51202e-05	0.000487663	8.48108e-07	0.000840267	6.55576e-05	0.000132585	4.43542e-07
MGS00330	6.17937e-07	1.62347e-05	0	3.57914e-05	1.07976e-06	3.99012e-05	3.62987e-06	1.21735e-07	4.62382e-05	0.000443613	0.000525702	0	0.000126291	0.000591179	0	0	7.37903e-06	5.12671e-06	0.00193214	0	0.00019905	0	1.90907e-06	0.000869165	7.42201e-05	6.10476e-05	1.82327e-05	0.00028013	1.9003e-05	0	5.47453e-05	7.80234e-06	0	0	0	0.00041923	5.06254e-05	0.000149425	1.82397e-05	4.71713e-05	0.000180176	7.54584e-05	0	0.000480484	0.000381131	1.82852e-05	1.66809e-06	4.68077e-05	2.91926e-07
MGS00331	0	0	0	0	0	0	0.000287861	0	0.000245096	0	0	0	0.00401629	0	0	1.10209e-07	0.0629085	0	0	0	0	0.000237771	0.000368794	0	0	0	0.000656946	0	3.6106e-06	0	0	0	4.53438e-08	0	5.2013e-07	9.69745e-07	0.000188843	0.0221011	0	0	0	0	0.00200299	0.000112274	1.42021e-06	0.00792845	0	0	4.26556e-07
MGS00332	0	0	3.75672e-06	0	0	0	0	8.08774e-06	0	0	0	6.32973e-07	0	0	2.71002e-05	0	0	0	0	8.29281e-06	0	0	0	0	0	0	0	0	0	0	0	0	9.97501e-05	2.98038e-06	0	0	0	0	0	5.37661e-05	0	0	0	0	0	0	0	0	0
MGS00333	7.04041e-06	0	0	2.97232e-06	0	0	0	0	3.0459e-05	0.000271167	2.39201e-06	0	3.8484e-06	0	0	0.00015805	0	4.20687e-06	1.511e-05	0	2.54888e-05	0.000444591	0	0	1.53191e-06	0	6.32332e-06	0	0	0	0	0	4.97443e-06	0	0	0	0	0.000175821	8.10389e-06	0	0	0	0	6.8928e-05	0	0.000243826	1.825e-06	0	0
MGS00334	0.000268047	0.000125648	0	0.000130012	0.000540005	0.000142941	0.00103775	0.00103835	0.000354604	0.000293943	0.000409765	0.000113415	4.60167e-05	0.000389302	2.36589e-05	0.00019347	0.000337905	0.000158884	0.000116809	0.000789985	0.000200452	0.000229098	8.715e-06	0.000386716	0.000191942	0.000369527	0.000112262	6.48135e-05	0.00120644	0	7.71422e-05	0.000252809	0.000319746	0.00181555	0.000157383	0.000167851	6.98068e-05	8.16089e-05	0.000207724	0.000210514	0.000308903	0.000121623	0.000315905	0.000417863	0.00083158	0.00211456	0.000447905	0.000118542	0.00269709
MGS00335	0	5.83174e-06	0	0	8.06658e-05	0	0	0	0	0.000163121	0	0	0	0	0	0	1.29217e-05	5.70452e-06	1.47608e-05	0	0	8.8157e-05	1.30951e-06	0	0.00022126	4.42081e-05	2.22029e-05	4.27956e-05	0	0	0	0	0.000160171	1.4707e-05	0.000229214	0	7.93037e-05	4.66422e-05	2.73894e-05	0	0	0	0	0	5.41248e-05	0.000195096	7.92067e-05	0	0
MGS00336	2.83616e-05	0.0015513	0	0	3.8623e-06	5.6009e-06	8.93151e-07	1.05804e-06	0	0.000144389	6.4526e-06	0	5.66891e-05	1.68031e-05	0	4.54275e-05	0.00800693	4.31645e-06	3.8608e-05	2.98061e-07	1.91982e-05	0.00607849	0	0	0	2.64876e-06	1.70165e-05	4.06187e-06	0.00133555	0	1.10275e-05	0.000955336	2.90968e-06	0.000781831	0	3.71045e-08	1.46544e-05	2.20884e-06	0.00170412	0	5.35152e-05	0.00233258	0.000947585	0.000664938	0.00125347	0.00387517	3.85445e-06	0.000366992	1.0468e-06
MGS00337	0.000286572	1.04047e-05	0	0	0.000363062	4.52246e-06	0.000179176	3.71912e-05	5.85333e-06	0	4.48783e-06	0	3.79617e-07	0	0.000202613	9.00547e-05	0	9.16441e-06	0	0	5.02289e-06	2.76173e-05	4.52455e-05	6.12736e-05	0.000261534	5.6534e-05	1.83712e-08	4.385e-06	3.28727e-05	0	0	0.00343766	0.000160184	0.000575497	3.51116e-05	0	2.56987e-05	0	0	0	0.000121006	0	3.07677e-05	1.26648e-05	9.87547e-05	2.30954e-06	0	5.26716e-06	9.80849e-05
MGS00338	0	0	0	0.000669551	0	0.000108384	1.77477e-06	0	0	1.02255e-05	0.00082762	0	7.15711e-06	0	0	0	6.62625e-06	0	1.21216e-05	0	0	0	6.12721e-06	0	0	0	0	0	0	0	0.000894832	1.6655e-05	2.69078e-06	0	0.000308559	3.04433e-07	0	0	0	0.000278381	0	0	0	9.39216e-05	0	0	0	2.39989e-06	0
MGS00339	2.24502e-06	1.07273e-05	0	0	0.000113331	1.01297e-05	0	0	2.80368e-05	0	5.85065e-05	0.000150523	0	0	0	3.48748e-06	0	3.80107e-06	6.6241e-05	0	0	7.98929e-05	0	0	0	0	0	6.52839e-06	0	0	1.47153e-05	3.65736e-05	5.72575e-05	0.000124028	1.69816e-06	0	0.000146888	1.86409e-05	4.99161e-05	0	0	0	0	0	0	0	9.50283e-06	0	1.31255e-05
MGS00340	0	0	0	0	0	0	0	0	0	0.000236238	0	0	0	1.73248e-05	0	0	3.565e-05	0	0	0	0	0	0	0	7.1543e-05	0	6.37581e-05	0.000536995	0	0	0	0	0	0	0	0.000268912	0	0	0	0	0	0	0	0	0	1.52996e-05	8.46264e-05	0.000699535	0
MGS00341	0	1.30821e-05	0	0.000102164	0	0	0	1.11919e-07	2.78038e-07	9.14883e-07	7.9313e-06	0	0	8.78313e-05	0	2.41028e-05	1.52249e-05	7.62292e-05	0	1.804e-06	6.6786e-05	4.01925e-05	0	0	4.8386e-06	3.36392e-05	6.58416e-06	0	0	0	6.71596e-05	2.68976e-05	0	0	0	5.7387e-05	0	4.00889e-05	0	0.000152958	6.24914e-07	0	0	6.4292e-05	3.15981e-05	0.000356538	7.10147e-05	0	4.65176e-07
MGS00342	0	0	0	0	1.65123e-05	0	3.02962e-06	1.77416e-06	1.59708e-05	0	4.65792e-05	0	0	1.27208e-05	0	0	2.03559e-06	0	0	0	1.33404e-05	4.81598e-05	0	0	2.48968e-05	0	1.56627e-06	4.36048e-05	1.0788e-05	0	0	3.49819e-05	0	0.000118463	3.36922e-07	4.31622e-06	0	0	1.23612e-05	0	0	0	0	5.34104e-06	9.02756e-05	0.000132265	4.52631e-06	1.85905e-06	0
MGS00343	9.39176e-06	7.98611e-07	0	0	9.89238e-07	0	4.72352e-06	0	1.01285e-05	0	0	0	1.08145e-06	0	0	0	0	3.58176e-05	0	0	8.84917e-07	0	0	1.01209e-05	0	0	3.53109e-06	0	7.52374e-05	0	0	2.40791e-05	0	0	0	0	0	3.15526e-06	0	0	0	8.33165e-07	4.20759e-06	2.41023e-06	0	8.56374e-06	2.14245e-05	5.49962e-07	0
MGS00344	0	0	0	0	0.0128426	0	0	0	0.00289884	0	0	0	0	0	0	0	0	0	1.99641e-07	0	0	0	0	0	0	0	0.000321885	0	0	2.01645e-06	0	0	0	1.5456e-06	0	0	0	0	0	3.04262e-07	0	7.65778e-08	0	0	0.00336795	0	0.00217019	0	2.01127e-05
MGS00345	0	1.09813e-05	0	0	0	0	0	0	0	1.42173e-06	0.000138149	0	0.000525869	0	0	0	1.41228e-05	0	0.000983893	0	0	9.12789e-06	0	0	0	0	6.88302e-05	0	0	0	0	0	0	0	3.16989e-06	0	0	1.16425e-06	0.00060234	0	0	0	2.78524e-06	0	0	0.000321765	0	0	0
MGS00346	0	0	0	0.00556111	0	0	9.39701e-07	1.40147e-06	0	0	1.23586e-06	0	0	0	0	0	0.000321309	0	1.06448e-06	0.00135997	0.00363763	0	0	0	0	0	0	5.30134e-06	2.67455e-07	0	0	0	3.19682e-07	1.82787e-07	0	0	0.00273172	0	1.45804e-06	1.30313e-06	8.61169e-07	0	0.00684512	0	0	0	0.0168311	0	0
MGS00347	9.99017e-06	7.88204e-05	0	3.70082e-05	0.000428463	0	0	0.000107931	7.56944e-05	0	7.0564e-07	0	6.19776e-07	0.000216257	1.82802e-05	0	9.69866e-07	8.38654e-07	0	7.96997e-06	1.40201e-06	2.19775e-06	5.03489e-05	7.8656e-07	1.16848e-05	0.000108328	0	3.14873e-07	4.87815e-06	0	6.98894e-05	2.15172e-06	0	0.000156975	2.38563e-06	4.72895e-05	8.01084e-06	1.08386e-07	0	3.83862e-07	6.79046e-05	3.55897e-05	3.20377e-05	6.7453e-06	0.00113247	6.00245e-05	2.16474e-07	0	0.000180494
MGS00348	0.000371829	0.000401546	9.00085e-05	0.000138176	0.000811415	0.000426719	0.000207657	0.00030184	6.43584e-05	0.00015812	0.000316895	9.18148e-07	0.000175985	2.129e-05	3.12296e-06	0.00137301	6.32342e-05	0.000330625	6.273e-06	0.00239215	0.000576643	0.000554577	1.33293e-06	0.000391475	0.000941866	0.00029606	0.00212183	0.000587519	0.0015511	0	0.000217455	0.000124815	0.000630576	0.00363617	0.000964773	0.000462689	0.00174523	0.000549203	0.000203214	1.14145e-07	0.000151351	0.000405636	5.17345e-05	0.000737491	0.000806288	0.000306315	0.000421799	0.000396427	0.000494994
MGS00349	0	6.44702e-06	0	0.000100803	0.000164033	9.86497e-06	0.000381793	0	0	0	0	0	1.46181e-05	0	0	0	0	0	0	0	0	0	0	0	0	0.000253802	0	0	0	0	0.00127416	0	1.87749e-05	1.22981e-07	0	0	1.27446e-06	0	0	0	1.95155e-05	0	3.47078e-05	0.000133388	0.000159799	0	0.00025274	1.3919e-05	1.77498e-05
MGS00350	1.53713e-07	9.92057e-05	0	6.50593e-09	1.80365e-05	0.000827972	0	6.05118e-07	0.000990516	0.00128197	0.000690803	0	6.40639e-06	0.000373185	0	0.0042879	0.000123142	0	0.000318862	0	5.73677e-05	1.74884e-06	3.47779e-05	2.23298e-07	0.000275809	8.68168e-05	0.000625567	0	0.00188666	0	0.00184188	0	3.27515e-06	9.47897e-06	0	2.57186e-06	0	0.000128969	6.01767e-06	5.23733e-06	2.64833e-05	0	0.000182279	1.05306e-05	0.000583481	7.07619e-06	8.96243e-09	0	1.08827e-05
MGS00351	0	2.38151e-06	0	8.27521e-06	2.58534e-06	0	0.0343894	0.116753	6.39666e-07	0	0.0370583	0	0	3.84467e-06	3.04383e-06	4.66643e-07	0.0361435	5.26603e-06	0.0275256	6.54278e-06	0	0	0	1.69848e-05	0	2.00367e-05	0	4.4264e-06	5.41688e-05	0	5.70378e-05	8.28905e-06	0	1.95639e-07	0	4.88451e-06	0	0	0	6.9371e-06	7.37221e-06	0	9.31164e-06	3.53764e-06	0	3.9587e-05	0.0193932	0.0271486	8.29584e-06
MGS00352	0	0	0	0	0	0	0	0	0.000128698	0.00121867	0	0	0.000381432	0	0	0	0	0	0	0	0	0	0	0	0	0	0	0	0	0	0	0	0.00128198	0	0	4.77954e-07	0	0	0	0	0	0	0	0	0	0	0	0	8.58786e-07
MGS00353	0	0	0	0	0	0.000749265	0.000391546	0.000406886	0	0.0083162	0.000100468	1.53786e-06	0	0	0	0	0	0.000330585	4.64435e-05	2.21297e-07	0.000153032	0.00113312	9.18845e-07	0	5.69179e-05	3.17505e-05	0.000363615	0.00379494	0.00035301	0	1.76293e-06	0.000773061	0	0	0.00258538	0	0	0	9.28636e-05	0	0	0.00192474	0.00135657	0	8.23392e-05	0	0.00010059	0	4.16018e-07
MGS00354	8.98237e-08	0.00173972	0	4.27933e-07	0.00508758	0	0.000182175	6.6101e-07	0.00046696	0.000111137	0.00477044	0	5.42399e-08	0.000425675	0	6.31359e-09	0.00432571	0	0	0	0	0.00282933	4.65892e-06	0	0.00274819	0	0.00214026	0	0	6.78804e-09	0	0.0037627	0.00211604	0	0	0.00459385	3.60956e-07	0	7.23183e-09	0.0016177	4.41062e-07	0.000147609	0.0031022	0.00186558	2.74922e-06	1.70649e-05	0	0.00662734	7.74054e-07
MGS00355	0	0	0	0	8.84223e-05	0	0.000121458	0	0	0.000154943	0	0	6.85565e-05	2.67981e-05	0	0	0.000105194	5.0917e-05	7.8945e-05	0	5.9713e-06	0	1.66065e-05	0	0	5.75724e-05	6.59703e-08	0	2.68322e-05	0	0	0	0	0	0	3.07135e-05	5.2556e-05	8.88233e-07	9.61051e-05	8.11573e-05	0	2.20201e-05	9.42802e-06	2.90748e-05	0	3.76861e-05	0.000129703	3.74295e-06	0
MGS00356	0	0	0	0	8.07503e-05	5.073e-05	0.000102761	0	0	0	6.34099e-07	0	0	0	0	0	0	9.50537e-06	0	0	0	0	1.46305e-06	0	4.15094e-07	9.54414e-06	7.50736e-05	0	6.84954e-05	0	1.12446e-05	0	0	0	0	0	0	0.00100381	1.72768e-05	0	0	0.000903771	0	0	0.000399807	0	0	0	0
MGS00357	1.87835e-05	0.000122693	2.03667e-06	0.000342226	0.000618916	0	2.34997e-05	6.10632e-05	0	0.000152423	2.94013e-06	4.64987e-06	0.000778689	3.28947e-05	0.000379369	0.000504216	0.000108395	6.03666e-05	0.000381546	5.81836e-06	1.75468e-06	4.01314e-06	0.000146883	1.91371e-07	3.07331e-07	7.51637e-05	1.06463e-06	4.41749e-06	6.38524e-05	0	0	0	4.71641e-06	0	0.000663759	0.000307898	7.66524e-05	0.000152768	2.9317e-06	0	0	0	0.000518814	4.07974e-06	7.96303e-06	6.59422e-05	0.000206648	0.00011008	0
MGS00358	0.000150896	1.9104e-05	2.05419e-05	9.05195e-07	0	0	5.76169e-07	0	0	3.11529e-05	0	0	0	6.34394e-05	0	0	2.64555e-05	0	0	0	2.48382e-05	0	0.000107737	6.56896e-05	0.000241683	1.15656e-07	0	0	3.92802e-05	0	1.14621e-06	0	0	0	8.65373e-05	0.000281615	1.4879e-07	3.56301e-05	4.20477e-05	0	0	7.0435e-05	0	3.81642e-06	1.43588e-06	5.69403e-05	0	1.97278e-05	6.63022e-06
MGS00359	0	0	0	0.000396062	0.000872191	0	0	0	0	0.000210585	0	0	0	0	0	0	0	0	0	0	0.00100587	0	0.00269543	0.000495575	0	0	0	0.00116799	0	0	0	0	0	0	0	2.77997e-05	0	0	0	0	0.00181239	1.60567e-06	0	0.000563221	0.000900961	0	0	0	5.56334e-06
MGS00360	0.000256079	0	0	0	0	0	0.00054272	0	0	0.00106998	0	0	0	0	0	0	0	0	0.000461364	0	0	0	5.83476e-09	0	0	0	0	0	0.00278461	0	0	0	0.000208366	0	0	0	0	0	0	0	0	0	0	0	0	0	0	0	0
MGS00361	0	1.08543e-06	0	0	0.000282461	0	0.00030376	0.000247274	0.000337048	0	0	0	0.00295257	0	0	0	0	0.000100808	2.09092e-05	0	0	5.89509e-05	0	0	0.000175128	0	1.00738e-07	0	0.00147597	0	2.59949e-06	0.000642752	0	0	0.00151368	0	1.44167e-05	0.000833196	0	0	0	0.00170795	0.00396961	0.000290433	0.00150747	0.000297579	0.000282953	0	3.00295e-09
MGS00362	2.9645e-06	0	0	0	0	0	0	0	0	3.95425e-06	0	0	0.00295636	0	0	0	0.00486315	0	0	0	0	3.33374e-07	0	0	0	4.69851e-05	0.0023034	0.00290184	0	0	0	0	0	0	0	0	0	0.00140256	2.62434e-07	0	0	0	0.00029928	0	1.04279e-06	0.000579754	0	0	0
MGS00363	0	0	0	0	0	0	0.000224447	0	5.49054e-05	0.000164333	0	0.000283226	0	0.000289044	0	0	0.000588136	0	0	0	0	0	8.20209e-07	0	0	0	0.000109691	0	3.63344e-05	0	2.81793e-06	0	0	0	0	0.00019815	0	0.000248085	0	0.000500835	0	0	0	0.000183954	0.000117998	2.14689e-05	2.51529e-05	0	2.8224e-05
MGS00364	8.71797e-05	0	0	0	0	0	2.46401e-05	0	0	0	0	0	4.0635e-07	3.33015e-07	0	0	1.19123e-06	4.33009e-05	3.74558e-06	0	0	0	5.19627e-06	2.42136e-06	0	0	0	0	0	0	0	0	0	2.19877e-05	0	2.09728e-05	0	0	0	0	0	2.63155e-05	1.49806e-06	0	0	0	5.27865e-05	0	0
MGS00365	0	0	0	3.05536e-05	0	0	0	0	0	0.000877165	0	0	0.000118436	0.000105467	0	0	1.70411e-05	0	0.000132026	0	0	0	0	0	0	7.18178e-05	0	0	2.17326e-05	0	0	2.10384e-06	0	0	0	0.00015014	0	0	0.000109738	0	0	0	2.22374e-05	3.22913e-05	0	0	3.87623e-05	0	0
MGS00366	0.000784102	7.37046e-05	0	0.00024284	0.00215914	0	0.00076525	0.000248231	0	8.53555e-05	0	0	0.000285875	5.67955e-07	0	0.000989997	0	0	0	0	0.00080642	0	0	0	0	0.00010877	0	0	0	0	0	0	0.000342575	0	0.000261742	0.0023745	0	0	0	0	0	0	0	0	0	0	0.000130964	0	0
MGS00367	0	0	0	0	0	0	0	0	0	0.000591285	0.000115	0	0	4.54212e-07	0	0	0.000134329	2.98756e-06	1.34578e-05	0	0	0	0	0	0	0	0	0	0	0	0	0	0	0	0	0	0	9.94878e-05	5.41103e-05	0	0	0	0.000164314	8.24116e-06	0.000599007	0	0	3.70765e-05	1.09115e-07
MGS00368	0.000110096	4.24362e-05	0	2.04265e-05	3.25334e-05	7.7457e-07	1.03339e-05	4.70472e-05	9.81235e-05	4.28224e-06	2.14656e-05	2.68404e-06	1.17769e-05	0.000180801	0.00012718	0.00219171	8.34477e-07	1.83789e-05	2.40157e-06	0	6.21047e-05	0.000236876	0	5.54226e-05	4.82485e-05	0	0.000108061	4.76574e-05	5.95687e-05	0	0	0	0.000157891	0.000149435	2.95671e-05	0	8.49164e-06	1.28717e-06	8.34338e-07	0.000179192	8.49761e-05	5.86744e-05	6.2263e-05	0	1.72369e-06	0.000377809	0.000174643	0.000303327	3.48074e-05
MGS00369	0	0	0	2.87454e-05	0	0	0	0	0	0	5.13089e-07	0	0	9.58492e-05	0	0	1.96221e-05	1.59792e-05	0	0	0	0	9.48068e-07	0	0	0	0	1.93792e-05	1.30549e-05	0	0	0	4.60615e-05	0	0	8.65264e-05	1.39581e-05	4.17839e-05	7.53278e-06	0	0	6.01408e-06	0.000248107	0	2.58452e-06	0	3.22136e-06	3.88201e-06	0
MGS00370	0	9.71224e-05	0	1.95161e-05	0	3.94027e-05	0	0	0	5.42694e-05	0	2.24325e-07	1.95854e-05	7.55701e-05	0	2.15594e-08	8.27715e-06	2.65257e-05	8.22066e-06	0	4.0043e-05	3.68628e-07	4.27133e-06	0	2.21838e-06	0.000471145	5.88735e-05	2.59863e-05	2.81931e-05	0	7.51711e-05	0	7.43975e-05	5.48769e-06	9.94119e-05	0.000189161	3.40664e-06	9.22946e-05	5.8225e-05	6.25809e-05	0	2.12734e-06	8.20821e-05	2.88634e-06	1.25806e-07	0	2.08888e-05	0.000245732	1.90213e-07
MGS00371	4.28722e-05	0	0	0	0	0	5.39921e-08	3.2864e-05	6.98843e-05	0	2.13851e-05	6.47224e-06	0	0	8.75679e-07	0	0	6.30357e-06	4.59284e-05	4.73386e-05	0	2.61428e-07	3.33127e-06	2.05056e-05	2.54053e-05	0	3.43229e-06	2.81224e-06	0	0	0	0	7.15714e-06	0.000498842	8.08048e-06	0	0	0	4.916e-06	0	0	0	0	1.29626e-05	3.16342e-05	0	2.17269e-05	0	0
MGS00372	0.00282534	0.00444243	0	0.000401255	0.00129542	0	0.00110819	0	0	0.00115732	0	0	0.000657496	8.05736e-05	0	0	0	0	0	0	0	0	0	0.000178158	0	0	0.00240514	0.000605304	0	0	0	0	0	0	4.16301e-05	0	0.000520982	0.00249685	0	2.8998e-07	0.000137973	0	0	0.00420065	0	0	0	0.00017145	0
MGS00373	0	0.00021147	0	0	0	0	0	0	0.000679303	0	3.41568e-08	0	0.000136406	0	0	0	0	0	0.000279437	0	0	6.53261e-05	0	0	0.00040386	0	0.000338642	1.46551e-07	0	0	0	9.98276e-07	0	0	0.00024578	0	0	2.08495e-05	0	0	0	0	0	0	0	0.00064884	0	0	0
MGS00374	0.00403211	0	0	0	0	0	0	0	0	3.15455e-07	3.33486e-06	0	0.000285536	9.20282e-06	0	0.00574331	0.00603128	0	2.08788e-05	0	0	8.77182e-05	0	0	0	0	0	0	0	0	0	0	1.03225e-06	0	0	0	0	1.12942e-05	0	0	0	0	0	3.53491e-05	0.00181446	4.99563e-05	0	0.000282769	0
MGS00375	0	3.30236e-07	1.73824e-07	0.00149868	0	0	0	0	0	0.000358735	0	0	0.000304402	0.000759533	4.8236e-07	0	0.000487793	4.11346e-07	3.14303e-05	0	0.00173518	0	8.87536e-07	0	0	0.000542429	0	0.000237756	0	0	0.0017805	0	0.000610751	0	1.5694e-06	0	0	0	0.000351068	0.000493027	0	0.000304493	0.000460879	0.00111015	0	0	0	0	1.91182e-06
MGS00376	0	0	0	0	0	0	0	0	0	0.000416808	0	0	0	0.000311321	0	0	2.27757e-05	0	0	0	0	0	0	0	0	0.000369625	0	0	0	0	0	0	0	0	0	0.000190049	0	0.000102038	0	0	0.000234127	0.000134882	0	4.86106e-05	0	0	0	0	0
MGS00377	0.000315049	1.11247e-05	0	5.41441e-08	0	0.00019595	0	0	0	0	0	0	1.59544e-06	4.2133e-05	0	0	1.48251e-05	9.7394e-05	0	0	7.03884e-08	5.08735e-06	6.0622e-07	0	0.000642261	1.52399e-08	2.4089e-05	0	1.49639e-05	0	3.52451e-05	6.71729e-06	0	0	9.55473e-05	0.000432949	1.51937e-06	0	1.34329e-05	0	0.000546457	0	1.61085e-06	0	0.00115123	4.45963e-06	2.21216e-05	6.5128e-07	0.00107479
MGS00378	0.000115892	8.18603e-06	0	1.35289e-05	2.00811e-07	3.42363e-07	1.01114e-05	7.60701e-06	7.32845e-07	0.00012829	2.62028e-06	1.03306e-07	2.15664e-05	1.49463e-06	0	0.000969314	4.91286e-05	0	0	0	1.63438e-05	3.93007e-07	0	1.4295e-07	1.94902e-06	0	1.23918e-05	3.9895e-05	0.000120588	0	0	4.47131e-05	0	1.43402e-07	8.0628e-05	0	0	1.37427e-05	3.49589e-05	5.3562e-06	0.000245799	0.000408354	8.31335e-05	0	0.000197575	5.40718e-05	9.81489e-06	0	9.26217e-06
MGS00379	0	0	0	0.00025263	0.000253987	0	0	0	1.36967e-05	7.34943e-07	9.21026e-06	0	1.92295e-05	2.69085e-06	0	0	0	0	0	0	0	0	0	0	0	0	0	0	0	0	0	0	0	0	0	0.000155673	0.000326008	2.82186e-05	0	0	6.20162e-05	0	0	0	1.43103e-05	0	7.88729e-05	0.00013196	0
MGS00380	0	0.000131917	0	0.000269872	0.000121103	0	0.000196634	0	0.000125071	8.0202e-07	0.000163581	0	4.60641e-05	0.000173528	0	0	3.18041e-05	0	0	0	5.47213e-05	8.23316e-05	5.08482e-05	7.90987e-05	9.59648e-05	0.000322642	0	6.18076e-05	0.000146551	0	0	2.28194e-06	0.000305247	0	0	0.000465194	0	7.96455e-05	0.000190888	0	0	8.00642e-05	6.55929e-05	0.000112888	0	6.7061e-05	0.00020557	9.02429e-05	3.59067e-07
MGS00381	0	0	0	0	0	0.0002148	0	0	8.86406e-05	0	0	0	0	0	0	0	0	0	0	0	0	0.00121945	0	0	0	0	0	0	0	0	0	2.28858e-05	0	0	0	0	0	0	0	0	0	0	0	0	4.00547e-08	0	0	0	0
MGS00382	0.00063443	0.000100488	7.87265e-06	7.86227e-05	0.000720635	0.000274701	2.29894e-06	0.000568202	0.000153255	2.62748e-05	2.81801e-05	0	0.000122022	0.000496703	0	0.000209387	0.00022656	0.000163687	0.000429973	0	0.000228888	4.42226e-05	8.95187e-05	4.10757e-05	0.000183225	0.000179194	0.000429798	9.19996e-05	0.000226258	5.55322e-05	7.57937e-05	9.75149e-06	7.28507e-06	0.00186344	0.000259858	0.000230846	0.000139273	0.000186921	0.000237527	0.000389848	6.27344e-05	6.97729e-05	0.000169957	0.000259587	0.000398962	0.000487283	0.000281867	0.000138079	0.000965313
MGS00383	0.000155188	0.000283089	0.000121106	0.000144648	3.99497e-05	0.000219454	1.32013e-05	1.14587e-05	1.93559e-05	0	0.000297264	0.000142895	3.63933e-05	0	1.31964e-06	2.57864e-05	0	0.000188648	0.000323246	6.24201e-05	4.51604e-05	0.000194228	0.000118114	0	0.0006409	0	0.000353939	0.000290283	7.63196e-06	4.01806e-06	0.000461501	0	0.000370414	0.000100848	0.000236006	0	0.000315656	1.59488e-05	0.000317532	0.000143922	0	1.87766e-06	0	5.9899e-05	4.18493e-05	0.000115226	6.74661e-05	3.94099e-05	2.58805e-07
MGS00384	0	0	7.62519e-08	4.8451e-06	0	0	5.02895e-06	2.79967e-07	0	0	4.56823e-06	0	0	8.46011e-07	0	0	0	0	0	0	0	0	2.66091e-06	0	0	0	0	0	0	0	0	1.61533e-06	0	9.90843e-07	0	0	0	0	0	6.91625e-09	0.0244827	7.99385e-06	4.03604e-06	0	0	0	0	0	1.08973e-06
MGS00385	0	0	0	2.65888e-08	9.00255e-05	0	0.00484028	3.93115e-06	0.00106445	0.000404156	0	0	0.000313181	0	0	1.64662e-07	1.06355e-07	0	0	0	0.00103525	3.41934e-05	3.11711e-05	0	0.000410524	0	0	0.00122713	1.22847e-06	0	1.80859e-06	0.00158772	0	0	0	0.00657008	0	0	0	4.65791e-05	9.91796e-08	0.00146949	0.00128527	0	0.00146606	0.00970014	0.00236333	0.00150661	5.27325e-07
MGS00386	5.8187e-06	5.33638e-06	0	0	0	0	0	0	0	0	0	0	0	0	2.47891e-06	2.09485e-05	0	0	9.24602e-05	0	0	6.06244e-05	0	0	0	0	3.96072e-06	0	0	0	0.000980551	0	2.80951e-06	0	0	0	0	0	0	0	0	0	0	0	1.00387e-07	0	0	0	3.54002e-05
MGS00387	0	0	0	0	1.63054e-05	0	0	0	0	0	0	0	0.000632093	0.0013453	0	0	0.000261532	0	0	0	0	0	0	0	0	0	0	0	0	0	0	0	0	0	0	8.90194e-05	2.19393e-05	0.00504119	0	1.5137e-06	0	0	0	0.000402112	0	2.20223e-05	0	9.63382e-05	1.88903e-07
MGS00388	8.10976e-06	1.41207e-07	0.000211827	0.000251757	1.52878e-07	5.56767e-05	0.000787019	0.000976386	0.00017473	1.74983e-05	1.79069e-05	0	6.15832e-05	0.000247976	0.000503226	1.5565e-05	8.57711e-06	2.15335e-08	9.94567e-05	1.01319e-05	0	8.70755e-07	1.21182e-05	4.43897e-05	0.000180078	0.0003886	1.88353e-06	8.64708e-06	3.63338e-05	0	8.31937e-06	1.31935e-06	4.64004e-05	6.11095e-05	7.647e-05	0.000318213	6.40602e-06	2.02299e-05	4.59474e-07	1.4092e-05	5.02056e-05	1.33194e-05	0.000356785	3.25344e-05	9.64955e-08	2.69068e-07	5.74942e-05	4.06803e-05	5.63609e-05
MGS00389	0	0	0	1.23128e-05	7.30291e-05	1.15918e-05	0	5.00038e-06	0.000683363	1.77142e-05	0	0.000117695	8.36555e-07	2.56786e-06	0	0	3.19211e-06	0	0	0.000150198	0	1.55688e-06	0	2.91036e-05	0	0.000111975	4.35694e-05	7.91155e-05	0	0	3.51549e-08	5.93524e-05	6.6609e-05	9.93702e-07	9.01647e-05	0.000261586	0.000151904	0.000125443	0	0	1.75559e-05	0	0	0.000308718	0	5.49122e-05	2.6735e-05	0.000114089	3.16152e-06
MGS00390	0	0	0	0	0	0	0	0	0	0	4.12988e-06	6.64247e-06	6.03431e-05	0	6.58571e-05	0	0	0	0	0	0	0	0	2.66791e-05	0	4.75313e-06	0.000132773	0.000186089	0	0	0.000501983	0	0	0	0	0	0	0	0	0	0	0	0.000193849	0	0	0	0	0	0
MGS00391	2.5992e-06	0	0	0	1.22026e-05	0	0	0.00217074	0	2.77094e-08	0	0	0	0	0	0	0	0	0	0	0	0	0	0	0	0	0	0	6.39507e-05	0	0	0	0	0	0	0.000212138	0.000689626	0	0	0	0	0	0	0	0.000211555	1.65024e-07	0	0	0
MGS00392	7.78734e-05	1.10784e-06	0	6.6985e-06	9.03986e-05	7.62451e-05	4.52129e-06	0.000149403	4.80258e-05	0.000156265	0	0	4.43183e-05	5.62842e-05	0	4.20321e-06	2.16642e-05	5.69019e-05	0	0	2.64323e-05	4.32144e-06	5.3182e-06	0	0	0.000217801	3.72893e-05	0	3.22362e-05	0	1.85571e-05	8.04785e-05	0	2.41352e-05	6.19306e-05	0.000141242	0.00024378	9.86633e-06	2.59865e-06	2.48773e-05	0.000242086	1.61307e-05	0.000112007	0.000103034	0.000414376	4.58589e-05	0.000149329	1.07846e-05	4.31159e-07
MGS00393	1.20821e-05	0	3.83219e-06	0	0	0	0	0	0	0	0	0	0	0	0.00252124	0	0	0	0	6.77677e-06	0	1.07145e-07	0	0	0	0	0	0	0	0.000505843	0	0	0	8.10901e-05	0	0	0	0	0	0	0	0	0	0	0	0	0	0	0
MGS00394	2.99201e-06	0	0	0	0	0	0.00298294	0	0	4.48761e-08	0	0	1.60033e-05	2.48357e-07	0	0	1.22058e-06	1.66082e-06	1.60738e-07	0	0	0.000148781	0	0	0	0	7.89445e-07	9.4141e-05	1.8951e-06	0	0.000507827	0	0	0	0.000512493	6.49795e-06	0	0.000465825	0	0.000207837	0	0	2.63079e-07	4.72433e-07	0	2.17402e-06	1.25656e-07	9.96835e-09	1.14721e-07
MGS00395	0.000180444	0.000178514	0	0	0	2.8495e-05	0.000175556	0	0.000181553	0	0	0	0	0	0	0	0	0	0	8.18808e-05	0	4.52078e-07	0	0	0	0	1.04804e-07	0	2.07992e-07	0	0	0	0	0	0	0	0	0	0	0	0	0	0	0	0	0	0	0	0
MGS00396	0	4.01377e-05	0	0	0.000120211	2.18671e-05	7.02212e-05	0	0.000136224	0	0	0	0	0	0	0	0	2.52509e-05	0	0	2.12452e-05	0	3.35734e-05	0	5.33757e-05	5.57301e-07	0	3.4466e-05	0	0	0	0.000220639	0	9.87112e-06	1.76105e-05	0	0	0	1.92507e-05	0	0	2.55734e-05	6.24166e-05	8.00291e-05	0	0.00027414	7.5577e-05	0	0
MGS00397	0	0	0	0	0.000498957	0	0	0	0	0	0	0	0.000157811	0	0	0	3.66922e-05	0	9.06573e-05	0	0	0.000128933	0	6.95106e-05	0.000208956	0	0	0	0.000854908	0	0.000101784	0.000161582	0	0	0	0	0	0	0	0	0	6.4226e-05	0	0.00050496	0	0	0	9.7244e-05	0
MGS00398	4.75656e-05	0	0	0.000230212	0	0	0	0	0	0	0	0	6.63319e-05	0	0	0	0.000180946	0	0	0	0	0	0	0	3.26914e-07	0.000690272	0	5.97455e-08	0.00115405	0	0	7.13688e-06	0	0	0	0.000194552	0.000633596	0	0	0	0.00140769	0	0	0.000501956	0	0	0.00351899	3.29775e-08	5.05164e-06
MGS00399	0.000476161	0.00415533	0.0181461	0.0023532	0.000947819	0.00390426	0.000139682	0.000363769	0.00168405	5.94241e-05	0.000873296	0.00732822	0.00041599	0.00131124	0.00246394	0.00164405	0.000305727	0.00121803	0.00123926	0.00367127	0.00130271	0.00170127	0.0119756	0.00381942	0.00662883	0.00040229	0.00124611	0.000679077	0.000451732	0.0255207	0.00134703	4.59499e-06	0.000314686	6.99318e-07	0.000985545	0.000550866	0.000221101	0.000233845	0.000735882	0.00210332	0.0012851	0.00273829	0.0025335	0.000235486	0.00056324	0.000443765	0.00145208	0.000980658	0.000463467
MGS00400	0	0.000185135	0	0	0	0	0	0	0	0	0.000290952	0	3.54403e-06	0	0	0	0	1.12569e-05	0	0	0	2.35648e-05	0	0	0	0	0	0	0	0	0	0	0	0.000535348	0	0.000272817	0	0	0.000399889	0	3.12395e-05	0	0	0	0	0	0	0	5.59508e-08
MGS00401	6.99754e-06	4.85971e-05	9.53443e-05	9.3705e-06	4.77953e-06	2.41244e-05	1.36255e-06	8.11798e-06	1.13778e-05	1.62632e-05	1.94532e-06	6.80734e-06	2.62913e-06	1.86507e-06	1.1166e-05	1.55052e-05	2.86789e-06	1.31653e-05	1.57462e-05	1.6594e-05	1.94169e-05	0.000220018	3.47216e-05	2.00137e-05	3.11566e-05	5.02383e-06	1.17601e-05	3.2052e-05	1.60903e-06	0	2.84872e-06	8.21709e-06	2.11504e-05	5.20761e-05	8.8273e-05	2.004e-05	7.98718e-06	3.70981e-06	2.20709e-05	3.36527e-05	4.91113e-05	1.26866e-06	1.08276e-05	1.48647e-05	1.7683e-05	1.49983e-05	4.72019e-06	2.47449e-05	6.33742e-06
MGS00402	0	0	0	0	0	0	0	0	0	0	0	0	0	8.33708e-08	0	0	0	0	0	0	0	0	0	0	0	0	0	0	0	0	0	5.71135e-05	0	0	0	0	0	0.000943513	0	0	0	0	0	1.97565e-08	0	0.000165342	0	0	0.00149245
MGS00403	0.000363112	0	0	0	6.44032e-07	0	2.8997e-05	4.39287e-06	0	0	0	1.74619e-06	0	0	7.78361e-05	7.0765e-05	0	0	0	0	0	5.95578e-07	0	0	0	3.3595e-06	0	1.35438e-07	0	0	0	0	0	7.58764e-05	0	0	0	0	0	0	0	0	0	0	0	0	0	0	9.01973e-05
MGS00404	0.000722321	0	0	0.000273112	0.00110422	0	0	0	3.77838e-06	0	0.000126343	0	2.35242e-05	2.19971e-06	0	0	0	0	0	0	0	0	0	0	9.66267e-05	0	0	0	0	0	0	0	0.000424518	0	0	0	0.000588397	0.000159548	0	0	0.000152406	0	0	0.000241557	0	0	0	0	0
MGS00405	3.03999e-05	0.000178335	1.35993e-05	0.000109052	6.12935e-06	0.000151503	8.36234e-05	0	1.12506e-05	5.87489e-05	0.000232573	0	1.01767e-05	0.000506049	0	1.68997e-05	0.000246563	3.71441e-05	0.000168575	0	9.2498e-07	0.000302037	1.03156e-05	2.62676e-05	3.05516e-05	0.000198645	7.4647e-06	0.000474142	1.11131e-05	0	4.00308e-05	0	0.000672062	0	1.02276e-05	8.296e-05	0.000358469	1.36846e-05	0.000161943	0	7.12633e-06	2.95416e-05	0.000163038	4.1798e-05	1.78756e-06	1.90766e-05	2.30652e-05	6.93958e-05	0
MGS00406	1.09701e-06	0	0	3.34306e-05	2.14311e-05	4.01332e-07	6.68808e-06	0	1.68915e-06	0	6.65769e-05	5.97489e-06	0	0	0.00012028	0	0	1.19891e-06	0	0.000195238	5.86588e-07	9.26407e-07	0	9.68296e-08	8.87256e-08	0	4.77916e-06	0	0	0	0	5.10449e-06	3.51781e-06	0.000108251	1.09865e-06	0	9.59449e-08	0	1.58677e-05	0	0	3.99989e-06	1.22326e-05	0	1.51873e-06	0.00011294	1.17274e-08	0	0
MGS00407	0	1.95449e-06	0	0	0.00409171	0	5.1517e-07	0	0.000354016	8.91481e-05	0.00389674	0	0	7.59815e-07	0	0	0.00339008	0	0	0	0	0.00220688	4.54432e-08	0	5.56425e-06	0	7.99879e-06	0	0	1.64225e-08	0	0.00297567	2.24414e-06	0	0	0.00367123	2.45384e-07	0	0	2.97682e-06	0	0	1.05932e-05	0.00151017	4.10456e-07	0	0	1.65227e-05	0
MGS00408	0.000105147	0.00011205	4.90021e-05	3.71435e-05	0.000179318	1.55491e-05	1.37103e-06	0	1.32324e-05	7.64143e-05	0	4.06394e-06	2.77306e-05	4.54999e-06	5.39264e-06	2.9357e-06	0	9.95275e-05	6.68045e-05	0.000154425	5.95075e-05	0.000295811	2.12297e-07	2.09806e-05	0.000129049	0	2.35176e-05	1.08849e-05	0	0	1.92497e-06	8.60486e-06	3.96041e-06	3.02696e-05	1.60313e-05	5.76004e-05	1.33798e-05	0	5.4411e-05	0	0	0	0	5.6315e-05	0.000210784	1.07831e-05	0	4.26419e-06	0
MGS00409	0	1.40843e-05	0	3.76076e-06	1.30356e-06	4.68123e-05	1.76984e-06	0	0	2.96517e-06	0	0	0.00235304	0.0001766	0	0	0.000354959	0	1.97298e-05	2.02119e-06	0	0	2.25979e-05	1.38423e-06	0	7.49554e-05	2.91299e-06	6.60545e-05	3.71703e-05	0	7.98181e-06	6.53467e-07	4.10623e-05	0	4.31088e-05	1.26891e-05	1.26607e-05	0.00275619	2.4303e-07	6.72219e-06	9.05198e-06	2.84112e-06	0	0.000120668	3.54179e-06	0	1.47254e-05	0.000412648	3.77818e-07
MGS00410	0	0	0	0	0	0	0	0	0	0	0	0	0	0	0	0	0	0	0	0	0	0	0	0	0	0	0	0	0	0	0	0	0	0	0	0	9.80214e-08	0	0	0	0	0	1.00985e-06	0	0	0	0	0	0
MGS00411	0	0	1.06104e-05	4.10935e-06	0	7.61366e-05	0	2.53392e-07	0	0	0	0	0	0.000401485	0	0	4.19476e-05	0	4.58531e-07	0.00197094	1.67163e-05	0	0	8.939e-06	1.97853e-06	0	0	4.51481e-05	9.30854e-06	0.000144189	0	2.88175e-05	1.76315e-07	0	0.000445269	1.41394e-05	0.000330286	0	0	1.82101e-05	7.80177e-06	0	0	7.8379e-05	0	6.12429e-07	2.65187e-05	4.04459e-05	7.07567e-07
MGS00412	6.76749e-05	0.000499364	0	1.34698e-05	0	0	0	3.16453e-05	0	3.77987e-07	1.72313e-05	0	5.6744e-06	9.4779e-07	0	0	4.50884e-05	0	4.08999e-06	0	7.68126e-08	0	0	8.87549e-07	0	6.21196e-05	0	0.000572001	0	0	0	0	0	0	0	2.71228e-07	7.22012e-05	6.82559e-06	3.961e-06	6.72514e-07	3.08195e-08	0	9.80392e-07	0.00023974	1.55619e-06	0	5.78774e-05	0	0
MGS00413	0.000690384	0	0	0.000169165	0.000625506	0	0	0	0	0	0	0	0.000139858	0	0.000216427	0	0	2.28769e-05	0	0	0	0.00234998	0.0005216	0	0	0.000924752	0	0	0	0	0	0	0	0	0	0.000178032	0.000132028	5.69147e-05	4.42687e-05	0.00018042	0	0	0	0	5.66188e-07	0	0	0	0
MGS00414	1.4387e-05	3.42388e-05	0.000118175	1.42139e-05	2.30721e-05	1.18916e-05	1.5294e-05	2.93933e-05	9.18816e-05	4.84223e-06	4.95386e-05	6.3462e-06	2.69234e-05	2.03451e-05	1.17525e-06	3.38495e-05	2.18339e-05	3.01228e-05	1.05593e-05	7.3077e-05	5.00456e-05	7.12283e-06	3.70002e-06	8.35646e-06	4.83293e-06	8.81152e-06	1.06808e-05	2.01639e-05	7.72367e-05	0	5.78548e-05	1.85522e-05	2.68741e-06	0.000117684	8.34683e-06	2.34617e-05	8.27991e-06	1.95551e-05	4.04142e-05	1.15945e-05	3.28144e-05	1.14183e-05	3.73145e-05	2.44398e-05	6.70186e-05	0.000149229	4.13445e-05	1.67058e-05	0.000119743
MGS00415	1.49188e-06	4.00449e-07	0	5.70257e-07	0	3.28891e-07	0.00648823	2.9275e-06	0	0.00630737	0	1.11852e-05	0.000151235	0.00372561	0	8.72897e-07	0	4.48548e-08	0	0	0	0	0	0	0.00590032	0.00112446	0	0.00283827	0.00500059	0	0	0.000170256	0	0	0	0.00236637	0	0.000987848	0	7.83739e-07	2.52204e-07	0	8.09182e-05	0.00111579	0	5.38408e-07	0	0	6.1891e-07
MGS00416	0	0	0	0.000141947	3.39233e-05	0	0	8.93958e-07	1.83431e-07	0	2.14882e-05	0	8.81521e-06	0	0	0	0	0	0	0	0.000682056	0	0	0	0	0	1.78029e-05	2.0576e-06	0	0	7.75453e-06	5.52533e-07	0	0	0.000252844	2.34696e-05	0	0.000184469	0	0	0	0	0	2.8146e-05	0	0	3.80886e-06	0	2.59292e-05
MGS00417	0	0	0	0	1.5639e-05	0.000147137	0.000781052	0	0	0.000527636	0	0	1.50673e-05	0	0	0	0	0	0	0	0	0	0	0	0	0	0	0	0.000533087	0	0	0	0	0	0	7.59951e-06	0	0.000106431	0	0	0	0.00012683	6.02789e-05	0	0.000253105	0	3.94758e-05	0.000725118	8.47289e-07
MGS00418	0	0	0	0	0	0	0.00235951	0	0	0.000203821	0	0	0	0	0	0	0	0	0	0	0	0	0	0	0	0	0	0	0	0	0	0	0	0	0.00119653	0	0.001656	0.000263613	0	0	0	0	0	0	0	0	0	0.000345712	4.30109e-07
MGS00419	1.93424e-07	3.38117e-05	2.57298e-05	0.000189182	0.000573611	0.000288177	1.73168e-05	1.98391e-07	1.13674e-05	0	0	1.87188e-05	1.41207e-06	2.6697e-05	3.57395e-05	3.07227e-06	0	7.12641e-05	0	2.66333e-06	0	0	0	3.64187e-06	5.48789e-06	0	2.35357e-05	1.87363e-07	4.55621e-07	0	0	0	0.000313907	5.1803e-07	0.000173867	4.50584e-05	0	0	0	0.000346605	4.23595e-05	7.56948e-06	2.29109e-05	4.16073e-05	0.000126395	4.65669e-06	0	5.81036e-05	1.17643e-05
MGS00420	0	0	0	3.10537e-06	0	3.86273e-06	0.015785	0	0	0	7.73558e-07	0	0	0	0	0	5.95041e-06	0	0	0	0	0.000328033	0	1.42156e-08	0	0	0	0.000618193	0.00429374	0	0	0	9.35278e-07	9.38882e-07	0	0	0	0	0	8.22794e-07	2.00063e-06	0	1.76473e-05	0	2.38267e-05	6.98814e-06	0.0073418	0	8.85036e-07
MGS00421	1.23867e-06	1.88074e-06	1.10431e-06	2.70738e-06	0.00886341	1.00781e-06	0.00904307	7.96653e-06	0.020118	0.0129615	6.3389e-07	2.16841e-06	0.000241063	0.00511503	0	0	5.01135e-06	3.70753e-07	0.00341147	2.28539e-07	0	3.64665e-05	0	0	0.00536292	0.00176271	4.34226e-06	0	0.00777587	5.78745e-06	0	0	1.54741e-06	1.63029e-05	2.79971e-07	0.000119268	0.000217796	0.00378024	0	3.19815e-06	1.80755e-06	0.00109366	0.00383671	0.00666768	0	5.40158e-07	0	4.11894e-09	8.05435e-06
MGS00422	0	0	0	0	0	0	0	0	0	0	0	0	0.000132147	0	0	0	0	0	0	0	0	0	0	0.000133811	0	0	0	0	0	0	0	0	0.000224002	0.000223498	0	0	0	0	0.000720633	0	0	0	0	0	0.000126338	0	0.000364148	0	0
MGS00423	0	7.14438e-05	0	0.000449057	0.000106393	0	1.6866e-05	6.92629e-05	2.29302e-05	0.000415532	0	0	1.90399e-06	0.000243786	0	0	0.000226753	6.78624e-05	0	0	1.65747e-05	0	0	0	0	6.91122e-05	0.000106634	0	0.000116385	0	1.9993e-05	0	0	0	0	1.53596e-05	2.89673e-05	0.000143436	0.000154195	0	0	6.39162e-05	0.000403842	0.00013821	1.73336e-05	9.87016e-07	2.88363e-06	0	0
MGS00424	2.64157e-06	9.69432e-07	0	0	0	0	0	0	0	0	0	0	4.97259e-06	0	6.30085e-08	6.74232e-06	0	9.76575e-05	0	0.000405183	0	2.71982e-06	0	0	0	0	1.01809e-05	1.11552e-07	0	0	0	0.000733346	0	0	0	0	0	0	0	0	0	0	0	0	0	0	0	0	0
MGS00425	1.35033e-06	0.000534508	2.84809e-06	0.00048979	7.67552e-05	4.2761e-05	0.000138638	1.8323e-06	5.584e-08	6.51276e-05	0	8.42957e-07	7.78473e-05	0.000174409	0	6.86598e-05	0.000318604	1.68004e-05	0.000289023	2.29597e-07	0.000173161	2.00063e-06	3.90152e-05	3.23061e-06	2.7238e-05	0.000106031	6.50372e-05	0.00015162	3.33769e-06	0	1.27605e-06	5.0421e-06	0.000146067	3.27877e-06	2.90396e-06	0.000208044	0.000903655	0.000131283	0.000545897	0.000165601	4.3421e-05	0.00047646	0.000534766	8.30313e-05	7.44264e-06	8.4722e-05	1.35791e-05	0.00035227	1.83099e-05
MGS00426	0	0	0	0	0	0	0	0	0	3.57399e-07	0	6.12879e-05	0	0	2.27162e-05	0	0.000424949	0	0	0	0	0	0	0	0.000253775	0	0	0	2.11912e-05	0	0	0	0	0	0	0	7.0439e-06	0.000166496	0.00021992	0	0	0	0	0	0	0	0	2.42594e-05	0
MGS00427	3.77896e-05	3.85488e-05	3.91911e-05	6.26569e-05	0.000171769	3.2517e-05	4.73922e-05	2.02967e-05	2.9161e-05	5.02632e-05	8.95658e-05	0	1.5653e-05	9.08317e-05	0	4.22246e-06	5.27983e-06	4.63908e-05	1.92693e-05	0.000126127	2.02936e-05	2.974e-05	5.30372e-05	1.88072e-05	4.92214e-05	0.000100756	3.63766e-05	3.67963e-05	0.00027615	0	7.61172e-05	1.05553e-05	2.27253e-05	0.000447583	4.16819e-05	7.94736e-05	2.804e-05	3.54151e-05	0.000109845	0.000136826	2.91822e-05	1.44671e-05	0.000103024	7.74236e-05	7.0611e-05	0.000131392	0.000132997	7.97429e-05	4.15985e-05
MGS00428	0	0	0	0.00220769	0	0	5.30486e-07	0	0	0	0	0	0	0	0	0	0	0	0	0	0	0	0	0	0	0	0	0	0	0	0	0	0	0	0	0	0	0	0	0	1.46541e-07	0	0.00339445	0	0	0	0	0	5.69653e-07
MGS00429	0	8.35186e-06	0	0	4.71829e-06	3.03727e-06	0	1.5356e-06	0	1.86567e-06	0	3.60907e-06	1.97569e-08	0.00663945	3.87915e-07	8.85426e-06	0.000228603	6.87661e-06	4.64423e-06	7.52181e-06	0.00078908	1.58344e-08	2.06055e-06	0	0.00529376	0	0.00156824	0.00488969	4.62657e-05	5.44776e-06	0	5.52664e-07	0.0106045	3.4273e-07	0.000444023	0.00352705	0.000556756	0.0010462	0	8.25926e-06	0	7.59174e-07	3.97191e-05	0.00691113	0	1.47231e-05	5.3643e-06	6.91077e-07	6.07462e-06
MGS00430	8.40972e-05	3.94744e-05	2.21963e-05	3.06137e-05	0.000195587	0.000102833	0.000209506	0.000184774	6.34568e-05	4.71823e-05	8.7886e-05	0	4.91484e-05	0.00022789	0	0	4.20813e-07	4.9469e-05	3.23439e-05	0.000338717	4.80435e-05	0	0.000117405	4.25219e-05	3.13477e-05	0.000157509	0.000289893	6.339e-05	0.000183223	0	5.05508e-06	1.18807e-05	3.5426e-05	0.000227925	9.28858e-05	1.39416e-05	0	3.02669e-06	2.9938e-05	0.000168869	3.29036e-06	6.24192e-05	0	0.000112287	7.979e-05	9.10495e-05	4.17415e-05	2.49754e-05	0.00105423
MGS00431	3.40966e-06	1.25131e-05	0	0	0	0	0	0	0	0	0	0	0	0	0	6.91377e-05	0	0	0	2.15001e-05	0	0	0	0	1.26727e-06	0	5.03946e-06	0	0	0	0	0.000928077	3.84547e-06	1.77105e-05	0	0	0	0	4.23583e-06	0	0	0	0	0	0	0	0	5.55408e-06	0
MGS00432	0	0	2.58292e-05	0.000224563	0.000685505	4.09318e-05	0	0	0	6.82851e-05	0	0	5.03892e-05	0.000119194	0	5.1402e-07	3.41593e-05	5.42474e-05	0.00104065	2.82501e-07	5.37718e-05	2.25291e-05	0	0	2.81933e-05	0.000468985	0	0.000251697	0.000119409	0.000172751	0	4.80816e-06	0	0.000736803	0.000148083	0.000341955	0.000329487	0.000238009	6.72571e-05	6.2644e-08	3.88148e-05	0	0	7.79464e-05	0.000110172	4.27846e-05	7.187e-05	0.00019088	0.000174144
MGS00433	5.77103e-05	1.56701e-06	3.50388e-05	0.000178449	3.62589e-05	5.40813e-05	0.000314115	2.34989e-05	0.000326254	1.16751e-06	6.47522e-05	5.58756e-05	1.95944e-05	6.0344e-05	0.000515301	1.05921e-06	0	1.5542e-05	6.66698e-06	0.00268218	6.74075e-05	7.59535e-06	0	0.00110976	0.000203067	8.58621e-05	3.54882e-05	0.000124563	6.76939e-05	2.25345e-06	0	2.16183e-05	0.000128709	1.45027e-05	0.000258268	0.00134001	2.46109e-05	4.65311e-05	5.82898e-05	1.03298e-05	5.25656e-06	2.98598e-06	1.77442e-05	1.7554e-05	6.8665e-06	4.01022e-05	5.26937e-05	3.44119e-05	1.62366e-05
MGS00434	0.0019283	0	0	0	0	0	1.65335e-05	2.69922e-06	0	0.000586529	0.00127009	0	7.40483e-08	0	0	0	0	2.18928e-06	0.00274858	0	0	4.78083e-06	2.47038e-06	0	0	0.000219752	0.000491141	0.000221242	8.29324e-05	0	0.0034382	0.000579345	0	1.45166e-06	3.07252e-06	2.70735e-07	2.92746e-08	3.85291e-07	0	3.38086e-08	0	2.76288e-06	0	0.00240514	1.4547e-06	0	0	3.44193e-05	7.75656e-07
MGS00435	0.000154085	4.33888e-05	0	0.000122453	7.93669e-05	3.61456e-05	0.0008471	0.00014997	0.000200112	0.000993488	2.08433e-05	0	5.209e-05	0.000384341	0	7.8591e-06	7.0094e-05	2.68844e-05	8.85278e-05	8.2198e-05	6.27497e-05	0.00014052	1.0061e-06	0.000155461	4.52307e-05	0.000234569	6.78163e-05	2.82982e-05	0.00035698	0	0.000163452	1.53021e-05	7.20119e-05	0.000346931	2.10983e-05	0.000120681	0.000204774	6.25025e-05	4.06748e-05	0	9.99247e-05	4.11061e-05	6.58334e-05	0.000112636	1.86678e-05	0.000157365	0.000119398	5.71167e-05	0
MGS00436	0	0	0	0	0	0	0.000216879	0	6.73025e-06	0	2.72576e-06	0	0.000330473	0.000122939	0	0	0.000414532	0	0	0	5.71288e-06	0	0	0	0	0	0	0	0	0	0	0	0	0	0	0	0	7.06491e-05	0	0	0	0	0	5.9466e-05	0	0	0	2.15801e-05	0
MGS00437	0.000197088	9.7446e-05	8.56505e-06	4.25151e-05	0	0	0	0	0.000129202	0.000320234	0	0	2.41679e-05	0.000166045	0	0	8.46769e-05	3.87381e-05	2.5956e-05	0	0	0	0	7.99881e-05	0	0.000113947	1.04242e-06	0	0.00038343	0	0	1.50051e-07	0	0.000874449	5.17267e-05	0.000103399	0	1.45237e-05	0.000121185	0	0	9.33679e-05	0	9.71706e-05	6.27258e-05	0.000274641	0.000122853	2.7463e-05	0.000126992
MGS00438	0	0	0	9.60746e-07	1.59895e-07	1.62243e-06	0.00943139	0	0	0.0118068	3.24541e-07	1.327e-06	0	0	0	0	0	0	6.15788e-06	0	0	0	0	0	1.43116e-06	0.000282193	0	0.00921908	0.00545807	0	0	0	0.00134119	1.6545e-07	0	0	0	0	0	1.04594e-05	1.22646e-06	0	1.74307e-06	0	0	0	0.00545047	1.5078e-07	5.58195e-07
MGS00439	0	3.91885e-05	0	0	0.00382163	0.000554219	0	0	0	4.85832e-05	0.000110362	0	2.23185e-05	0	0	0	2.19575e-06	0.000112973	0	0	0.000212949	0	0	1.14019e-05	7.55897e-07	0	1.61903e-05	0	0.000216062	4.68646e-07	0	7.89068e-05	0	0	0	3.34902e-05	0.000710032	0.000127347	0	0	0	0	0	0.00113179	0.000707694	0.000982947	0.000727747	0.000366266	3.17977e-05
MGS00440	0	8.17499e-06	0	3.69094e-05	0	0	0	0	0	0	0	0	0	6.28982e-06	0	0	0.000284832	2.9201e-07	0	0	0	0	0	0	0	2.30948e-05	0	0	0	0	0	0	0.000169716	0	0	7.46384e-05	1.07189e-05	0	0	0	0.0020735	0	0	2.058e-05	0	5.00679e-06	4.09183e-06	1.6325e-05	9.65149e-06
MGS00441	0	3.97911e-05	0	7.97132e-06	1.3839e-06	3.62204e-05	1.91543e-05	5.21587e-06	0	0.000127893	1.56372e-06	0	0.000123479	0.000151472	0	0	4.89561e-05	0.000123677	0.000270605	0	2.06609e-06	1.98011e-06	0	0	2.31163e-05	0.000178816	1.51109e-05	8.0431e-06	3.09502e-05	0	4.88915e-05	2.65001e-07	1.28278e-06	0	2.73033e-06	4.47376e-05	4.32855e-05	3.83797e-05	0.000105533	3.44209e-05	0	0.000142681	1.82729e-05	7.51222e-05	0.000382322	0.000188671	4.76738e-05	1.98649e-05	7.2888e-06
MGS00442	5.78409e-05	0	2.22073e-06	0	0	0	0	8.72368e-06	6.80002e-06	0	0	0	0	0	9.35863e-05	0	0	3.09678e-06	0	2.85679e-06	0	0	1.44508e-06	0	1.49908e-05	0	0	0	0	0.000118763	0	0	0	0.000163562	0	0	0	0	0	0	0	0	0	0	0	0	0	0	0
MGS00443	1.90433e-07	0.00124609	0	0	7.31966e-06	0	0.000135973	1.28894e-08	1.72341e-06	0	6.83361e-06	0	4.22053e-09	0.000303704	0	0	5.58498e-06	0	0	0	0	6.62119e-06	1.51677e-06	0	0.00200823	0	0.00159056	0	0	0	0	4.70869e-06	0.00151117	0	0	8.68649e-06	0	0	0	0.00117303	0	0.000111341	0.00216967	2.18666e-06	4.01724e-07	1.37177e-05	0	0.00485441	3.82047e-08
MGS00444	9.51209e-06	0	0	0.00126575	0.000874484	7.21482e-05	0.00106669	0.00127503	2.92045e-06	1.67802e-06	0	0	0	5.28519e-05	0	0	8.1367e-06	2.79725e-05	1.08954e-05	0	0.000148785	0	3.28611e-05	1.14161e-05	0	0.000287731	8.16237e-05	4.70141e-05	0.00078232	0	7.37344e-05	1.11574e-06	5.13164e-05	9.79502e-08	5.44095e-05	0.000359225	0.000720029	0.000124727	3.00191e-05	4.98481e-07	1.28688e-05	8.41055e-05	0.000205424	2.09913e-05	0.000224343	2.63554e-05	0.00031627	0.000250994	0.000356777
MGS00445	4.48119e-06	1.00115e-06	0	0	0	0	0	0	6.78453e-07	0	3.15468e-06	1.50059e-05	0	0	0	8.57652e-05	0	0	0	7.91326e-07	0	1.67885e-05	0	0	0	0	7.82031e-07	8.96704e-07	0	0	6.66695e-07	0.000403319	1.13048e-06	7.10354e-06	2.87973e-06	0	0	1.41264e-06	0	0	0	0	5.22952e-06	0	0	0	0	0	0
MGS00446	0.000410109	1.44119e-06	0	0	7.17814e-05	1.98531e-06	0.000282593	1.15595e-05	1.04396e-05	0.00161708	2.88502e-05	0	0.00143563	0.000549947	0	0	9.85897e-06	4.7683e-05	0.000552754	0	0	0.0040137	0.000484397	0	8.10047e-07	0.000145111	2.63218e-07	1.18238e-05	4.86312e-05	0	7.03245e-05	0	0	0	0	3.86211e-05	0.000773792	0.000255955	0.000161484	3.91228e-07	0.00131753	0.000203132	0.000124739	0.00170676	2.29502e-05	0.00143993	9.9526e-06	1.28051e-05	8.2797e-05
MGS00447	0	3.96896e-06	0	0	0	0	0	0	0	0.00507149	0	1.08977e-07	0.00133681	0.00839663	0	0	0	1.37539e-06	0	0	0	0	0	0	0	0	0	0.00638472	0	0	0	0	0	1.54855e-06	0	0	0	0.00137415	0	0	0	0	0.00135118	0	0	0	0	0	1.07762e-07
MGS00448	0.0012936	3.94756e-05	0.000441304	0.00240655	1.1259e-05	0.000535673	0.000346676	0.000772107	0.000280387	0.00110484	0.00146289	0.0031814	0.00372535	0.00764999	0	0.00193912	7.12928e-05	0.00359993	0.000151332	8.17054e-05	0.000463779	0.000508372	8.9592e-05	6.49832e-05	0.000183887	7.72747e-06	0.000870388	0.000355403	0.00026431	0	0.000750951	2.72654e-05	0.00246799	0	0.000598995	0.00155344	0.00120293	0.000256234	8.33164e-06	0.00153615	0.00019412	0.000224274	0.000209154	0.00154154	4.88644e-06	0.000298644	8.04936e-05	0.000859332	9.42756e-05
MGS00449	0	0	0	0	0	0	0	0	0	0.00142093	0	0	0	0.000490982	0	0	0.00418657	0	0	0	0	0	0	0	0	0	1.37737e-07	0	0	0	0	0	0	0	0	0	0	0	0	0	0	0	0	0	0	0.00022298	0	0	0
MGS00450	0	0	0	0	6.81277e-06	0	0	0	0	0	0	0	0	0	0	0	0	0	0	8.71002e-06	2.43768e-05	0.000119669	0	0	0.000205484	0	8.03788e-05	0	0	0	0	0	0	0.000217122	0	0	0	0	1.74673e-07	0	0.000138248	0	0	0.000139872	1.00004e-05	2.73186e-07	0	0	0.000125318
MGS00451	0.000400912	2.47971e-05	0	0	0.00113463	2.59477e-05	0.000801434	1.03703e-05	0.000132449	0.00171787	0.000132089	0	0.00138567	0.00103848	0	0	0.000119603	4.78306e-05	0.000527287	0	0	0.00386356	0.000464149	0	4.40187e-07	0.000139426	4.73549e-07	4.50531e-05	0.000378616	2.69419e-08	7.34729e-05	0	3.52418e-06	0	0	0.000598255	0.000748837	0.000288226	0.000161679	0	0.00132902	0.000230404	0.000126978	0.00169526	0.000233685	0.00141217	8.3612e-05	1.48302e-05	8.59725e-05
MGS00452	0	0	0	5.53542e-05	1.75625e-06	0	0	0	0	0	0	0	1.58767e-06	7.47968e-05	0	0	0	0	0	0	0	0	0	9.28993e-07	0	6.67973e-06	2.71007e-05	2.94131e-05	0	0	0	0	0	0	0	0	0.000453548	0	3.00511e-05	0	0	0	6.89185e-05	2.11549e-06	9.63697e-08	0	6.15232e-05	0	0
MGS00453	0	0	0	0	0	0	0.00537972	0	0	0.000983892	0	0	0	0	0	0	0	0	0	0	0	0	0	0	0	3.39559e-05	0	1.99307e-05	0	0	0	0	0	0	0	0	9.49624e-06	0.000241361	0	0	0	0	2.59589e-07	0	0	0	1.82729e-05	0	2.7701e-07
MGS00454	0	1.99868e-05	0	0	0	2.19097e-06	1.12704e-06	3.34546e-06	0	0.00019663	2.55083e-05	2.83065e-07	8.95291e-05	0	9.57875e-06	0	3.53709e-05	5.51911e-05	5.58906e-05	1.37541e-05	0.000164354	0.000155419	7.48572e-05	2.15698e-05	1.82088e-05	0	8.07819e-05	4.92865e-05	0	0	0	3.23543e-05	0	1.40284e-06	0	0	7.66714e-06	2.49177e-05	5.90579e-05	0	0	0	0	0	0.000393262	7.79379e-05	1.66448e-06	2.07114e-05	7.57994e-06
MGS00455	0	4.12964e-05	0	0.000125549	0.000224361	0	1.77002e-05	1.22986e-05	6.48592e-05	4.97826e-06	0	0	2.12959e-05	5.63047e-05	0	0	3.77638e-06	0.000184273	3.26588e-05	0	0	0	3.97517e-05	8.24367e-05	5.71367e-05	8.63799e-05	0	0.00018146	0	0	0	7.77264e-06	0	0	0	0.00015276	0.00025211	2.02165e-05	0.000141864	0	4.69131e-06	6.46445e-05	0	1.60804e-05	1.49211e-05	1.25891e-05	7.37859e-05	1.6756e-05	7.12438e-05
MGS00456	0	0	0	0	0	0	0	0	0	0.000241662	0.000262398	0	0	7.37731e-06	0	0	0	0	0	0	0	0	0	0	0	5.61689e-05	0	0	0.000331715	0	0	0	0	0	0	9.50293e-05	0	0	0	0	0	0	0	0	0	0	0	0	0
MGS00457	4.79992e-06	0	0	0.000137872	0.000177645	0.000247312	0.000138288	0.000223135	3.35563e-07	3.85722e-06	0.000149296	0	0	0	0	0	0	8.9828e-05	7.34166e-05	0	0.000160146	0.000165881	0.000146326	0.00014466	0.000139513	7.08103e-05	1.75021e-05	0.000139012	0.000114283	0	0.000196316	3.46893e-06	3.11679e-05	0	8.32223e-05	0.000449389	1.25201e-05	1.00616e-05	0.000159118	0	0.000125335	0	0.000108849	6.47567e-05	1.40374e-05	0	1.79384e-05	0.000112654	0
MGS00458	0	0	0	0	0	0	0.000483289	0	0	0.000142059	0	0	5.15432e-05	0.000171851	0	0	0.000146301	0	0	0	0	0	0	0	0	1.68552e-05	0	0	2.65828e-05	0	0	0	0	0	0	2.81158e-05	0	2.24843e-05	0	0	0	8.22842e-05	0	5.75837e-05	1.00347e-05	0	0	0	0
MGS00459	3.58651e-06	2.30664e-07	8.13412e-05	4.88432e-07	2.09305e-05	0	0	0	4.51307e-07	0	0	0	0	0	9.65058e-05	3.99537e-06	0	3.01439e-06	0	3.23409e-05	7.80502e-06	6.43582e-06	6.54296e-07	5.87361e-06	4.08365e-06	0	1.50733e-06	0	0	1.6733e-06	0	8.44947e-06	1.29199e-06	2.28799e-06	3.93646e-07	4.5796e-06	1.84963e-06	0	0	5.83778e-06	5.52945e-06	0	5.39991e-07	0	7.99374e-06	0	1.40607e-07	4.24637e-08	4.97423e-07
MGS00460	0.000344513	0.000131284	0.000244065	8.37103e-05	8.2494e-06	0	0	6.95334e-07	4.86412e-05	4.87584e-05	0.000153567	0.000219501	0.000135639	1.38021e-07	0.000314107	6.49492e-06	1.11059e-06	5.30755e-05	4.8798e-06	0.000530442	0.000170647	4.35308e-05	1.09454e-06	7.53549e-05	0	4.83725e-05	0.00011036	0.000224791	0.000162648	0	0	0	0.000175423	0	5.20564e-05	0.000180245	0.000457696	0.000214391	0.000163898	0	0	0	4.98902e-06	0.00022156	0.000352014	2.8532e-05	0.000191145	0.000153207	0
MGS00461	0	0	0	0	0	0	0	0	0	0.00118893	0	0	0	5.21151e-05	0	0	0.000747202	0	0	0	0	0	0	0	0	0	0	0	0	0	0	0	0	0	0	0	0	1.53073e-05	0	0	0.00228372	0	6.54228e-08	0	0	0	0	3.14981e-05	0
MGS00462	0	0	0	0.000930927	2.34657e-05	0	0	0	1.25358e-06	0	0	0	0	2.74454e-05	0	0	0	6.96272e-07	9.61159e-06	8.76466e-08	1.70633e-06	0	0	1.4229e-05	0	0.00533167	0	3.69124e-05	0.000254125	0	0	0	0	2.88465e-07	6.13848e-05	0.000130095	0	0	8.76911e-05	0.000601827	8.33124e-07	0	1.39032e-05	5.64087e-05	0	1.59562e-05	7.77959e-07	6.50269e-06	1.05509e-06
MGS00463	0.000120961	6.12625e-05	0	7.45333e-05	0	0	0.000119208	0.000126463	0	0.000195518	0	0	9.81445e-07	0.000116943	0	0	0	0	0	0	0	0	0	2.54457e-05	0	0.000188017	0	0	0	0	0	0	0.000111136	0	4.07501e-05	0	0	0.000274356	0.000118946	0	0	0	0	0.000241488	0	0	0	0	4.96906e-08
MGS00464	8.73755e-06	8.58491e-06	0	0	0	3.17345e-07	0	0	0.000114191	0.000116683	1.33905e-05	0	8.87308e-06	0	0	0	0	0	0	0	1.0202e-05	0.00015219	0	2.6279e-05	1.63477e-05	0	2.49663e-06	9.9484e-06	0	0	1.53055e-06	0	5.95374e-06	1.92999e-06	2.18086e-05	0	0	0	9.26707e-06	0	7.09288e-05	1.51605e-05	0	0	0	9.87666e-05	1.85591e-05	7.11363e-06	0
MGS00465	1.95059e-06	0	0	0	0	9.60406e-08	0	0	0	0	6.66838e-06	0.000101023	0	0	0	0	0	1.1904e-06	0	0	1.95893e-05	7.20805e-06	4.29651e-06	1.11445e-05	0	1.56575e-06	0	0	8.11253e-06	1.45655e-06	0	0	0	0	4.6776e-07	0	9.98594e-06	0	0	5.9636e-05	0	0	9.76072e-06	7.6542e-07	1.20876e-05	0	4.35891e-06	0	0
MGS00466	0	0	0	0	0	0	0.000824473	0	0	0.00102401	0	0	0	6.81099e-07	0	0.000868877	0	0	0.000651333	0	0	0	0	0	2.93718e-07	0	0	0	0	0	0	0	0	2.48279e-08	0	4.43652e-05	0.000737966	0.00064127	0	0.000521272	0	0	0.000703167	0.000534482	0	4.72982e-07	0.000311196	0	0
MGS00467	1.99381e-05	9.51784e-06	0	0	0	0	0	0	0	0	0	3.29622e-05	0	0	2.07002e-06	3.0697e-06	0	0	0	0	0	0	0	0	0	0	0	0	0	0	1.54228e-05	0	0	0	0	0	0	0	0	0	0	0	4.6518e-06	0	0	0	0	0	0
MGS00468	6.10268e-06	0	0	0	0	3.70996e-06	0	0	0	0	0	2.81764e-06	0	0	0	0	0	0	0	6.06567e-06	0	0	0	4.48611e-07	3.79863e-06	0	0	0	0	0	0	0.00355118	2.45291e-06	0	0.00175041	7.70196e-07	0	0.00162913	0	0	0	0	0	0	0	0	0	0	5.46223e-06
MGS00469	0.000123285	1.35225e-06	0	0	0	0	0	0	1.23444e-06	0	8.19095e-05	0	0	0	0	1.77609e-05	0	1.53394e-06	2.33212e-05	1.70844e-06	1.33958e-05	8.34308e-07	0	0	5.65398e-07	0	8.10928e-06	1.22317e-07	0	0	0.000127134	0	0	9.26258e-06	0	0	0	0	0	0	9.48229e-07	5.29507e-07	9.46285e-07	0	8.86847e-07	0.00022263	0	0	0
MGS00470	0	0	0	1.00012e-06	8.07816e-08	5.01551e-07	0.00683745	0.00382728	0	0	0	0	0.000411815	0	0	0	0	0	2.36451e-06	0	0	1.69521e-07	0	0	0.00940624	0.0155322	0	6.0323e-07	0	0	0	0	0	0	0	0	0	0.00104366	0	2.32604e-06	6.37676e-07	0	2.35486e-06	0	0.00672077	0	0.00693822	1.774e-07	0
MGS00471	0	0	0	0	0.000843146	0.00312677	0	2.05728e-06	4.90674e-08	0.00103085	0	1.52544e-06	0.00195891	0.000122929	0	0	0.000313452	0	0	0	0.000761446	1.68401e-08	2.10244e-07	0.000126562	0.000195219	0	0.000259329	0.000887193	0.000185028	2.51199e-07	0	2.32112e-05	0	0	0	0.000748127	0.00130562	0.00023444	0	0	4.16401e-06	0.000357957	0.000584493	0.000863088	0.00161892	0.000516878	0.000247591	0.000197563	5.86928e-07
MGS00472	0	0	0	0	0.000977863	0	0	0	0	0	0	0	0.000435925	0.000710196	0	0	0.00152611	0	0	0	0	0	0	0	0	0	0	0	0	0	0	0	0	0	0	3.12185e-05	0	0	0	0	0	0	0	3.36183e-05	0	0	0	0	9.3085e-09
MGS00473	0	1.59732e-05	0	7.2985e-05	0.00027784	0	0	0	0	3.42787e-05	0	0	0	7.32847e-05	0	0	2.79875e-05	0	3.66741e-05	0	0	0	3.91706e-05	0	0	0	0	0	0	0	3.94109e-05	0	4.77452e-05	0	1.41605e-05	7.18166e-05	0	0	0	0	3.42537e-06	9.65872e-06	0	3.79446e-05	0	0.000110578	0.000159376	5.17795e-05	6.17516e-05
MGS00474	0.00263541	0	0	5.96044e-07	0.000658188	0	0.000976757	3.04246e-07	0	0	3.34371e-07	0	0	0	3.5782e-06	0	2.2242e-05	0	0	1.11912e-06	0.000563708	3.62836e-06	8.65763e-07	0	0	0	2.94206e-05	0	0	0	0.00286522	8.37568e-05	0	2.72664e-06	0.000171576	0.000291955	0.000558501	0	0.000588739	0	0.00524716	0.000909255	6.36986e-07	0.000295835	0.000161456	0	0.000527067	0.000231422	0.000172294
MGS00475	0	0	0	0	0.000387822	1.29813e-08	0	0	0	0	0	2.81603e-08	0	0.00011091	0	0	0	0	0	0	0	0	0	0	0.00574475	0	0	3.71697e-07	0	0	0	7.94188e-06	0	0	0	0.000172803	0.000144897	0.00315703	0	0	0	9.81003e-06	0	0.000202552	0.00166723	0	0.00450027	0.000197373	0
MGS00476	0	0.0246741	4.94085e-07	0	0	0.00621322	0	1.54071e-05	0	0.00363475	0	0.000142836	0	5.50337e-06	2.06873e-06	1.01309e-06	0	3.30225e-06	0.00499838	0	0	0	1.65434e-08	6.83423e-07	0.000301676	0	2.49515e-08	1.47194e-07	0	0	0.0426386	0	0.0110815	1.27614e-07	3.55559e-05	6.84975e-07	2.89226e-07	2.22584e-07	0	3.64574e-08	0	0.00340768	1.03069e-06	0.00826021	0	9.6106e-07	1.92421e-07	0	1.93916e-07
MGS00477	2.32224e-05	8.81878e-06	0	0	4.40712e-06	0	0	1.10417e-07	0	1.54403e-07	1.28981e-05	0	0	0	1.11232e-05	5.65884e-06	0	2.00011e-05	3.27541e-05	4.23988e-05	1.6919e-06	1.02188e-06	0	4.1712e-06	0	0	5.77792e-06	0	2.69973e-05	0	0	5.8668e-05	4.67125e-06	4.59375e-05	4.87748e-06	0	0	1.74892e-08	3.10323e-06	0	0	0	1.25024e-07	1.09428e-05	5.07471e-06	3.36637e-06	0	0	0
MGS00478	2.95152e-07	1.75345e-05	0	2.60599e-06	0	0	5.02667e-07	6.20261e-08	3.13289e-05	0.00017516	0	0	0.000309047	2.42699e-05	0	0	4.38454e-05	3.56369e-06	7.35253e-06	0	0	0	4.0872e-05	0	1.03536e-05	9.94024e-06	3.18002e-07	0.000139309	6.83092e-06	0	5.04894e-06	0	0	0	0	2.44831e-05	0.000199534	9.34632e-05	0	0	0	1.70197e-05	5.73372e-06	0	3.46547e-05	3.37508e-05	0	6.65728e-06	0
MGS00479	2.40395e-06	0	0.000215634	8.6636e-05	0	0.000236998	0	2.64818e-06	0	0	0	0	0	3.42198e-07	0	0	0	0	0	5.5258e-06	0.000337458	0	0	0.000331874	0.0001119	0	0	0	0.000443767	0	0	0	2.74389e-05	0	2.13907e-07	0.000457581	0.000185348	0	0	0.000442003	0.000305738	0	0	0	0	0	0.00146837	0.00135011	0
MGS00480	0	0	0	0	0	0	4.30249e-05	0	0	0.000762086	0	0	0	2.43706e-07	0	0.000677576	0	0	3.35819e-05	0	0	0	0	0	0	0	0	0	0	0	0	0	0	0	0	3.06835e-05	3.7738e-05	5.44413e-05	0	0.000393192	0	0	3.84346e-06	0.000405127	0	3.99128e-08	0.000235239	0	0
MGS00481	1.52702e-06	5.89736e-06	0	7.85794e-06	2.97724e-05	1.36216e-05	0.000165918	6.67155e-05	6.70214e-05	0.000195016	2.07529e-05	0	1.82372e-05	6.37086e-05	0	0	4.55198e-05	7.20338e-06	1.06763e-05	0.000316651	6.73378e-06	0	5.00598e-06	0	1.49119e-05	3.8535e-05	0	9.01142e-06	0	0	0	8.28768e-06	9.95837e-06	0	1.69301e-05	9.44894e-05	1.54358e-05	4.14727e-05	3.72673e-06	0	6.24105e-06	1.32956e-05	0	4.67609e-05	0.000250676	6.10402e-05	2.04997e-05	4.48611e-06	0
MGS00482	8.97383e-06	8.53234e-05	0.000622688	1.78876e-05	0.000277239	3.89872e-05	7.83556e-07	0	0	2.39665e-06	0.000537324	0.000166914	0.000113976	3.28938e-05	0	0.000705687	0	7.50264e-05	7.34645e-05	8.52826e-05	0.000755427	6.76097e-06	2.38777e-05	3.74038e-05	3.66209e-07	1.16371e-06	0	0	0	0	0.000130254	4.30929e-07	0.000101596	0	3.1727e-05	0.000213241	8.07161e-05	1.82036e-05	0	0	0.000936796	0	0	8.21288e-05	0.0007293	0.000368814	4.71769e-06	3.90862e-05	0.000222106
MGS00483	1.40029e-05	0	5.50393e-06	0	1.37251e-06	0	0	0	0.000115394	0	2.40358e-07	0.000422407	0	0	0	1.21293e-06	0	4.88701e-06	0	2.00136e-05	0	4.24958e-08	9.25776e-05	0	0	0	1.97026e-07	0	0	6.47328e-05	0	2.47228e-06	0	8.37353e-06	0	0	9.68759e-07	0	0	1.73956e-05	0	0	1.16833e-06	0	0	3.97806e-05	0	0	8.1944e-06
MGS00484	0.000975346	0	0	0	6.83846e-05	0	0	0	0	0	0	0	0	0	0	0	0	0	0	0	0.000132376	0	0	0	7.39526e-06	0	0	0.000291993	2.02476e-05	0	0	7.99026e-08	0	0	0	0	0	0	0	0	0	0.000118966	0	0	0	0	0	1.91218e-05	0
MGS00485	0	7.13764e-05	0	3.38955e-05	3.65443e-05	8.36101e-05	1.01267e-05	0	0	5.49794e-05	3.88733e-05	0	0	7.0522e-05	0	0	8.0426e-06	0	6.08879e-07	0	0	0.000170885	0	7.33422e-07	0	4.83537e-05	4.79691e-05	4.42356e-05	2.50798e-05	0	4.7621e-06	0	1.23192e-08	0	9.22195e-06	4.86257e-05	0	9.40624e-05	2.16381e-05	0.000107549	6.9447e-05	0	0.000241035	4.81671e-07	8.00205e-05	3.23492e-05	3.5777e-06	6.97986e-06	5.64329e-05
MGS00486	4.36794e-05	1.79906e-06	0	0	3.85838e-05	6.10091e-06	1.69213e-07	1.03826e-05	0	0	2.92365e-05	0.000279727	5.19634e-06	0	0	3.2129e-06	0	1.44136e-06	3.01912e-06	0	1.95366e-05	1.61505e-05	0.000108929	1.70759e-05	0	8.17776e-07	1.04543e-05	2.21441e-05	7.44001e-06	0	0	1.49591e-05	5.44612e-05	0.00036903	2.21015e-05	0	5.41963e-06	0	4.90101e-06	1.20164e-05	3.73148e-05	0	1.61595e-06	3.69918e-06	0.000107813	0	1.38861e-05	1.13592e-06	4.28847e-05
MGS00487	0	0	0	0	1.84534e-06	0	0	0	0	1.74237e-06	0	0	0	0.000416041	0	0	0	0	0	0	0	0	5.52274e-06	0	0	0	0	0	0	5.19004e-07	0	1.79279e-05	0	0	0	0	0	0.000276664	0	2.63792e-07	0.000230132	0	0	0.00115308	0	0	0.00107152	0	5.80567e-06
MGS00488	0	0	1.7961e-06	0	0	0.00320856	3.5517e-08	2.53389e-06	0	0	0	1.35073e-06	2.33081e-06	0	0	6.46737e-07	0.002092	0	0	0	0	1.97444e-06	2.97876e-06	0	2.35797e-06	0	2.45686e-06	9.27499e-07	3.73251e-07	0	0	4.32785e-06	0	6.69066e-07	0	1.51658e-06	0	0	1.4609e-06	0	0	0	1.09501e-05	0	0.0244182	0.00685349	0	0.000185898	0
MGS00489	0	0	0	0	0.00165339	0	0	0	0	0	0	0	0	0	0	0	0	0	0	4.19886e-06	5.16616e-05	9.04912e-05	0	9.68923e-06	0.000148441	0	5.98459e-05	0	0	0	0	0	0	0.000160484	0	0	0	0	5.56466e-05	0	0.000102683	0	0	9.69757e-05	0.000207855	0.000195081	0	0	9.03295e-05
MGS00490	4.18007e-05	0	0	0	0	4.90312e-05	0	0	2.85157e-05	9.31094e-05	0	1.42904e-06	0	0	9.39095e-06	0	0	4.66201e-05	3.68257e-05	0	0	1.73525e-05	0	0	7.46793e-07	0	2.61994e-05	0	0	0	2.23054e-05	3.44037e-06	1.91291e-05	0	1.0563e-05	0	0	0	6.69321e-07	0	0	0	0	0	0	2.35895e-05	0	0	0
MGS00491	0.00552139	8.93161e-08	0	0	0	0	0.000595418	0	0	2.27605e-07	0	0	0.00583133	0.00184186	0	2.28667e-07	0.000239427	0	0	0	0	5.17939e-07	0	3.71263e-07	7.31599e-07	0.00948929	3.2167e-06	0.01125	0.000301871	0	0	0.000127196	0.021733	0	0	0	1.43348e-06	0	2.91066e-07	0	0	0	0	0.000755976	2.24789e-07	0	2.75056e-06	0	4.22198e-06
MGS00492	0	0	0	2.30282e-06	1.16801e-07	0	3.5113e-06	4.83552e-07	0.00205122	0	1.23899e-06	0	0.000604489	0	0	0	0	0	1.89037e-06	0	0	0	0	0	1.79471e-06	0.00111207	0	1.12312e-07	0	0	0	0	0	0	0	0	0	0.000807741	0	1.12541e-06	2.05264e-06	0	0.0102656	0	8.44129e-07	0	0.00275599	0	0
MGS00493	4.38326e-06	9.4638e-05	0	8.10685e-05	7.18807e-05	8.50137e-05	2.55555e-06	2.14497e-05	8.8903e-06	1.96495e-05	0	0	2.42795e-05	5.07603e-05	0	1.46198e-05	2.71933e-05	5.44473e-05	0.000143991	0	0.000101019	7.68464e-05	4.34637e-05	2.34714e-05	4.67136e-05	0.000101499	0.000247385	8.19237e-05	1.83523e-05	0	1.80227e-05	1.0647e-06	4.09433e-05	1.01962e-05	4.23722e-05	0.000183328	0.0001192	9.58969e-05	0.000268321	4.15486e-05	3.37099e-05	6.43732e-05	3.72918e-05	1.31127e-05	6.74755e-06	2.61709e-05	3.84541e-05	0.000159671	4.09835e-06
MGS00494	0	0	2.39649e-05	0	0	0	0	5.89267e-06	0	0	0	0	0	0	0.000188139	0	0	0	0	4.70266e-05	0	7.79712e-06	0	0	0	0	0	0	0	0.00380566	0	0	0	0.000448837	0	0	0	0	0	0	0	0	0	0	0	0	0	0	0
MGS00495	1.80966e-05	3.10166e-06	0.000151824	0.000219278	3.53711e-06	6.94025e-05	0.00134869	0.000234306	9.95996e-09	7.364e-05	0.000150507	0.000291755	3.52119e-05	0.001438	0.000105251	4.89826e-05	1.5575e-05	0	4.28414e-05	3.44392e-06	5.12824e-07	4.14696e-07	9.77181e-06	5.07229e-05	4.90963e-06	6.37826e-05	6.45497e-05	6.685e-05	2.28353e-08	0	6.16379e-06	6.88175e-06	0.000149985	0	0.000110535	0.000479167	8.92211e-05	3.6251e-05	0	0.000193502	0.000137955	0.000126004	0.000289981	0.000109536	2.54778e-05	4.74341e-05	9.09734e-05	0.000251475	3.4123e-06
MGS00496	2.12122e-05	3.64574e-07	0	5.64403e-06	1.18916e-06	0	0	1.51464e-07	6.27034e-06	5.63235e-06	0	0	6.83255e-05	0.000565147	0	0	0.000333137	6.13911e-07	0	0	0	0	0	0	0	6.69481e-08	4.03439e-05	0	2.77101e-05	0	0.000137447	0	0	0	0	0.000674736	2.86527e-05	2.47854e-06	2.1748e-06	0	0	3.13718e-07	6.19085e-06	1.31853e-06	3.08488e-05	6.00416e-05	2.40199e-05	0	0
MGS00497	0	0	0	0	1.41563e-05	0	0	0	0	6.6372e-06	0	0	1.50883e-05	0	0	0	7.655e-06	0	0	0	0	0	0	0	0	0	0	3.79283e-05	0	0	0	0	0.000101993	0	0	0	0	0	0	0	0	0	0	2.80265e-05	0	0	0	0	0
MGS00498	9.36403e-06	4.04269e-09	8.92258e-07	0.00130789	0.000119579	0.00202542	1.70504e-06	2.48967e-06	3.28324e-07	1.01849e-06	1.53273e-06	0.000113733	8.64459e-05	0.000408994	0	6.9856e-06	1.95756e-05	0.000115074	3.09732e-05	0	3.5217e-07	5.5832e-07	9.20635e-07	0	1.92645e-06	0	0.000100695	0.000306018	1.89273e-05	0	1.5895e-06	6.36452e-06	2.71474e-05	0	6.2252e-07	0.00153355	2.96489e-06	0.00258708	0	2.2047e-06	1.40127e-06	9.31557e-05	0.00219605	2.14431e-06	1.16116e-06	0.000222585	0.000226287	0.000748212	2.03961e-06
MGS00499	0	0	0	0.000176032	0	0	0	2.50698e-07	0	0	0	0	0	0	0	0	0	0	0	0	0	0.00069653	0	0	0	0	0	0	0.00111685	0	1.7912e-07	0	0	0	0	0	0	0	0	0	0	0	0.00159854	0	7.60627e-08	0	0	0	0
MGS00500	0	1.35024e-05	0	0.000192905	0.000173396	6.77032e-05	9.30212e-06	1.01279e-05	8.37611e-06	2.55932e-05	3.40769e-06	9.05191e-06	7.20642e-06	7.85444e-05	0	0	5.55786e-05	6.89907e-05	1.53964e-05	0	4.22197e-05	0.000396316	7.85171e-05	2.03189e-05	1.10955e-06	5.66646e-05	0.00010025	3.47228e-05	1.52548e-05	0	0	0	5.19966e-05	2.62975e-06	5.34195e-05	0.000303574	7.34435e-05	2.61876e-06	9.34643e-05	6.53167e-05	5.25729e-05	2.40172e-05	0.000129678	1.88677e-05	8.25156e-05	5.42177e-05	1.34369e-05	2.82007e-05	5.33272e-05
[truncated: 172 more columns]
