# Supplementary material for: A metagenome-wide association study of gut microbiota in asthma in UK adults
Source: BMC Microbiol. 2018 Sep 12;18:114. doi: 10.1186/s12866-018-1257-x (PMC6134768; doi:10.1186/s12866-018-1257-x)
Supplement: Supplementary file 9 — Table S6. Differentially enriched GMMs: The relative abundance and statistical test of the GMMs. (XLS 394 kb) [file 12866_2018_1257_MOESM9_ESM.xls]

## Sheet: A
Tab S4A.The relative abundance of GMMs.
GMM_ID	35387	35388	35389	35391	35392	35512	35515	35516	35519	35520	35541	35542	35549	35550	35551	35552	35561	35562	35563	35577	35578	35583	35630	35635	35657	35658	35665	35666	35697	35704	35705	35706	35708	35712	35723	35733	35739	35740	35741	35837	35838	35979	35980	35989	35991	35992	36005	36006	36011
MF0001	0.0002921	0.000337077	0.000339296	0.00048347	0.000373045	0.000304234	0.000216378	0.00040417	0.000273637	0.000241968	0.000383512	0.000364316	0.000273454	0.000326343	0.000424546	0.000522294	0.000329338	0.000326304	0.000387695	0.000414923	0.000378859	0.000266615	0.000331139	0.000355107	0.000382499	0.000276739	0.000407334	0.000271773	0.000311412	0.000274966	0.000474852	0.00019802	0.000319893	0.000677522	0.000450209	0.000347955	0.00042462	0.000296372	0.000325015	0.000333717	0.000262345	0.000404952	0.000419528	0.00027723	0.000249705	0.000252501	0.00039033	0.000445145	0.000384994
MF0002	6.16e-05	6.31e-05	7.44e-05	6.96e-05	0.000103116	6.91e-05	7.82e-05	8.01e-05	9.24e-05	4.58e-05	6.57e-05	0.000102444	5.77e-05	5.75e-05	7.13e-05	0.00015997	5.71e-05	7.82e-05	7.57e-05	9.33e-05	7.07e-05	7.46e-05	4.86e-05	6.65e-05	7.78e-05	0.000113164	8.47e-05	6.32e-05	8.38e-05	5.36e-05	8.55e-05	2.62e-05	7.38e-05	0.000222332	5.4e-05	0.000105482	8.85e-05	6.92e-05	9.5e-05	7.37e-05	6.12e-05	5.34e-05	8.3e-05	5.36e-05	5.5e-05	9.23e-05	0.000125503	7.37e-05	0.000136264
MF0003	0.000225977	0.000438368	0.00040498	0.000447896	0.000269902	0.000315505	8.3e-05	0.000274706	0.000161191	9.64e-05	0.00029882	0.000321951	0.000257326	0.000190808	0.000615232	0.000158047	0.00015178	0.000229224	0.0001376	0.000301585	0.000402478	0.00019951	0.000598004	0.000398192	0.000323548	0.000180749	0.000281728	0.00032474	0.000117305	0.000232709	0.000276395	0.000217157	0.000359137	5.13e-05	0.000389022	0.000251311	0.000306529	0.000218756	0.000313675	0.000277599	0.000140945	0.00049681	0.000256573	0.000200352	0.000282174	0.000139489	0.000292012	0.00032169	0.000145359
MF0004	0.00014316	0.000152163	0.000236765	0.000176246	0.000154848	0.000134024	6.91e-05	0.000203606	0.000154831	4.47e-05	0.000201032	0.000160296	0.000117377	0.000123529	0.000273943	8.67e-05	6.09e-05	0.000152711	9.2e-05	0.000177672	0.000161319	0.00011796	0.000240081	0.00020927	0.000171142	0.000136911	0.000148685	0.000179087	7.71e-05	0.000178777	0.000161754	0.000189145	0.000182889	2.78e-05	0.000190462	0.000130624	0.000160467	0.000101962	0.000178197	0.000140627	8.68e-05	0.000196761	0.000118836	0.000103449	0.000119233	9.83e-05	0.00018024	0.000159379	3.72e-05
MF0005	0.000138775	0.000145895	0.000123891	0.000139998	0.000146979	0.000133713	0.000106353	0.000140922	0.000114968	0.00012052	0.000137102	0.000125753	0.000173243	0.000157554	0.000197141	0.000221527	0.000131654	0.000138727	0.000187169	0.000133489	0.000166564	0.000164497	0.000120633	0.000161504	0.000115971	0.000170923	0.00013923	0.000140044	0.000203602	0.000103125	0.000139161	0.000110466	0.000198744	0.000333902	0.000162995	0.000151507	0.00015306	0.000166104	0.000154187	0.000157455	0.000132325	0.000113157	0.000155254	0.000148056	0.000107981	0.000161909	0.000130383	0.000151221	0.000167032
MF0006	0.000249161	0.000458658	0.000516671	0.000380444	0.000326673	0.000383949	0.000189335	0.000285174	0.000259114	0.000163057	0.000249416	0.00037426	0.000219038	0.000236722	0.000484261	0.000613842	0.000252303	0.000399295	0.000210516	0.000393919	0.000313213	0.000220147	0.000594322	0.000398081	0.00039366	0.00018619	0.000327028	0.000298997	0.000187802	0.000777362	0.000473657	0.000304552	0.000305371	0.000395354	0.000333646	0.000326747	0.000343313	0.000199118	0.000326078	0.000392853	0.00027437	0.000500395	0.000340447	0.000225514	0.000244824	0.000242639	0.000334858	0.00034624	0.000326453
MF0007	1.08e-05	9.19e-06	4.16e-06	2.23e-05	2.08e-05	1.71e-05	1.99e-05	1.51e-05	3.67e-05	1.59e-05	2.03e-05	1.16e-05	2.06e-05	1.44e-05	1.14e-05	2.05e-05	2.08e-05	9.47e-06	1.84e-05	2.92e-05	1.51e-05	1.36e-05	5.83e-06	1.55e-05	1.23e-05	2.61e-05	2.04e-05	9.75e-06	2.33e-05	1.22e-05	2.62e-05	2.02e-05	1.71e-05	3.88e-05	1.85e-05	3.3e-05	1.12e-05	2.97e-05	1.43e-05	1.48e-05	1.09e-05	1.57e-05	2.28e-05	1.87e-05	1.99e-05	1.66e-05	3.21e-05	1.35e-05	2.51e-05
MF0008	0.00017043	0.000190903	0.000165961	0.000189845	0.000177856	0.000169259	9.5e-05	0.000116209	0.000142638	0.000115655	0.000203846	0.000204142	0.000160088	0.000174389	0.000228765	0.000161801	0.000120451	0.00019193	0.000197587	0.000205826	0.000183678	0.000182018	0.000199863	0.000215489	0.000173686	0.000152296	0.000196416	0.000201074	0.000165458	0.000237773	0.000201588	0.000135326	0.000229213	0.000217638	0.000213974	0.000198073	0.000216674	0.000169659	0.000203148	0.000167206	0.00015285	0.000184948	0.000147987	0.000189457	0.000165236	0.000109751	0.000165053	0.000180351	0.000128169
MF0009	0.000244234	0.000282937	0.000265779	0.000310273	0.000286033	0.000265439	0.000248131	0.000283821	0.00022202	0.0002306	0.000222862	0.000334231	0.000233653	0.000255606	0.000300039	0.00031461	0.000424202	0.000313207	0.000261709	0.000281058	0.000265485	0.00021099	0.00031619	0.000288077	0.000260452	0.000205261	0.000260967	0.000243978	0.000235472	0.000317	0.000291115	0.000201471	0.000231351	0.000283349	0.000346233	0.000268508	0.000290661	0.000246313	0.000219472	0.000325416	0.000280126	0.000332234	0.000293976	0.000246097	0.000239236	0.000277907	0.000279639	0.000357557	0.000315084
MF0010	0.000243936	0.000328008	0.000258385	0.000246943	0.000303045	0.000292381	0.000193839	0.000317498	0.000370537	0.000179501	0.000293908	0.000346205	0.00024229	0.000214028	0.000343463	0.000361046	0.000257079	0.000273647	0.000262811	0.000295289	0.000268141	0.000237417	0.000316656	0.000338705	0.000294669	0.000382816	0.000256367	0.000257652	0.000226807	0.000340222	0.000342135	0.000239074	0.000316247	0.000399811	0.000311098	0.000301209	0.000342072	0.000248172	0.000341563	0.000261715	0.000238552	0.000284746	0.000243799	0.000256062	0.000216298	0.000258719	0.000327221	0.000338946	0.000253331
MF0012	8.26e-06	1.31e-05	7.91e-05	9e-06	1.01e-05	9.51e-06	1.04e-06	9.65e-07	6.96e-05	1.16e-05	4.01e-06	5.24e-06	1.79e-05	4.08e-06	2.75e-06	1.67e-05	1.11e-05	5.02e-06	7.4e-06	1.76e-06	1.04e-05	3.29e-06	4.18e-06	3.74e-06	3.83e-06	6.2e-05	5.6e-06	3.83e-06	5.47e-06	1.16e-05	1.32e-06	3.11e-05	5.3e-06	9.34e-06	7.03e-06	2.77e-06	3.67e-06	9.39e-06	1.05e-05	1.65e-05	2.72e-06	1.57e-05	4.31e-06	1.18e-05	1.9e-05	8.02e-06	2.78e-05	7.23e-06	2.15e-06
MF0013	9.97e-05	8.67e-05	0.00010067	8.3e-05	8.77e-05	8.53e-05	0.000134169	9.44e-05	0.000111044	0.000114262	8.55e-05	9.57e-05	9.91e-05	0.000102798	8.51e-05	9.34e-05	0.000115503	9.91e-05	8.84e-05	0.000105436	8.36e-05	8.89e-05	6.82e-05	8.14e-05	0.000104361	0.000115199	8.61e-05	9.92e-05	0.000108712	8.97e-05	9.96e-05	9.52e-05	9.33e-05	0.000107436	8.09e-05	9.19e-05	8.83e-05	0.000107407	8.39e-05	0.000109644	9.12e-05	7.49e-05	9.67e-05	0.000102182	0.000102271	0.000102026	0.000127962	9.42e-05	0.000119663
MF0014	0.000125989	0.000147162	0.00015615	0.000135553	0.000158628	0.000123641	0.000115835	0.00022756	0.000150547	9.21e-05	0.00012438	8.12e-05	0.000138156	0.000121217	0.00018522	0.000215055	0.000130202	0.000165502	0.000125819	0.000155891	0.000130091	0.000106146	0.000162847	0.000148366	0.000164345	0.00019481	0.000137834	0.000182121	0.000100301	0.00013077	0.000138679	9.89e-05	0.00021705	0.000224795	0.0001511	0.000120501	0.000151431	0.000111196	0.000155716	0.000133206	0.000130407	0.000155967	0.000133438	0.000108382	0.000105238	0.000115505	0.00014859	0.000220656	0.000139415
MF0015	8.99e-05	8.76e-05	7.36e-05	0.000141823	0.000117244	8.82e-05	0.000126099	0.000111561	0.00011345	9.06e-05	0.000121244	5.53e-05	9.15e-05	0.00014499	6.97e-05	7.72e-05	0.000117416	0.000107509	0.000138433	0.000114822	0.000116354	0.00012015	4.64e-05	8.93e-05	0.00012235	0.00013511	0.000150409	0.000113588	0.000151376	3.93e-05	0.000112138	7.65e-05	0.000113803	0.000294558	7.55e-05	0.00015804	0.000160533	0.000144587	0.00010802	0.000151813	0.000119928	7.19e-05	0.000163427	0.000122256	7.56e-05	0.000105914	0.0001675	9.77e-05	0.000210918
MF0016	8.29e-05	8.04e-05	0.000142488	0.000104841	9.85e-05	0.000106063	0.000141433	0.000200567	0.000131437	9.92e-05	0.000122515	6.44e-05	7.43e-05	9e-05	6.2e-05	7.71e-05	0.000137212	0.000135571	9.54e-05	0.000137385	8.25e-05	7.59e-05	9.08e-05	8.16e-05	0.000103834	9.22e-05	9.96e-05	8.65e-05	0.000122118	0.000122107	7.12e-05	0.000124344	4.64e-05	0.000106214	0.000116115	0.000114816	0.000119351	9.35e-05	9.02e-05	0.000117579	8.34e-05	8.04e-05	9.4e-05	8.83e-05	0.000102568	0.000127223	0.000102085	0.00010891	0.000227356
MF0017	0.000328037	0.000360088	0.000276058	0.000342566	0.000322604	0.000317192	0.000262202	0.000325851	0.000238885	0.000237053	0.000358675	0.000397207	0.000303052	0.000332172	0.000389845	0.000297904	0.000321158	0.000322637	0.000383629	0.000353144	0.000327929	0.000345711	0.000358618	0.000374264	0.000311666	0.000296421	0.000357887	0.000383095	0.000323706	0.000383052	0.000361904	0.00025954	0.000449605	0.000424583	0.000368159	0.000361693	0.000415576	0.000323042	0.000367831	0.000317467	0.000290976	0.000330985	0.000275062	0.000344351	0.000309859	0.000275827	0.000300771	0.000329136	0.000274516
MF0018	0.000211709	0.000322775	0.000244134	0.000241091	0.00026651	0.000300388	0.000195609	0.00033177	0.00023371	0.000224434	0.000282321	0.000278405	0.000234656	0.000200175	0.000273856	0.00018043	0.000373552	0.000290186	0.000327584	0.00022226	0.00020547	0.000155025	0.000262578	0.000321166	0.000250047	0.00019832	0.0002175	0.00025182	0.000246823	0.00025417	0.000362671	0.000162146	0.0002908	0.00013919	0.000298806	0.000262184	0.000264046	0.000247136	0.000231796	0.00025982	0.000220439	0.000251049	0.000223932	0.000229175	0.000200898	0.000239722	0.000256885	0.000352662	0.00022268
MF0019	0.000109	0.000133355	0.000126451	0.000128717	0.000105212	0.00010204	5.81e-05	0.000126817	0.000137866	9.14e-05	0.00010848	0.000149702	0.000119328	9.88e-05	0.000154665	7.45e-05	0.00011404	8.97e-05	9.67e-05	0.000114077	0.000130595	8.72e-05	0.000167068	0.000139425	0.000111303	0.000134391	0.000114185	0.000132983	7.43e-05	0.000148787	0.00013979	0.000102986	0.000167642	5.92e-05	0.000151532	0.000112409	0.000139669	8.93e-05	9.83e-05	9.38e-05	7.66e-05	0.000150307	0.000118774	9.42e-05	0.000127176	9.27e-05	0.000120194	0.000146831	7.33e-05
MF0020	0.00015461	0.000119323	0.000275719	0.00014607	0.000156143	0.000158162	0.000204344	0.000177129	0.000364829	0.000198542	0.000149091	0.00018357	0.000163642	0.000158647	0.000158921	0.000161046	0.000186071	0.000175718	0.000152095	0.000146874	0.000142582	0.000144002	0.000176394	0.000152801	0.00014963	0.000297158	0.000157533	0.000121487	0.00022511	0.000162437	0.000136702	0.00022622	7.38e-05	0.000137821	0.000127379	0.000157364	0.000106442	0.000148936	0.000147127	0.000118553	0.000147105	0.000186938	0.000168747	0.000150079	0.000217876	0.000235216	0.000239116	0.000151047	0.000161282
MF0021	0.000119585	0.000122663	0.000161554	0.000129545	0.000129467	0.000108163	8.55e-05	9.51e-05	0.000154637	0.000100064	0.000118249	0.000197472	0.000139227	0.000114201	0.000163852	0.000199809	0.000160451	0.000142278	0.000108711	0.000178063	0.000141706	0.000139043	0.000140354	0.000126732	0.000125092	0.00015273	0.000149839	0.000117452	9.71e-05	0.000156451	0.000127789	0.000129374	0.000108487	0.000156895	0.000162197	0.000140413	0.000148349	0.000138368	0.000161744	0.000130687	9.54e-05	0.000119835	0.000129401	0.000117585	0.000116687	0.000147279	0.000147515	0.000121668	0.000191923
MF0024	6.33e-06	4.2e-06	3.33e-05	5.92e-06	4.11e-06	6.63e-06	8.01e-06	6.87e-06	5.58e-05	1.1e-05	1.09e-05	3.94e-06	4.96e-06	1.55e-05	3.92e-06	4.36e-06	8.71e-06	2.48e-06	1.03e-05	5.97e-06	7.31e-06	1.05e-05	2.27e-06	2.89e-06	5.61e-06	4.17e-05	3.28e-06	6.44e-06	1.23e-05	1.16e-05	4.56e-06	3.25e-05	1.13e-05	9.2e-06	4.24e-06	4.96e-06	7.77e-06	7.42e-06	3.95e-06	2.63e-06	7.06e-06	4.43e-06	8.37e-06	5.18e-06	1.79e-05	8.03e-06	1.49e-05	5.4e-06	5.91e-06
MF0025	6.31e-05	0.000122007	0.00013938	5.86e-05	7.51e-05	0.000119287	2.74e-05	4.94e-05	0.000115994	7.44e-05	7.32e-05	6.64e-05	8.22e-05	6.1e-05	8.12e-05	5.92e-05	6.31e-05	8.79e-05	5.24e-05	8.42e-05	6.89e-05	0.000105803	8.25e-05	0.00012228	7.02e-05	6.79e-05	4.88e-05	5.04e-05	3.98e-05	0.000115811	0.000138175	8.34e-05	7.52e-05	1.96e-05	0.000123797	7.72e-05	4.37e-05	3.66e-05	9.01e-05	9.48e-05	9.67e-05	9.46e-05	4.1e-05	9.48e-05	0.00010904	6.47e-05	7.51e-05	4.69e-05	6.03e-05
MF0026	1.13e-05	7.95e-06	4.64e-05	8.34e-06	7.2e-06	1.08e-05	1.15e-05	1.32e-05	6.79e-05	1.92e-05	1.3e-05	5.37e-06	8.22e-06	2.61e-05	6.22e-06	6.81e-06	1.32e-05	4.67e-06	1.21e-05	1.01e-05	1.43e-05	2.04e-05	4.28e-06	5.53e-06	1.09e-05	5.04e-05	6.15e-06	1.23e-05	2.39e-05	1.71e-05	8.21e-06	4.6e-05	2.22e-05	1.48e-05	7.27e-06	8.44e-06	7.99e-06	1.04e-05	6.28e-06	4.41e-06	1.29e-05	7.34e-06	1.23e-05	8.99e-06	2.19e-05	1.42e-05	1.84e-05	5.75e-06	1.07e-05
MF0027	5.79e-07	5.81e-07	2.46e-06	9.68e-07	1.66e-07	2.5e-06	2.28e-06	8.21e-07	4.62e-06	3.22e-07	1.04e-06	7.41e-07	3.78e-07	3.87e-06	4.46e-07	2.53e-07	4.47e-07	3.25e-07	6.56e-07	3.26e-07	4.15e-07	6.85e-07	4.06e-07	2.39e-07	1.15e-06	3.01e-07	1.29e-06	6.27e-07	6.93e-08	1.96e-06	7.21e-07	8.33e-08	9.97e-07	7.3e-07	6.26e-07	4.92e-07	8.8e-07	1.89e-07	8.21e-07	5.83e-07	6e-07	6.58e-07	1.24e-06	3.71e-07	3.31e-07	3.59e-07	2.71e-07	3.74e-07	3.71e-08
MF0028	9.28e-05	6.91e-05	4.64e-05	9.18e-05	0.000100117	7.27e-05	8.41e-05	9.21e-05	7.16e-05	0.000115702	7.37e-05	4.1e-05	0.000112876	0.000107278	2.82e-05	0.000151868	0.000136608	5.86e-05	8.11e-05	7.43e-05	0.000102858	0.00012412	2.54e-05	6.01e-05	8.8e-05	0.000106476	0.00011221	9.27e-05	0.00010712	3.2e-05	7.94e-05	4.6e-05	8.32e-05	6.62e-05	6.78e-05	0.000120351	0.000136071	0.000111874	0.000108332	7.84e-05	7.78e-05	5.59e-05	0.000119351	8.98e-05	7.96e-05	0.000115663	8.46e-05	9.57e-05	0.00012474
MF0029	6.2e-05	0.000163204	0.000134731	6.14e-05	0.000102546	0.000130563	0.000123106	0.000294324	9.88e-05	7.91e-05	0.000165842	0.000112702	6.61e-05	8.51e-05	0.000158203	0.000122009	0.000123546	6.77e-05	0.000121798	9.46e-05	0.000116448	0.000103106	0.000147138	0.000141429	0.00010004	9.19e-05	7.31e-05	6.91e-05	9.59e-05	0.000163052	0.000149543	0.000103306	7.84e-05	0.000137439	0.000103714	0.000100746	8.81e-05	5.54e-05	0.000100144	0.000100438	0.000116058	0.000110908	7.39e-05	8e-05	0.00010471	0.000103197	0.000115218	0.000149495	0.000109977
MF0030	4.01e-06	5.54e-06	1.33e-06	7.77e-06	3.56e-06	7.69e-06	5.41e-06	3.06e-06	7.49e-06	4.09e-06	5.69e-06	2.34e-06	6.95e-06	1.06e-05	1.86e-06	1.78e-06	1.02e-05	3.39e-06	5.5e-06	2.08e-06	5.07e-06	2.34e-05	3.01e-06	3.35e-06	4.46e-06	5.79e-06	8.21e-06	5.13e-06	6.23e-06	4.28e-06	4.83e-06	2.97e-06	6.25e-06	2.89e-06	2.37e-06	7.05e-06	8.77e-06	1.89e-05	5.67e-06	6.14e-06	8.41e-06	4.66e-06	1.07e-05	1.08e-05	2.56e-06	7.34e-06	1.03e-06	2.96e-06	1.98e-06
MF0031	7.65e-05	0.000138302	0.000168915	7.64e-05	9.96e-05	0.000143934	2.2e-05	5.22e-05	0.000126315	4.61e-05	8.48e-05	0.000177602	7.37e-05	6.1e-05	0.000128418	0.000155134	3.26e-05	0.000121952	4.12e-05	0.000120657	9.55e-05	7.3e-05	0.000154961	0.000149853	0.00010675	6.1e-05	6.3e-05	6.15e-05	3.84e-05	0.000256605	0.000127971	0.000137153	6.26e-05	2.62e-05	8.26e-05	6.72e-05	6.06e-05	3.91e-05	7.18e-05	9.72e-05	0.000100471	0.000128615	3.14e-05	6.01e-05	9.33e-05	6.24e-05	6.62e-05	5.51e-05	8.05e-05
MF0032	3.7e-05	3.41e-06	3.79e-06	2.2e-06	5.98e-06	1.08e-05	2.51e-05	1.96e-05	2.22e-05	3.71e-05	3.51e-06	2.41e-07	6.17e-05	9.2e-06	2.83e-06	9.36e-06	2.85e-05	6.72e-06	1.16e-05	6.3e-06	7.51e-06	2.41e-05	2.72e-06	5.91e-06	4.95e-06	5.91e-06	1.12e-05	5.48e-06	4.23e-06	1.09e-05	4.03e-06	2.15e-05	4.04e-06	4.93e-06	7.66e-06	1.24e-05	3.26e-06	1.58e-05	5.41e-06	2.86e-06	1.79e-05	3.22e-06	2.05e-05	2.37e-05	5.97e-05	1.97e-05	1.8e-05	2.04e-06	2.55e-06
MF0033	0.000176169	0.000168539	0.000137774	0.000161963	0.000159694	0.000167782	0.000238464	0.000182333	0.000199448	0.000247436	0.000153053	0.00011638	0.000202116	0.000204409	0.000122326	0.000165185	0.000232329	0.00014351	0.000203384	0.000151285	0.000165532	0.000221145	0.000121824	0.00014441	0.000142851	0.000182191	0.000160842	0.000178076	0.000225382	0.000113528	0.000157201	0.000156985	0.000187434	0.000208678	0.000155712	0.000181838	0.000179647	0.000201083	0.000163927	0.000175359	0.000174332	0.000134132	0.000186218	0.000191941	0.000206686	0.000215945	0.000171718	0.000157206	0.000197076
MF0034	5.3e-05	7.81e-05	2.93e-05	4.66e-05	4.61e-05	7.21e-05	1.01e-05	2.47e-05	2.67e-05	2.86e-05	4.62e-05	0.000103744	5.82e-05	4e-05	7.74e-05	3.34e-05	1.61e-05	5.2e-05	2.91e-05	6.01e-05	5.45e-05	5.28e-05	6.64e-05	7.55e-05	4.03e-05	4.36e-05	3.87e-05	6.54e-05	1.91e-05	6.83e-05	8.2e-05	3.61e-05	0.000106057	1.3e-05	7.12e-05	3.69e-05	3.48e-05	2.96e-05	4.69e-05	5.89e-05	5.53e-05	6.88e-05	2.58e-05	5.49e-05	4.24e-05	2.38e-05	3.32e-05	3.84e-05	1.58e-05
MF0035	9.88e-05	0.000158758	0.000138843	7.68e-05	9.65e-05	0.000145859	7.48e-05	0.000161098	0.000100753	0.000109041	0.000108585	0.000146076	0.000104415	7.19e-05	0.00016113	0.000105358	0.000176623	0.00011126	9.71e-05	0.000120574	0.000100689	9.4e-05	0.000144349	0.000149624	9.72e-05	5.46e-05	7.7e-05	7.15e-05	8.49e-05	0.000164532	0.000161584	0.000103768	7.14e-05	2.9e-05	0.000144109	0.000100237	8.19e-05	9.52e-05	0.000118599	9.28e-05	9.77e-05	0.000125621	5.27e-05	0.000105648	0.000110975	0.000109983	7.59e-05	0.000111755	7.89e-05
MF0036	2.16e-07	2.74e-06	3.8e-05	2.5e-07	4.29e-06	2.18e-06	5.45e-08	3.25e-06	3.29e-05	2.13e-06	5.4e-06	1.86e-07	2.72e-06	4.88e-07	2.81e-06	1.07e-06	1.98e-06	2.69e-06	3.11e-06	4.54e-06	2.84e-08	2.54e-06	4.81e-07	1.4e-06	5.5e-06	2.72e-05	2.37e-07	2.58e-06	4.62e-07	5.07e-06	8.68e-08	2.51e-05	1.32e-06	2.95e-06	2.25e-06	2.8e-06	6.19e-07	1.07e-07	3.29e-07	1.43e-06	6.58e-06	1.28e-06	1.58e-06	2.98e-07	1.02e-05	2.06e-06	1.25e-05	2.13e-06	2.27e-06
MF0037	1e-06	3.2e-06	1.14e-07	5.77e-06	4.03e-06	2.99e-06	9.2e-08	3.79e-06	1.8e-06	8.75e-07	5.51e-06	7.5e-07	5.1e-06	2.01e-07	2.81e-06	5.64e-06	2.34e-06	9.32e-06	4.92e-06	9.26e-06	1.63e-07	4.51e-06	4.23e-07	2.02e-06	8.29e-06	2.94e-07	9.08e-07	5.16e-06	4.62e-07	0	1.98e-07	3.58e-07	3.58e-06	3.47e-07	2.32e-06	4.09e-06	8.72e-07	2.13e-07	4.46e-07	1.59e-05	1.17e-05	1.02e-07	3.16e-06	2.58e-07	4.96e-07	1.01e-06	1.9e-06	3.13e-06	5.7e-06
MF0038	0.000377818	0.000295909	0.000195937	0.000288019	0.000355927	0.000266733	0.000494109	0.00031282	0.000358962	0.000382909	0.000258166	0.00023545	0.000380703	0.000364335	0.000271256	0.000294513	0.000442343	0.000241371	0.000308754	0.000291531	0.000311103	0.000341075	0.000216424	0.000294653	0.000285044	0.000269653	0.000336781	0.000343936	0.000394467	0.000204163	0.000306833	0.000234393	0.000340338	0.00033311	0.000307921	0.000349206	0.000345584	0.000427497	0.000340148	0.000290765	0.000306618	0.000276621	0.000365624	0.000328151	0.000330999	0.000338182	0.000302297	0.000321467	0.000354491
MF0039	1.73e-05	1.77e-05	4.32e-06	3.51e-05	1.68e-05	1.69e-05	9.96e-06	2.05e-05	2.29e-05	3.64e-05	1.71e-05	1.16e-06	3.21e-05	3.55e-05	2.11e-05	1.27e-05	4.55e-05	2.38e-05	4.17e-05	1.63e-05	4.09e-05	5.78e-05	6.56e-06	1.62e-05	1.23e-05	2.04e-05	2.74e-05	2.3e-05	5.68e-05	8.61e-07	4.82e-06	5.06e-06	2.36e-05	4.56e-05	1.55e-05	2.28e-05	1.7e-05	3.13e-05	3.4e-05	3.43e-05	3.1e-05	1.18e-05	2.23e-05	2.15e-05	3.6e-05	4.2e-05	1.51e-05	1.4e-05	1.93e-05
MF0040	2e-05	1.86e-05	3.19e-05	1.02e-05	9.07e-06	2.09e-05	8.65e-06	1.09e-05	2.6e-05	1.15e-05	1.19e-05	4.72e-05	1.43e-05	1.08e-05	2.99e-05	5.81e-06	1.05e-05	1.81e-05	7.76e-06	1.63e-05	1.28e-05	1.34e-05	2.92e-05	1.58e-05	1.6e-05	1.83e-05	1.27e-05	1.22e-05	1.16e-05	1.86e-05	9.94e-06	3.72e-05	6.41e-06	5.43e-06	1.55e-05	1.2e-05	1.68e-05	7.27e-06	9.25e-06	1.31e-05	8.91e-06	2e-05	7.86e-06	8.49e-06	1.38e-05	1.73e-05	1.12e-05	1.17e-05	2.17e-05
MF0041	2.16e-07	2.74e-06	2.51e-06	2.5e-07	4.1e-06	3.2e-06	9.77e-08	4.39e-06	1.12e-05	1.9e-06	7.55e-06	1.86e-07	5.1e-06	4.98e-07	2.48e-06	2.17e-06	2.8e-06	4.37e-06	4.92e-06	5.06e-06	2.05e-07	4.51e-06	4.81e-07	2.65e-06	5.71e-06	4.41e-06	5.86e-07	4.85e-06	1.07e-06	2.69e-06	1.15e-07	3.55e-06	5.47e-06	2.95e-06	2.52e-06	5.38e-06	8.72e-07	1.87e-07	3.29e-07	1.41e-05	1.09e-05	9.9e-07	3.16e-06	4.81e-07	7.73e-06	2.06e-06	1.03e-05	3.13e-06	7.51e-06
MF0043	8.78e-05	4.47e-05	1.4e-05	6.68e-05	7.81e-05	5.71e-05	0.000185567	6.33e-05	7.43e-05	0.000138422	5.85e-05	2.85e-05	0.000100573	0.000119695	3.15e-05	8.67e-05	0.000119498	5.5e-05	6.87e-05	5.67e-05	7.66e-05	9.11e-05	2.49e-05	4.03e-05	8.66e-05	8.65e-05	8.04e-05	8.31e-05	0.000117886	1.58e-05	5.69e-05	4.67e-05	7.21e-05	0.000123347	4.99e-05	9.11e-05	8.55e-05	0.000138474	6.82e-05	7.66e-05	7.89e-05	4.1e-05	0.000122001	9.59e-05	0.00010787	9.75e-05	0.000125114	6e-05	0.000108252
MF0044	0.000160257	8.82e-05	4.52e-05	0.000132343	0.000153483	0.000109085	0.000206205	0.000116025	0.000136475	0.000265428	0.000114616	5.63e-05	0.000180683	0.000219705	6.16e-05	0.000111373	0.000231374	0.000105371	0.000134176	9.94e-05	0.000145995	0.000179192	4.88e-05	7.88e-05	0.000158392	0.000167518	0.000159178	0.000164553	0.000228352	3.07e-05	0.00011036	8.37e-05	0.000135798	0.000230136	9.82e-05	0.000171204	0.000166913	0.000251377	0.000126986	0.000149779	0.000149913	8.03e-05	0.000235666	0.000182396	0.000199278	0.000173573	0.000232129	0.000115813	0.000190937
MF0045	6.07e-05	4e-05	0.000101197	4.9e-05	5.47e-05	4.16e-05	5.27e-05	4.89e-05	0.000105425	7.06e-05	4.15e-05	2.51e-05	6.24e-05	5.88e-05	1.66e-05	7.96e-05	7.44e-05	3.1e-05	4.24e-05	4.15e-05	5.52e-05	6.5e-05	1.4e-05	3.15e-05	4.61e-05	0.000108904	6.12e-05	4.89e-05	6.15e-05	2.94e-05	4.46e-05	7.05e-05	4.36e-05	4.45e-05	3.75e-05	6.24e-05	7.2e-05	6.12e-05	5.59e-05	4.02e-05	4.19e-05	3.22e-05	6.19e-05	4.77e-05	6.33e-05	6.73e-05	6.02e-05	5.07e-05	6.71e-05
MF0046	0.000127867	0.00019976	0.000203679	0.000133252	0.000134266	0.000189887	3.39e-05	6.08e-05	0.000162333	0.000101307	0.000126194	0.000161537	0.00010044	8.47e-05	0.000203452	9.42e-05	5.29e-05	0.000201538	6.43e-05	0.000180964	0.000143447	9.39e-05	0.000242841	0.000170376	0.000141486	9.99e-05	9.77e-05	9.05e-05	5.59e-05	0.000177698	0.000194896	0.000154717	7.94e-05	2.95e-05	0.000146984	9.05e-05	0.000100536	7.53e-05	0.0001166	0.000111017	0.000121216	0.000182257	6.9e-05	0.000104056	0.000148245	7.99e-05	0.000102388	8.64e-05	0.000113572
MF0047	0.000262152	0.000268027	0.000275493	0.000250461	0.000255515	0.000222989	0.000201005	0.000205204	0.000308224	0.000215881	0.000236655	0.000337859	0.000275406	0.000230978	0.000275444	0.000284989	0.00026088	0.000212634	0.000233839	0.000228688	0.000233129	0.000222871	0.000217201	0.000251519	0.000230631	0.000325704	0.000231649	0.000277734	0.000245398	0.000255351	0.000238744	0.000215019	0.000335912	0.000277159	0.000262702	0.000265576	0.000290987	0.000269957	0.000280163	0.000214329	0.000206264	0.000226683	0.000218873	0.000238578	0.000273895	0.000224174	0.00023971	0.000272055	0.000205364
MF0048	0.000170105	0.000158175	0.000152457	0.000144961	0.000177119	0.000153142	0.000167166	0.000171195	0.000226507	0.000226385	0.000139528	0.000140335	0.000185763	0.000193769	0.000121276	0.000147904	0.000214907	0.00012481	0.000137555	0.000159125	0.000152876	0.000179269	0.000110202	0.000146624	0.000141488	0.000195271	0.000152925	0.000149212	0.000196958	0.000124924	0.00018399	0.000135243	0.000178989	0.000158869	0.000167949	0.000210009	0.000166035	0.000179391	0.000171023	0.000163392	0.000166615	0.000133386	0.000170278	0.000162709	0.000170933	0.000175302	0.000171192	0.000171424	0.000211408
MF0049	0.000269099	0.000207326	0.000208074	0.000210772	0.000250534	0.000214884	0.000263963	0.000184988	0.000328191	0.00023855	0.000206025	0.000271109	0.000226528	0.000244414	0.000210271	0.000251209	0.000248118	0.000164212	0.000205982	0.000223169	0.00026509	0.000222195	0.000175383	0.000208673	0.000202973	0.00029358	0.000229053	0.000221533	0.000247119	0.000182459	0.000257982	0.000212836	0.000253041	0.000339473	0.000188057	0.00026647	0.000269772	0.000262351	0.000229461	0.000233183	0.000205084	0.000204035	0.000221314	0.000212173	0.000254218	0.000236226	0.000259624	0.000196629	0.000323848
MF0050	0.000121764	0.000147612	0.000111031	0.00011002	0.000137155	0.000138826	0.000125629	0.000107425	0.000185933	0.000143524	9.49e-05	0.000138325	0.000162098	0.000134897	0.000127171	0.000151583	0.000141988	0.000124057	0.000121896	0.000138433	0.000114899	0.000118483	0.000111099	0.000137147	0.000120789	0.000129812	0.000111855	9.69e-05	0.000152497	0.000125323	0.000175293	0.000128633	9.58e-05	0.000136449	0.000137847	0.000132221	0.000118013	0.000112998	0.000126344	0.00013396	0.000104502	0.000141612	9.73e-05	0.000125697	0.000145178	0.000164032	0.000137566	0.000106477	0.000129466
MF0051	5.68e-05	4.81e-05	7.47e-05	3.5e-05	4.4e-05	5.36e-05	3.37e-05	3.44e-05	8.39e-05	4.61e-05	3.02e-05	7.79e-05	4.25e-05	5.3e-05	2.76e-05	3.23e-05	5.31e-05	3.84e-05	3.81e-05	4.76e-05	5e-05	5.02e-05	2.92e-05	4.48e-05	4.72e-05	6.35e-05	3.96e-05	4.56e-05	4.79e-05	5.05e-05	4.91e-05	6.51e-05	4.36e-05	3.37e-05	3.57e-05	4.41e-05	4.07e-05	4.95e-05	4.06e-05	4.65e-05	2.78e-05	5.38e-05	3.89e-05	3e-05	6.83e-05	4.9e-05	5.53e-05	3.74e-05	4.02e-05
MF0052	5.12e-08	1.7e-07	3.58e-05	0	4.07e-07	2.01e-06	5.07e-08	1.84e-08	3.26e-05	8.99e-07	5.57e-07	0	9.12e-07	5.41e-07	5.74e-07	2.96e-08	1.6e-06	7.47e-08	2.22e-08	3.33e-07	0	2.94e-08	5.65e-08	0	1.51e-07	3.04e-05	3.51e-08	5.37e-08	2.17e-08	4.36e-06	0	1.35e-05	0	2.76e-06	1.92e-07	2.17e-07	0	2.17e-08	0	0	0	7.99e-07	0	9.99e-08	6.97e-06	6.77e-07	1.1e-05	1.92e-07	7.64e-08
MF0054	2.97e-05	3.43e-05	1.02e-05	1.62e-05	1.07e-05	2.4e-05	2.07e-06	9.05e-06	7.81e-06	1.14e-05	2.01e-05	9.6e-05	2.16e-05	1.17e-05	5.01e-05	2.2e-05	1.91e-05	1.1e-05	8.85e-06	2.51e-05	2.47e-05	1.52e-05	3.55e-05	2.94e-05	3.41e-05	4.68e-06	2.49e-05	2.54e-05	9.17e-06	8.17e-06	1.92e-05	2.23e-05	8.04e-06	8.67e-06	2.3e-05	1.02e-05	2.63e-05	1.45e-05	1.35e-05	2.11e-05	6.88e-06	3.66e-05	1.4e-05	8.48e-06	1.85e-05	5.32e-06	1.07e-05	1.51e-05	3.18e-06
MF0055	0.000141727	5.85e-05	0.000146372	8.13e-05	9.63e-05	7.37e-05	0.000137862	8.69e-05	0.000252771	0.000183582	7.34e-05	6.2e-05	0.000148951	0.000148612	4.49e-05	6.97e-05	0.000112316	6.33e-05	7.82e-05	8.58e-05	8.73e-05	0.000129335	3.01e-05	5.27e-05	0.000104133	0.000353908	9.96e-05	0.000108541	0.00012789	6.14e-05	5.75e-05	0.000127904	7.88e-05	0.00023061	5.63e-05	0.000118603	0.000107062	0.000144817	9.35e-05	7.59e-05	8.8e-05	5.94e-05	0.000139343	0.000108063	0.000119886	0.000105801	0.000117117	7.99e-05	8.88e-05
MF0056	7.58e-05	0.000161185	8.5e-05	6.67e-05	9.5e-05	0.000148343	4.42e-05	0.000138819	6.1e-05	7.91e-05	0.000105415	0.000136623	9.08e-05	6.47e-05	0.000150883	6.41e-05	7.86e-05	9.47e-05	8.12e-05	9.67e-05	8.94e-05	8.18e-05	0.000124575	0.000130019	9.13e-05	2.7e-05	7.1e-05	6.85e-05	5.57e-05	0.000154483	0.000146112	4.33e-05	6.49e-05	1.89e-05	0.000159871	6.95e-05	5.77e-05	3.93e-05	9.07e-05	8.8e-05	8.96e-05	0.00013847	4.94e-05	8.83e-05	7.34e-05	6.62e-05	0.000105159	0.000130558	2.15e-05
MF0057	7.08e-05	5.63e-05	2.94e-05	2.2e-05	2.82e-05	3.53e-05	3.39e-05	5.17e-05	4.51e-05	8.37e-05	4.33e-05	4.55e-05	0.000101634	6.73e-05	9.09e-06	4.51e-05	5.65e-05	4.55e-05	3.9e-05	1.26e-05	3.56e-05	7.67e-05	1.48e-05	7.07e-05	9.19e-06	3.47e-05	3.19e-05	5.24e-05	4.45e-05	4.52e-05	3e-05	3.02e-05	3.52e-05	1.09e-05	2.94e-05	5.59e-05	3.76e-05	3.7e-05	2.89e-05	7.45e-05	9.37e-05	2.04e-05	3.88e-05	5.81e-05	8.61e-05	4.67e-05	2.31e-05	3.14e-05	2.41e-05
MF0058	0.00015814	8.33e-05	0.000104197	0.000146508	0.000116279	8.44e-05	9.73e-05	8.98e-05	0.000156118	9.6e-05	0.0001038	4.14e-05	0.000141521	0.000148909	7.5e-05	8.07e-05	0.000161995	8.75e-05	9.98e-05	8.81e-05	9.35e-05	9.95e-05	4.06e-05	7.95e-05	0.000103839	0.00019065	0.000132267	0.000100216	0.000127667	4.52e-05	9.49e-05	8.02e-05	8.78e-05	0.000259681	8.21e-05	0.000152041	0.000182669	0.000214317	0.000102128	0.000142373	9.8e-05	7.64e-05	0.00015107	0.000100943	8.11e-05	8.27e-05	0.00012659	0.000119183	0.000156011
MF0059	1e-06	1.03e-06	5.15e-05	3.94e-07	2.98e-06	1.81e-06	8.63e-07	4.71e-07	3.38e-05	3.02e-06	1.23e-06	2.37e-06	1.71e-06	1.35e-06	7.37e-07	6e-07	2.62e-06	5.98e-07	1.86e-07	8.57e-07	6.45e-07	4.53e-07	5.4e-07	2.37e-07	6.65e-07	2.78e-05	4.4e-07	3.3e-07	9.53e-07	5.3e-06	4.63e-07	2.51e-05	7.14e-07	6.18e-06	5.15e-07	2.49e-06	2.03e-06	5.56e-07	2.12e-07	7.94e-07	3.67e-07	1.37e-06	3.77e-07	6.66e-07	1.19e-05	2.08e-06	1.18e-05	9.67e-07	1.57e-06
MF0060	5.79e-05	4.58e-05	6.95e-05	6.44e-05	7.41e-05	6.01e-05	8.33e-05	4.06e-05	9.68e-05	5.1e-05	7.83e-05	4.91e-05	3.46e-05	7.2e-05	2.93e-05	5.38e-05	0.000111087	4.07e-05	0.000107285	6.89e-05	5.57e-05	5.84e-05	2.61e-05	2.85e-05	3.9e-05	0.000136482	6.97e-05	6.1e-05	0.000116344	2.7e-05	7.21e-05	3.86e-05	6.39e-05	0.000146047	3.61e-05	9.63e-05	7.09e-05	0.000103664	7.24e-05	3.69e-05	2.74e-05	2.45e-05	4.19e-05	5.7e-05	5.17e-05	6.88e-05	0.000112807	4.85e-05	9.97e-05
MF0061	0.000150865	0.000221986	9.61e-05	0.000152719	0.000201523	0.000191068	0.000216621	0.000249796	0.000188125	0.000236774	0.000167834	0.000217376	0.000198387	0.000189501	0.000137592	0.000116144	0.000246129	0.000182807	0.000224109	0.000191633	0.000179596	0.00020035	0.000128649	0.000147287	0.00016045	0.000220848	0.000180281	0.000151395	0.000175811	0.000101069	0.000235722	0.00013748	0.000133101	0.000267772	0.000166938	0.000193726	0.000213151	0.00022017	0.000174232	0.000193067	0.000194281	0.000167449	0.000183286	0.000167182	0.000176302	0.000178703	0.000187598	0.000252593	0.000209866
MF0062	1.51e-05	5.77e-06	5.92e-06	3.01e-05	2.18e-05	1.49e-05	1.75e-05	1.39e-05	2.65e-05	1.24e-05	1.08e-05	7.34e-06	1.97e-05	1.84e-05	5.63e-06	1.47e-05	1.94e-05	2.03e-05	9.07e-06	2.49e-05	2.11e-05	1.07e-05	7.19e-06	1.25e-05	2.77e-05	1.02e-05	3.64e-05	2.11e-05	2.21e-05	2.22e-06	2.07e-05	1.98e-05	7.39e-06	2e-05	1.99e-05	2.93e-05	3.35e-05	1.95e-05	1.54e-05	3.91e-05	1.94e-05	9.15e-06	3.06e-05	1.52e-05	1.02e-05	1.81e-05	2.9e-05	2.12e-05	3.82e-05
MF0063	7.82e-05	9.43e-05	0.000125767	8.18e-05	9.01e-05	9.26e-05	3.25e-05	8.75e-05	0.00011519	6.07e-05	0.000101661	9.39e-05	7.45e-05	5.68e-05	0.00010526	7.74e-05	6.01e-05	9.66e-05	7.33e-05	0.00010261	9.17e-05	5.81e-05	9.13e-05	0.000108711	9.13e-05	9.61e-05	6.5e-05	7.2e-05	5.05e-05	9.21e-05	9.49e-05	0.000112	9.08e-05	2.16e-05	8.11e-05	6.36e-05	6.78e-05	5.71e-05	7.74e-05	8.26e-05	7.56e-05	9.58e-05	3.73e-05	6.99e-05	9.46e-05	5.67e-05	8.72e-05	0.000103612	5.28e-05
MF0064	3.44e-05	1.45e-05	6.08e-05	3.46e-05	3.24e-05	2.43e-05	3.08e-05	1.75e-05	3.87e-05	5.21e-05	2.58e-05	1.92e-05	2.73e-05	4.06e-05	1.91e-05	4.4e-05	7.37e-05	2.21e-05	3.28e-05	2.71e-05	4.3e-05	3.2e-05	1.35e-05	1.45e-05	2.53e-05	1.5e-05	2.44e-05	2.06e-05	4e-05	1.15e-05	2.92e-05	2.24e-05	1.71e-05	2.21e-05	3.45e-05	2.67e-05	1.87e-05	4.33e-05	1.89e-05	6.15e-05	4.4e-05	1.51e-05	4.85e-05	2.8e-05	2.91e-05	2.63e-05	2.59e-05	2.05e-05	7.68e-05
MF0065	3.45e-05	5.29e-05	0.000158862	6.22e-05	7.29e-05	6.5e-05	8.51e-05	1.97e-05	0.000131004	7.69e-05	2.39e-05	0.000120971	3.47e-05	3.82e-05	8.35e-05	0.000111159	2.98e-05	0.00011442	2.68e-05	6.94e-05	5.3e-05	4.51e-05	7.8e-05	5.38e-05	7.01e-05	5.89e-05	5.18e-05	5.08e-05	4.22e-05	0.00017447	6.28e-05	7.37e-05	2.58e-05	4.95e-05	3.04e-05	4.31e-05	2.74e-05	3.99e-05	3.79e-05	3.41e-05	4.84e-05	5.81e-05	6.2e-05	3.68e-05	9.58e-05	7.01e-05	7.33e-05	3.78e-05	4.55e-05
MF0066	5.78e-05	8.3e-05	0.00013568	6.49e-05	6.27e-05	7.47e-05	1.08e-05	4.04e-05	8.5e-05	1.73e-05	8.87e-05	0.00014683	5.23e-05	4.45e-05	0.000151594	0.000124557	3.17e-05	9.46e-05	2.59e-05	0.000100138	7.31e-05	5.23e-05	0.00013702	0.00011037	0.000101388	4.09e-05	6.47e-05	5.26e-05	2.27e-05	0.000144361	7.09e-05	7.29e-05	3.93e-05	4.14e-05	5.93e-05	4.23e-05	5.48e-05	3.07e-05	8.21e-05	5.99e-05	5.38e-05	8.55e-05	3.23e-05	5.25e-05	5.41e-05	4.81e-05	5.42e-05	5.91e-05	4.46e-05
MF0067	0.000187541	0.000192137	0.000175271	0.000183517	0.000182855	0.000173378	0.00018911	0.000147597	0.000208751	0.000185093	0.000158742	0.000211732	0.000200218	0.00018151	0.000170802	0.000180327	0.000197271	0.000183639	0.000155891	0.000156491	0.000172027	0.000177556	0.000180889	0.000199161	0.000169606	0.000160101	0.000174155	0.000158798	0.000186962	0.000173825	0.0001741	0.000161618	0.000160666	0.000143873	0.000190867	0.000180616	0.000179135	0.000182621	0.000157106	0.000162269	0.000179873	0.000167405	0.000171009	0.000168651	0.000216902	0.000179722	0.000182476	0.000162086	0.000164454
MF0068	0.000295063	0.00028976	0.000202101	0.000256438	0.00028147	0.00028749	0.000427239	0.000313146	0.000288945	0.000346864	0.000259168	0.000230568	0.000293131	0.000328677	0.000224021	0.000271724	0.000308313	0.00024144	0.000292525	0.000240207	0.000277817	0.000281428	0.00020383	0.000255051	0.000273738	0.000289143	0.000237826	0.000315318	0.000349991	0.000199084	0.000289196	0.000236975	0.000311984	0.000296282	0.000275134	0.000310746	0.000301236	0.000352767	0.000274553	0.000262074	0.000274881	0.000224719	0.000283996	0.000291531	0.000314983	0.00027401	0.000354699	0.000286138	0.000316194
MF0069	3.34e-05	2.99e-05	9.65e-05	5.25e-05	4.03e-05	3.19e-05	4.38e-05	3.48e-05	2.96e-05	3.88e-05	1.24e-05	1.36e-05	5.59e-05	2.72e-05	8.21e-06	1.94e-05	6.23e-05	1.55e-05	1.66e-05	1.75e-05	2.71e-05	2.29e-05	1.45e-05	1.73e-05	1.87e-05	1.96e-05	2.41e-05	1.85e-05	2.87e-05	1.63e-05	2.6e-05	1.48e-05	1.36e-05	4.77e-05	1.53e-05	3.24e-05	1.82e-05	3.28e-05	1.88e-05	1.88e-05	3.13e-05	3.02e-05	4.17e-05	2.21e-05	6.42e-05	4.16e-05	4.25e-05	1.84e-05	3.61e-05
MF0070	6.09e-05	8.25e-05	0.000121027	7.27e-05	6.5e-05	8.1e-05	2.45e-05	4.27e-05	8.23e-05	2.53e-05	8.59e-05	0.000137612	4.94e-05	5.72e-05	0.000150285	0.00019376	4.34e-05	9.65e-05	2.99e-05	0.000107018	7.86e-05	5.91e-05	0.000145436	0.000107877	9.74e-05	3.67e-05	6.9e-05	5.19e-05	3.44e-05	0.000143174	7e-05	8.24e-05	3.95e-05	4.03e-05	6.01e-05	4.38e-05	4.92e-05	3.35e-05	7.51e-05	5.64e-05	5.49e-05	8.7e-05	3.49e-05	4.74e-05	5.62e-05	5.26e-05	6.11e-05	6.56e-05	5.62e-05
MF0071	0.000214072	0.000244084	0.00017912	0.000207368	0.000218336	0.000227177	0.000276466	0.000244184	0.000208379	0.000247443	0.000217308	0.000191523	0.000226422	0.000247669	0.000189784	0.000196699	0.000258847	0.000215715	0.000215846	0.000216646	0.000219934	0.000241571	0.000172738	0.000227629	0.000224789	0.000227498	0.000221116	0.000237275	0.000253574	0.00019628	0.000276396	0.000197331	0.000251968	0.000305953	0.000195576	0.000229603	0.00024204	0.000246557	0.000220042	0.000228378	0.000228948	0.000195827	0.000221761	0.000236553	0.000214184	0.000220146	0.000260825	0.000223984	0.000247626
MF0072	7.49e-05	1.57e-05	6.6e-05	2.7e-05	3.8e-05	0.000113255	0.000115507	0.000136653	9.88e-05	0.000103478	5.42e-05	1.66e-05	7.41e-05	7.02e-05	1.24e-05	5.02e-05	0.000123256	4.84e-05	8.37e-05	6.52e-05	3.52e-05	7.92e-05	1.76e-05	1.81e-05	3.22e-05	9.16e-05	3.68e-05	4.56e-05	0.000125911	1.27e-05	8.08e-05	0.000121359	4.67e-05	5.73e-05	4.19e-05	5.66e-05	3.14e-05	4.39e-05	3.78e-05	2.85e-05	7.45e-05	2.67e-05	5.41e-05	6.03e-05	9.35e-05	0.000166875	6.45e-05	3.09e-05	0.000103604
MF0073	0.000161337	0.000158908	0.000113105	0.000181326	0.000150397	0.000152337	0.000214061	0.000161972	0.000158751	0.000256424	0.000134526	0.000136232	0.000189486	0.000211125	0.000113213	0.000110782	0.00024887	0.0001419	0.000169848	0.000120578	0.000149043	0.000184271	0.000106757	0.000137955	0.000137488	0.000158913	0.000148243	0.000174961	0.00019458	0.000110035	0.000161038	0.000116515	0.000161172	0.000164052	0.000154777	0.000173117	0.000156677	0.000193478	0.000155404	0.000133259	0.000154837	0.000114233	0.000174624	0.000166788	0.000205909	0.000191897	0.000187218	0.000166044	0.000144426
MF0074	0.000370383	0.000297712	0.00031116	0.000266238	0.000357132	0.000300353	0.000411312	0.000227391	0.000464573	0.000314639	0.00029273	0.000442884	0.000299032	0.000312598	0.000306085	0.000289135	0.000341307	0.000223618	0.000261933	0.000286563	0.000330362	0.000281172	0.000261821	0.000298644	0.000270753	0.000370852	0.000301682	0.000285772	0.000313422	0.000318961	0.000376877	0.000284013	0.000307046	0.000415197	0.000250578	0.000348917	0.000345775	0.000352121	0.00029457	0.000291039	0.000267872	0.00029401	0.000281634	0.000305277	0.000381539	0.000293194	0.000378427	0.000271474	0.000390982
MF0075	8.13e-05	6.5e-05	7.23e-05	7.47e-05	6.44e-05	6.42e-05	2.8e-05	2.8e-05	6.58e-05	7.51e-05	6.03e-05	0.000108639	7.11e-05	5.8e-05	0.000115239	5.31e-05	0.0001086	0.000106898	6.59e-05	5.59e-05	7.48e-05	6.93e-05	9.32e-05	9.12e-05	7.12e-05	4.82e-05	5.83e-05	6.61e-05	4.38e-05	8.95e-05	5.12e-05	5.85e-05	7e-05	3.92e-05	6.4e-05	5.58e-05	6.56e-05	5.98e-05	6.31e-05	5.94e-05	5.73e-05	7.27e-05	3.88e-05	6.1e-05	5.91e-05	5.83e-05	6.75e-05	6.09e-05	3.03e-05
MF0076	9.63e-06	9.55e-06	1.17e-05	9.6e-06	7.27e-06	8.12e-06	7.83e-06	6.15e-06	1.01e-05	1.43e-05	6.54e-06	3.89e-06	1.93e-05	1.34e-05	4.74e-06	5.17e-06	1.59e-05	6.08e-06	5.46e-06	7.63e-06	5.88e-06	1.14e-05	7.49e-06	5.32e-06	8.1e-06	1.46e-05	8.13e-06	1.6e-05	1.2e-05	4.39e-06	7.22e-06	1.16e-05	7.59e-06	1.05e-05	7.59e-06	1.23e-05	1.08e-05	8.88e-06	1.31e-05	1.19e-05	5.24e-06	5.62e-06	9.47e-06	1.1e-05	1.8e-05	1.54e-05	8.95e-06	1.11e-05	6.52e-06
MF0077	2.35e-05	1.67e-05	4.98e-05	2.88e-05	2.1e-05	1.92e-05	2.39e-05	2.1e-05	1.29e-05	2.41e-05	9e-06	1.09e-05	3.37e-05	1.9e-05	6.09e-06	8.41e-06	2.44e-05	1.96e-05	1.53e-05	1.44e-05	2e-05	1.43e-05	1.49e-05	1.28e-05	9.73e-06	1.5e-05	1.64e-05	9.24e-06	1.26e-05	7.9e-06	1.66e-05	1.27e-05	7.89e-06	2.41e-05	1.18e-05	1.66e-05	8.99e-06	1.38e-05	1.16e-05	1.15e-05	2.52e-05	1.63e-05	2.4e-05	1.94e-05	3.05e-05	4.41e-05	3.19e-05	1.61e-05	1.81e-05
MF0078	9.62e-05	0.000171828	0.000128709	0.00016428	0.000188824	0.000155984	8.18e-05	9.87e-05	0.000142405	0.000113801	0.000125798	6.49e-05	0.000111979	0.000125392	0.000202901	0.000195067	9.61e-05	0.000121095	9.29e-05	0.000190393	0.000207147	0.000125715	0.000162995	0.000176894	0.000167912	0.000120846	0.000179379	0.000133699	0.000110941	0.000148715	0.000170474	0.000137112	0.000102527	0.00016432	0.000121144	0.000161708	0.000184993	0.000134361	0.000161015	0.0001748	0.00013546	0.000185845	0.000125609	0.000115342	0.000139643	0.000111104	0.000194952	0.000139845	0.000175378
MF0079	1.65e-05	1.78e-05	3.8e-05	9.29e-06	1.98e-05	1.49e-05	1.39e-05	2.81e-05	5.14e-05	1.02e-05	1.58e-05	2.37e-05	1.74e-05	1.28e-05	2.16e-05	2.03e-05	2.03e-05	2.4e-05	1.45e-05	2.12e-05	2.58e-05	1.63e-05	2.3e-05	2.71e-05	1.94e-05	2.78e-05	1.61e-05	1.46e-05	1.51e-05	3.42e-05	1.67e-05	1.63e-05	5.95e-06	6.06e-06	1.64e-05	1.04e-05	1.27e-05	1.18e-05	2.59e-05	8.06e-06	1.73e-05	1.53e-05	6.63e-06	2.12e-05	1.97e-05	2.08e-05	2.52e-05	1.62e-05	6.22e-06
MF0080	1.42e-05	1.24e-05	4.51e-05	1.63e-05	1.47e-05	7.07e-06	1.07e-05	9.37e-06	3.24e-05	1.28e-05	9.26e-06	3.43e-05	1.6e-05	1.46e-05	9.73e-06	8.9e-06	1.4e-05	9.3e-06	1.29e-05	1.39e-05	8.65e-06	1.5e-05	6.55e-06	7.62e-06	9.66e-06	6.76e-05	1.41e-05	1.38e-05	1.46e-05	1.02e-05	1.02e-05	4.16e-05	1e-05	1.62e-05	1.47e-05	1.49e-05	1.56e-05	9.5e-06	1.24e-05	9.65e-06	1.22e-05	7.91e-06	1.25e-05	1.1e-05	1.68e-05	2.55e-05	1.85e-05	1.09e-05	8.25e-06
MF0081	1.2e-05	5.01e-07	1.17e-07	2.21e-07	3.8e-07	3.88e-07	4.32e-06	9.38e-07	2.96e-06	2.26e-06	1.21e-06	1.56e-07	2.73e-06	2.94e-06	1.64e-07	2.55e-07	6.56e-06	8.02e-06	5.27e-06	8.75e-07	4.64e-07	4.26e-07	2.92e-06	5.54e-07	4.85e-07	2.89e-07	2.58e-06	5.57e-07	3.45e-07	1.29e-07	1.07e-06	2.56e-07	1.01e-06	8.21e-07	1.24e-06	4.93e-07	2.9e-07	1.07e-06	7.26e-08	8.05e-07	3.53e-07	1.27e-06	2e-06	6.87e-06	1.69e-07	1.84e-05	5.98e-06	4.22e-06	4.42e-07
MF0082	1.17e-07	1.17e-07	1.82e-05	0	2.94e-07	9.46e-07	1.82e-08	3.61e-08	1.96e-05	7.18e-07	4.42e-07	1.04e-08	5.27e-07	2.2e-07	3.09e-07	4.74e-08	1.06e-06	1.24e-07	4.84e-08	1.52e-07	0	9.62e-08	5.73e-08	0	1.63e-07	1.67e-05	8.2e-09	0	2.07e-08	2.35e-06	1.81e-07	8.8e-06	7.72e-08	1.67e-06	7.01e-08	1.32e-07	9.82e-09	1.58e-07	0	1.76e-08	0	6.39e-07	4.87e-08	1.17e-07	4.56e-06	6.57e-07	4.86e-06	1.42e-07	3.65e-08
MF0083	4.82e-06	5.76e-06	3.66e-06	5.41e-06	3.71e-06	5.58e-06	3.92e-06	4.16e-06	7.53e-06	1.08e-05	3.72e-06	3.46e-06	1.37e-05	1.25e-05	3.46e-06	2.61e-06	1.07e-05	3.97e-06	7.5e-06	3.84e-06	3.49e-06	2e-05	7.82e-06	3.64e-06	4.6e-06	1.41e-05	4.07e-06	8.32e-06	8.08e-06	3.79e-06	4.16e-06	1.16e-05	3.79e-06	5.53e-06	5.63e-06	6.16e-06	5.4e-06	3.38e-06	6.61e-06	5.97e-06	2.8e-06	4.18e-06	4.73e-06	8.66e-06	1.09e-05	1.32e-05	3.18e-06	5.94e-06	3.12e-06
MF0084	9.32e-08	4.66e-07	6.01e-05	0	1.15e-06	2.89e-06	0	1.36e-07	8.11e-06	2.53e-06	0	0	2.15e-06	0	1.27e-07	0	3.32e-08	2.08e-07	1.39e-07	7.21e-07	0	0	6.94e-08	3.8e-08	3.72e-08	3.42e-08	0	0	7.13e-08	4.51e-06	0	1e-05	0	3.03e-06	2.14e-07	2.47e-07	6.76e-08	6.4e-08	0	0	0	0	0	0	1.4e-05	2.11e-06	5.78e-06	3.83e-07	6.29e-08
MF0085	1.02e-05	4.74e-06	8.41e-06	5.93e-06	1.3e-05	7.32e-06	6.16e-06	6.95e-06	3.94e-05	4.7e-06	4.14e-06	1.01e-06	6.21e-06	6.08e-06	4.94e-06	1.75e-05	8.05e-06	6.12e-06	3.53e-06	6.75e-06	5.72e-06	7.48e-06	2.66e-06	5.2e-06	4.08e-06	2.97e-05	6.09e-06	3.32e-06	7.58e-06	5.14e-06	4.71e-06	1.32e-05	3.25e-06	1.5e-05	7.14e-06	8.41e-06	3.34e-06	7e-06	8.98e-06	1.01e-05	4.39e-06	6.6e-06	3.3e-06	3.55e-06	5.74e-06	9.24e-06	2.48e-05	6.41e-06	8.83e-06
MF0086	0.000286306	0.000240982	0.000157665	0.00022576	0.000289464	0.00022289	0.000339308	0.000214876	0.000235732	0.000291674	0.000240184	0.00020952	0.000274592	0.000242075	0.000255936	0.000225162	0.000279306	0.000222102	0.000216076	0.000233063	0.000261045	0.000215829	0.000200061	0.00024442	0.000239581	0.000239266	0.000226991	0.000271999	0.000255661	0.000202348	0.000229635	0.000193232	0.000255242	0.000240869	0.000264091	0.000280614	0.000264118	0.000298134	0.000229684	0.000202678	0.000213586	0.000207293	0.000254297	0.000244231	0.000281115	0.000239247	0.000303372	0.000244279	0.000190311
MF0087	2.12e-07	2.72e-07	1.92e-05	1.13e-07	6.81e-07	1.16e-06	9.77e-08	7.66e-08	1.68e-05	1.9e-06	5.45e-07	2.32e-08	7.55e-07	4.98e-07	2.72e-07	1.24e-08	1.98e-06	2.14e-07	8.91e-08	2.65e-07	1.22e-08	6.07e-07	1.89e-07	2.78e-08	2.37e-07	1.38e-05	3.59e-07	1.35e-07	1.1e-07	2.53e-06	1.12e-07	1.29e-05	7.72e-08	2.36e-06	3.28e-07	1.86e-07	1.52e-07	1.38e-07	1.48e-07	5.04e-08	7.02e-08	6.2e-07	1.61e-08	2.98e-07	4.94e-06	1.69e-06	7.85e-06	2.89e-07	6.67e-08
MF0088	0.000132556	0.000186903	0.000107108	0.000122326	0.000133035	0.000140652	0.000105861	0.000271437	0.00010655	0.00024016	0.000187534	0.00012024	0.000165516	0.000178376	0.000155612	0.000127205	0.000194618	0.000160992	0.00015704	0.000116826	0.000119165	0.000237748	0.000146657	0.000177513	0.000141598	0.000113438	0.0001327	0.000117107	0.000157872	0.000172463	0.00018964	9.74e-05	0.000110603	6.82e-05	0.000199272	0.000158575	0.000145214	0.000139389	0.000166227	0.000132142	0.000187462	0.000159054	0.000123424	0.000172371	0.000206993	0.00019032	0.000123861	0.000147069	8.46e-05
MF0089	6.2e-05	6.22e-05	4.24e-05	6.02e-05	5.73e-05	4.9e-05	4.55e-05	6.03e-05	6.28e-05	9.16e-05	4.84e-05	7.33e-05	9.5e-05	9.81e-05	2.2e-05	4.29e-05	7.84e-05	5.1e-05	5.5e-05	2.81e-05	6.29e-05	0.00013251	2.43e-05	5.86e-05	4.79e-05	7.9e-05	5.97e-05	6.27e-05	8.67e-05	3.65e-05	4.96e-05	5.56e-05	6.3e-05	7.41e-05	5.11e-05	8.71e-05	6.84e-05	7.6e-05	7.4e-05	7.48e-05	0.000106204	3.43e-05	6.99e-05	7.15e-05	9.58e-05	0.0001	6.33e-05	6.37e-05	6.96e-05
MF0090	3.13e-05	1.8e-05	6.92e-05	2.88e-05	4.69e-05	2.3e-05	5.26e-05	2.96e-05	7.73e-05	4.78e-05	3e-05	3.3e-05	4.12e-05	4.94e-05	1.12e-05	4.67e-05	6.46e-05	2.92e-05	3.68e-05	3.99e-05	3.52e-05	4.28e-05	1e-05	2.04e-05	3.2e-05	6.44e-05	3.68e-05	2.56e-05	5.34e-05	2.55e-05	2.45e-05	4.46e-05	2.73e-05	7.04e-05	2.34e-05	3.79e-05	2.47e-05	5.82e-05	3.06e-05	6.26e-05	3.89e-05	1.78e-05	4.95e-05	2.83e-05	4.73e-05	4.05e-05	5.11e-05	2.43e-05	6.65e-05
MF0091	3.42e-06	4.52e-06	6.92e-05	4.88e-06	1.36e-05	3.23e-06	7.12e-06	3.13e-06	5.03e-05	5.41e-06	2.08e-06	2.59e-06	2.88e-06	5.34e-06	6.09e-06	2.14e-06	1.16e-05	3.81e-06	3.24e-06	8.33e-06	2.04e-06	7.26e-06	2.33e-06	4.21e-06	3.12e-06	4.12e-05	3.89e-06	1.74e-06	7.04e-06	6.04e-06	4.53e-06	1.68e-05	3.01e-06	1.04e-05	5.58e-06	7.54e-06	2.72e-06	9.1e-06	5.36e-06	5.61e-06	9.97e-07	5.49e-06	1.3e-05	4.74e-06	1.12e-05	8.87e-06	1.79e-05	4.28e-06	3.26e-06
MF0092	0.000114186	8.79e-05	6.6e-05	0.000151022	0.000151314	0.000115085	0.000124753	0.000109336	0.000127406	0.000119168	0.000122141	4.59e-05	0.000142542	0.000142786	0.00010795	9.89e-05	0.000100064	9.27e-05	0.00011048	0.000164176	0.000149898	0.000163695	3.79e-05	0.000104584	0.000130062	0.000129235	0.00015636	0.000122287	0.000125531	3.72e-05	9.12e-05	8.29e-05	0.00010271	0.000110147	8.71e-05	0.000143569	0.000137706	0.000149849	0.000126862	0.000148165	0.000144352	6.41e-05	0.000136867	0.000147295	0.000126867	0.000128176	0.000117188	0.000123654	0.000165705
MF0093	1.55e-07	7.28e-07	3.41e-05	1.09e-06	5.66e-07	2.65e-06	4.16e-07	1.06e-06	5.59e-05	1.9e-06	7.12e-07	1.14e-08	1.67e-06	1.08e-06	8.03e-07	0	4.3e-06	1.38e-06	3.83e-07	9.57e-07	1.73e-07	1.05e-06	1.86e-07	1.46e-07	1.99e-07	2.2e-05	1.04e-06	6.12e-07	1.1e-06	7.04e-06	4.08e-07	2.12e-05	8.52e-08	2.06e-06	7.91e-07	9.11e-08	7.73e-08	2.1e-07	8.39e-07	1.87e-07	1.96e-07	8.42e-07	5.96e-07	5.63e-07	6.87e-06	2.87e-06	1.34e-05	8.03e-07	1.91e-07
MF0094	1.66e-05	2.02e-05	8.75e-05	2.36e-05	2.35e-05	1.26e-05	1.53e-05	1.44e-05	5.36e-05	2.23e-05	1.31e-05	4.28e-05	2.24e-05	2.5e-05	1.46e-05	1.68e-05	2.62e-05	1.59e-05	2.18e-05	2.5e-05	1.47e-05	2.74e-05	1.08e-05	1.22e-05	1.38e-05	0.000133164	2.27e-05	2.06e-05	1.97e-05	2e-05	1.67e-05	7.02e-05	1.88e-05	3.09e-05	2.62e-05	2.12e-05	2.83e-05	1.4e-05	2.23e-05	1.82e-05	1.14e-05	1.45e-05	1.85e-05	1.67e-05	1.86e-05	4.22e-05	2.44e-05	1.97e-05	1.42e-05
MF0095	4.91e-06	2.33e-06	3.76e-06	1.01e-05	2.1e-06	7.55e-06	1.03e-05	1.14e-05	1.8e-05	4.07e-06	1.07e-05	3.58e-07	4.81e-06	2.98e-05	6.68e-06	3.36e-06	3.44e-06	9.19e-07	4.92e-06	8.24e-06	4.16e-06	1.7e-05	2.32e-06	5.13e-06	7.3e-06	3.97e-06	2.15e-06	7.78e-06	3.21e-05	4.89e-06	4.5e-06	6.17e-06	2.42e-05	3.21e-06	3.41e-06	4.84e-06	3.19e-06	7.56e-07	1.66e-06	2.61e-06	7.03e-06	8.55e-07	1.1e-05	2.79e-06	4.75e-06	7.21e-06	9.25e-07	9.87e-07	8.57e-06
MF0096	0.000111532	6.35e-05	5.56e-05	7.74e-05	8.32e-05	7.63e-05	5.96e-05	8.4e-05	8.32e-05	8.25e-05	8.88e-05	6.29e-05	0.00010178	8.42e-05	4.1e-05	8.62e-05	0.000106357	8.88e-05	9.23e-05	8.43e-05	7.97e-05	7.63e-05	4.01e-05	6.97e-05	8.56e-05	9.05e-05	6.73e-05	8.89e-05	8.53e-05	2.53e-05	8.93e-05	4.85e-05	7.64e-05	3.55e-05	7.52e-05	9.82e-05	0.000100133	6.98e-05	8.21e-05	9.79e-05	7.45e-05	6.05e-05	5.49e-05	8.21e-05	7.45e-05	0.000104049	8.84e-05	9.51e-05	9.63e-05
MF0097	1.16e-05	1.17e-05	3e-06	1.86e-05	2.79e-05	1e-05	2.56e-05	3.03e-05	1.27e-05	1.83e-05	2.2e-05	1.63e-05	1.63e-05	1.86e-05	1.34e-05	5.95e-06	2.11e-05	9.48e-06	2.47e-05	2.73e-05	1.36e-05	2.84e-05	7.9e-06	1.18e-05	1.48e-05	2.19e-05	2.52e-05	1.36e-05	2.88e-05	1.39e-05	9.7e-06	8.98e-06	1.23e-05	5.67e-05	1.38e-05	2.48e-05	1.64e-05	2.64e-05	1.89e-05	1.17e-05	1.16e-05	8.09e-06	1.88e-05	1.88e-05	2.06e-05	2.46e-05	1.97e-05	1.76e-05	3.04e-05
MF0098	3.87e-06	4.93e-06	5.06e-07	2.66e-06	1.66e-06	1.48e-06	1.03e-06	3.78e-07	8.35e-07	2.19e-06	7.19e-07	2.13e-06	7.09e-07	1.42e-06	4.95e-07	2.51e-06	1.79e-06	2.48e-06	1.53e-06	1.09e-06	4.76e-06	2.94e-06	1.4e-06	8.33e-07	1.06e-06	5.02e-07	2.89e-06	3.4e-06	8.48e-07	4.76e-06	4.64e-07	5.81e-07	7.21e-07	1.36e-06	3.61e-06	1.93e-06	4.76e-06	3.56e-06	4.2e-06	1.38e-06	3.94e-06	1.22e-06	9.37e-07	3.17e-06	2.17e-06	1.21e-06	3.19e-07	2.56e-06	2.48e-06
MF0099	1.96e-05	1.91e-07	0	0	0	5.44e-08	3.94e-06	0	2.24e-06	3.43e-06	0	0	2.14e-06	2.14e-06	0	0	2.38e-06	6.85e-06	4.06e-06	1.06e-07	0	1.78e-07	2.57e-06	1.88e-08	0	3.4e-07	2.01e-06	2.79e-07	1.41e-07	0	9.69e-07	0	0	0	7.1e-07	0	1.1e-07	7.91e-07	0	2.04e-07	0	3.67e-07	1.58e-06	5.67e-06	0	1.66e-05	5.23e-06	3.51e-06	1.56e-08
MF0100	1.1e-05	2.15e-07	0	0	0	9.51e-08	3.19e-06	0	2.34e-06	1.77e-06	0	0	1.84e-06	2.25e-06	0	0	6.3e-07	7.61e-06	4.63e-06	0	3.12e-08	2.36e-07	2.76e-06	0	0	2.26e-07	2.87e-06	1.99e-07	8.61e-09	0	6.05e-07	0	0	2.67e-08	7.61e-07	0	2e-07	5.45e-07	0	2.77e-07	0	2.64e-07	1.73e-06	6.2e-06	0	1.91e-05	5.72e-06	4.39e-06	0
MF0101	1.8e-05	5.2e-05	0.00014975	4.64e-05	2.62e-05	4.24e-05	6.8e-06	1.65e-05	6.35e-05	1.45e-05	1.35e-05	0.000141804	1.93e-05	2.41e-05	8.51e-05	4.3e-05	6.52e-06	8.44e-05	1.37e-05	4.87e-05	3.73e-05	3.58e-05	8.24e-05	5.02e-05	3.44e-05	5.07e-05	4e-05	1.1e-05	1.06e-05	0.000175753	4.73e-05	7.4e-05	7.73e-06	8.4e-06	1.47e-05	3.14e-05	1.83e-05	1.16e-05	2.07e-05	2.59e-05	3.48e-05	5.22e-05	1.52e-05	1.69e-05	4.71e-05	1.75e-05	3.16e-05	2.67e-05	7.81e-06
MF0102	2.19e-05	2.3e-05	8.86e-06	4.02e-05	3.62e-05	2.83e-05	1.95e-05	2.7e-05	2.09e-05	1.61e-05	2.11e-05	1.17e-05	1.58e-05	4.61e-05	3.25e-05	2.41e-05	8.44e-06	2.1e-05	5.8e-05	2.98e-05	5.07e-05	4.75e-05	1.19e-05	3e-05	3.33e-05	3.59e-05	4.09e-05	3.89e-05	5.69e-05	2.27e-05	2.27e-05	6.76e-06	3.42e-05	0.000143984	2.03e-05	4.21e-05	3.31e-05	2.7e-05	4.49e-05	3.03e-05	2.39e-05	1.43e-05	3.92e-05	2.98e-05	1.77e-05	1.89e-05	3.05e-05	2.62e-05	4.57e-05
MF0103	0.000110389	0.000191352	0.000170548	0.000135111	0.000116799	0.000199616	0.000111644	0.000158896	9.47e-05	0.000129224	0.000108296	0.000183768	0.000105136	0.000108828	0.0001512	0.000101026	0.000109553	0.000106444	0.000155257	0.000110557	9.38e-05	9.49e-05	0.000145816	0.000204414	0.000120044	7.69e-05	9.28e-05	0.00010002	0.000122873	0.000149157	0.000123682	0.000193221	0.000110423	6.82e-05	0.000124243	0.000126105	0.000120053	0.00011575	0.000111547	9.38e-05	0.000117087	0.000156359	0.000112421	0.000126251	0.00010329	0.000112925	0.000111539	0.000148006	0.000168039
[truncated: 172 more columns]

## Sheet: B
Tab S6B.Differentially significant level.
Significant level	Fdr(R.3.2.5, qvalue package)
0.01	0.114326
0.02	0.152945
0.03	0.19774
0.04	0.212744
0.05	0.212744
0.06	0.283058
0.07	0.288089
0.08	0.309073
0.09	0.309073
0.1	0.309073
0.11	0.309073
0.12	0.309073
0.13	0.309073
0.14	0.309073
0.15	0.309073
0.16	0.315905
0.17	0.328034
0.18	0.328034
0.19	0.351467
0.2	0.351467
