# Supplementary material for: A metagenome-wide association study of gut microbiota in asthma in UK adults
Source: BMC Microbiol. 2018 Sep 12;18:114. doi: 10.1186/s12866-018-1257-x (PMC6134768; doi:10.1186/s12866-018-1257-x)
Supplement: Supplementary file 11 — Table S7. The VFG: The relative abundance and statistical test of the VFGs. (XLS 3741 kb) [file 12866_2018_1257_MOESM11_ESM.xls]

## Sheet: A
Tab S7.The relative abundance of VFG.
ID	Name	Description	Occurance rate in all	Occurance rate in control	Occurance rate in asthma	Enrichment(Comparison of mean;N:normal;Y:asthma,'<' or '>' show significant difference(p<0.05);'<=' or '>=' or '<=>' show difference,but not significant(p>0.05). )	Pvalue	Mean profile	35387	35388	35389	35391	35392	35512	35515	35516	35519	35520	35541	35542	35549	35550	35551	35552	35561	35562	35563	35577	35578	35583	35630	35635	35657	35658	35665	35666	35697	35704	35705	35706	35708	35712	35723	35733	35739	35740	35741	35837	35838
VFG0441	spvR	Salmonella plasmid virulence: regulation of spv operon, lysR family [Salmonella enterica LT2]	0.656109	0.605405	0.916667	N < Y	3.03261e-05	2.25806e-07	2.09521e-08	0	1.09995e-07	0	0	4.54015e-07	0	3.06719e-08	7.64839e-07	0	3.13912e-08	0	0	0	3.40934e-08	2.78055e-08	0	0	0	1.11449e-07	0	6.61755e-08	2.6426e-08	6.8242e-08	1.26558e-07	0	2.57487e-08	6.03866e-08	1.14345e-07	1.65873e-07	6.09205e-08	0	9.51029e-08	2.81862e-06	2.76875e-08	0	0	0	0	2.81832e-08	6.98297e-08
VFG1814	narH	narH [Mycobacterium tuberculosis H37Rv]	1	1	1	N < Y	0.000221104	4.46476e-05	5.22734e-05	1.20452e-05	0.000170924	1.16322e-05	4.71085e-05	3.20836e-05	2.41982e-05	1.59755e-05	0.000200993	2.46777e-05	2.75089e-05	9.2728e-06	1.64589e-05	2.63615e-05	1.73122e-05	1.99864e-05	2.40833e-05	1.33878e-05	1.25424e-05	1.4512e-05	3.61302e-05	2.94005e-05	9.13071e-06	9.27794e-06	1.46712e-05	0.000154621	1.24305e-05	2.55693e-05	2.51831e-05	3.98651e-05	1.98021e-05	7.87835e-05	1.60177e-05	6.19413e-05	1.84052e-05	5.05044e-05	2.27453e-05	1.18667e-05	1.95421e-05	1.39159e-05	3.37004e-05
VFG0033	bplF	lipopolysaccharide biosynthesis protein [Bordetella pertussis Tohama I]	1	1	1	N < Y	0.000305043	5.23948e-05	5.12053e-05	6.85136e-05	6.50664e-05	4.45865e-05	4.72767e-05	6.52468e-05	2.22361e-05	3.59664e-05	9.41368e-05	2.96615e-05	2.61968e-05	8.65571e-05	5.07658e-05	4.2554e-05	5.52457e-05	4.02537e-05	4.68057e-05	6.46235e-05	3.02867e-05	5.58696e-05	5.1352e-05	6.21009e-05	3.86956e-05	4.84026e-05	6.10832e-05	6.97715e-05	5.62714e-05	3.80823e-05	3.50423e-05	6.80015e-05	4.588e-05	4.89182e-05	2.93041e-05	0.000116901	2.85641e-05	3.37813e-05	7.55086e-05	3.20956e-05	2.98249e-05	6.22676e-05	8.30087e-05
VFG1358	lytA	autolysin [Streptococcus pneumoniae TIGR4]	1	1	1	N < Y	0.000673463	2.68549e-06	9.52895e-06	5.20565e-07	1.86026e-06	1.48587e-06	8.48053e-07	6.66029e-07	1.27857e-06	1.04654e-06	1.31702e-06	1.70524e-06	1.15921e-06	2.03569e-05	1.2173e-06	5.91819e-06	3.00475e-06	1.12375e-07	5.29017e-07	3.24978e-06	4.88218e-07	3.76613e-06	4.8829e-06	6.88399e-07	1.12369e-06	1.43744e-06	6.42149e-07	7.14125e-06	5.30622e-07	7.25784e-07	5.51765e-06	5.02877e-06	4.5872e-07	1.5449e-06	1.38052e-06	3.51022e-06	1.36313e-06	3.68034e-06	6.96026e-07	7.34207e-07	1.25052e-06	2.33949e-06	7.43355e-07
VFG2280	nagK	hyaluronidase [Clostridium perfringens 13]	1	1	1	N < Y	0.000673463	7.53855e-06	3.07788e-06	1.4751e-06	1.14992e-06	3.09134e-06	8.24178e-06	9.09036e-06	3.21519e-06	4.62028e-06	2.24393e-06	2.96214e-06	1.63727e-05	1.50547e-06	8.47191e-07	2.46303e-06	2.66133e-06	1.61915e-05	1.61804e-06	3.77617e-06	2.31894e-06	1.16095e-05	8.02209e-06	3.09702e-06	1.23736e-06	9.19774e-06	4.73083e-06	1.71902e-06	7.69901e-06	1.50659e-06	7.84828e-06	2.22763e-06	3.97709e-06	7.4582e-06	2.88526e-06	4.99541e-05	2.03359e-06	8.14698e-06	1.76794e-06	5.39434e-06	8.89377e-06	5.29442e-06	1.1087e-05
VFG1596	orf62	hypothetical protein [Escherichia coli 536]	1	1	1	N < Y	0.00079486	4.34737e-05	2.48863e-05	1.40179e-05	8.48592e-05	2.40626e-05	4.29551e-05	2.24812e-05	3.95554e-05	3.74926e-05	8.54453e-05	5.90971e-05	4.3574e-05	8.0059e-05	2.22812e-05	2.92865e-05	3.00786e-05	2.46866e-05	3.36342e-05	1.36833e-05	3.54096e-05	3.99762e-05	1.99483e-05	2.20258e-05	1.41474e-05	1.26956e-05	1.69296e-05	8.79792e-05	2.91411e-05	1.1878e-05	3.43216e-05	5.7762e-05	1.49283e-05	6.58058e-05	1.95563e-05	9.79196e-05	2.03098e-05	3.59936e-05	2.16874e-05	2.86013e-05	2.67193e-05	2.08834e-05	1.8818e-05
VFG2414	ecpA	hypothetical protein [Escherichia coli O157:H7 EDL933]	0.79638	0.772973	0.916667	N < Y	0.00150212	7.24707e-06	1.51705e-07	8.05869e-08	6.22286e-05	4.12145e-08	1.14711e-06	0	0	4.80423e-08	5.79815e-05	2.52364e-06	1.27487e-06	0	1.96026e-06	8.93506e-07	9.97365e-07	4.51183e-08	3.56043e-06	9.01516e-08	3.61675e-08	6.39612e-07	0	4.79148e-08	2.74109e-07	4.94111e-08	4.84216e-07	4.25711e-05	3.7287e-08	8.74466e-08	9.27702e-08	8.71925e-06	0	1.30168e-05	0	4.31749e-06	6.17056e-07	1.61283e-07	0	4.16827e-08	0	0	0
VFG0486	ttrB	Tetrathionate reductase complex, subunit B [Salmonella enterica LT2]	1	1	1	N < Y	0.00173405	3.12032e-05	1.99611e-05	1.63321e-05	0.000123421	1.04282e-05	4.01093e-05	2.30784e-05	1.33974e-05	6.53052e-06	0.000150856	1.36608e-05	1.45252e-05	6.97709e-06	1.56922e-05	1.50879e-05	6.61459e-06	1.26118e-05	1.62118e-05	4.32887e-06	1.27321e-05	8.56691e-06	1.72346e-05	2.80797e-05	1.01653e-05	4.62196e-06	1.00755e-05	0.000102917	7.77869e-06	1.0384e-05	1.60777e-05	2.87428e-05	1.02157e-05	4.54567e-05	8.13764e-06	4.0724e-05	1.23437e-05	3.17988e-05	1.32016e-05	1.30954e-05	2.1361e-05	8.72227e-06	2.66856e-05
VFG1504	z1203	Z1203 protein [Escherichia coli 536]	1	1	1	N < Y	0.00206248	1.36006e-05	1.25699e-05	4.06056e-06	4.03359e-05	6.93994e-06	5.10306e-06	5.09637e-06	1.49867e-06	3.85229e-06	8.48033e-05	4.10729e-06	5.98349e-06	1.29318e-05	8.51812e-06	3.37504e-06	5.45666e-06	2.22479e-06	1.95664e-05	6.69623e-06	8.62168e-07	2.5791e-06	5.69481e-06	4.84611e-06	8.42515e-07	1.86293e-06	1.27541e-06	7.06336e-05	3.0278e-06	2.23452e-06	9.74833e-06	2.01999e-05	8.83138e-06	4.01888e-05	1.7607e-06	2.84292e-06	1.64197e-06	1.2299e-05	2.05178e-06	5.10566e-06	6.21381e-07	3.96989e-06	5.61272e-06
VFG1115	nanK	ROK family protein [Vibrio cholerae N16961]	1	1	1	N < Y	0.0021023	1.61438e-05	3.87981e-07	1.25374e-06	3.21586e-05	1.51792e-06	3.83996e-06	4.04215e-06	4.27559e-05	0.000134841	9.43158e-05	8.9578e-06	4.40809e-05	1.63259e-06	1.04437e-05	4.7099e-06	3.60896e-06	1.7976e-05	4.83659e-05	2.865e-07	3.0774e-05	4.31496e-06	2.7689e-06	1.98704e-06	1.71076e-06	1.20309e-06	2.17062e-06	4.08874e-05	2.15511e-06	2.33329e-06	4.60364e-06	1.20939e-05	2.76064e-06	2.08653e-05	1.23444e-06	1.06865e-05	1.88694e-06	6.34725e-06	7.37744e-06	3.97955e-06	5.47142e-06	1.6669e-06	1.60652e-06
VFG2368	wbcG	putative glycosyltransferase [Yersinia enterocolitica 8081]	1	1	1	N < Y	0.00220495	1.57555e-05	4.38122e-06	3.46145e-06	3.31996e-05	1.9777e-05	5.7896e-06	5.62395e-06	4.02951e-06	8.1619e-06	3.26804e-05	1.45641e-05	1.80254e-05	4.14677e-06	4.36821e-06	1.17641e-05	2.06919e-05	1.13816e-05	1.05372e-05	2.54906e-06	4.92307e-06	1.70687e-05	5.71493e-06	2.01936e-05	9.42183e-06	4.36578e-06	3.04359e-06	3.28226e-05	9.63583e-06	1.59791e-05	3.92425e-06	3.59516e-05	3.82212e-06	2.15275e-05	1.49017e-05	3.24287e-06	1.15775e-05	6.04724e-06	9.03738e-06	1.49806e-05	4.2658e-06	2.25396e-05	8.76819e-06
VFG1234	chpD	probable transcriptional regulator [Pseudomonas aeruginosa PAO1]	1	1	1	N < Y	0.00306214	1.29076e-05	1.2484e-05	1.98475e-05	2.6372e-06	4.07159e-06	2.32985e-05	6.22252e-06	6.30687e-06	5.61019e-06	4.44716e-05	8.95529e-06	1.27072e-05	6.83503e-05	5.43751e-06	8.20275e-06	2.34849e-05	4.1209e-06	1.44786e-05	4.87625e-06	1.05959e-05	5.30931e-06	7.80119e-06	1.58462e-05	2.06938e-05	5.12244e-06	4.24389e-06	4.57094e-05	7.60477e-06	7.60483e-06	6.6986e-06	9.84745e-06	6.50881e-06	2.67446e-05	3.65628e-06	6.63133e-06	8.75618e-06	4.17495e-06	2.01639e-05	1.03697e-05	6.39562e-06	1.41722e-05	7.58622e-06
VFG0916	chuS	Putative heme/hemoglobin transport protein [Escherichia coli CFT073]	0.737557	0.702703	0.916667	N < Y	0.00368729	6.72314e-06	8.05162e-07	1.81417e-06	2.12943e-06	2.50357e-08	0	2.01806e-06	1.52057e-07	0	8.07972e-05	2.0336e-06	1.10343e-06	0	0	5.63909e-07	1.55911e-06	0	4.27984e-06	2.73813e-07	5.63788e-08	0	0	3.1139e-07	7.85927e-08	0	1.0464e-06	7.24473e-05	2.265e-08	6.81569e-08	2.81766e-08	1.08451e-05	0	4.27643e-05	0	1.12971e-07	1.60805e-07	2.43756e-08	0	2.53201e-08	0	5.04503e-08	0
VFG1444	aslA	putative arylsulfatase [Escherichia coli]	1	1	1	N < Y	0.00540334	2.63738e-05	1.51847e-05	3.96875e-05	4.65063e-05	2.85565e-05	2.78211e-05	3.46414e-05	1.23549e-06	1.60225e-05	5.29489e-05	7.7841e-06	1.19352e-05	5.81839e-05	2.55566e-05	6.7364e-06	8.06026e-05	2.99996e-05	1.00507e-05	1.73487e-05	6.16104e-06	2.89933e-05	2.77211e-05	1.69885e-05	3.10489e-05	5.09953e-05	1.98362e-05	4.74595e-05	2.46476e-05	1.06231e-05	8.58675e-06	1.81908e-05	5.35122e-05	6.55186e-05	8.5591e-06	7.9274e-06	3.4978e-05	1.95713e-05	9.18335e-06	7.2311e-06	8.66281e-06	4.06414e-05	3.04212e-05
VFG1986	kpsS	possible polysaccharide modification protein [Campylobacter jejuni NCTC 11168]	0.624434	0.589189	0.805556	N < Y	0.00554074	2.14125e-06	3.44666e-07	2.37788e-07	2.40875e-05	4.07341e-08	0	0	0	0	1.77772e-05	2.01157e-08	0	0	0	0	6.94206e-07	2.22962e-08	8.20513e-07	7.00934e-08	0	0	0	2.54585e-08	0	0	1.95027e-07	1.92675e-05	0	4.58949e-08	0	6.36097e-06	0	7.44876e-06	0	4.25178e-08	0	0	2.17377e-08	4.27456e-08	2.70605e-08	4.33696e-08	0
VFG1653	iroC	ABC transport protein [Escherichia coli 536]	1	1	1	N < Y	0.00659911	8.67651e-05	7.57001e-05	5.20036e-05	6.70085e-05	9.12803e-05	8.18568e-05	4.95532e-05	5.64965e-05	7.60122e-05	7.96978e-05	6.48401e-05	5.45916e-05	6.28382e-05	0.000107196	8.07041e-05	1.7635e-05	5.84403e-05	0.000156817	0.000131813	9.79795e-05	5.83517e-05	6.01333e-05	9.28232e-05	3.54418e-05	5.06167e-05	6.03607e-05	0.000161588	7.76183e-05	6.83149e-05	8.67636e-05	7.87861e-05	4.48388e-05	8.51855e-05	4.57632e-05	0.000108106	5.60782e-05	9.1707e-05	5.45564e-05	0.000108882	7.86903e-05	9.20061e-05	7.79465e-05
VFG1496	ORF45	putative ABC transporter ATP-binding protein [Escherichia coli 536]	1	1	1	N < Y	0.00737566	7.66039e-05	5.31233e-05	5.06806e-05	6.6429e-05	5.68287e-05	6.00189e-05	4.39404e-05	3.51209e-05	5.50615e-05	9.01756e-05	6.33007e-05	4.52217e-05	3.72884e-05	6.75361e-05	6.34384e-05	6.30614e-05	8.54366e-05	6.70204e-05	7.31683e-05	4.31048e-05	7.3652e-05	5.96755e-05	4.78562e-05	6.79698e-05	6.07619e-05	9.41688e-05	9.0742e-05	6.10486e-05	5.91089e-05	6.32198e-05	3.73138e-05	5.5724e-05	0.000109396	4.83321e-05	7.72671e-05	5.16826e-05	6.80225e-05	0.000100401	5.71941e-05	0.000112988	0.000107097	5.71454e-05
VFG2196	EF3023	polysaccharide lyase, family 8 [Enterococcus faecalis V583]	1	1	1	N < Y	0.0079603	7.0933e-06	1.27962e-05	2.03365e-06	2.90848e-06	5.60507e-06	9.3347e-06	4.81169e-06	3.10733e-06	4.84175e-06	1.79825e-06	2.07202e-06	1.23288e-05	3.17614e-06	3.49041e-06	2.68439e-06	7.182e-06	6.9742e-06	3.36097e-06	4.09451e-06	8.61322e-06	6.3215e-06	5.18382e-06	4.3252e-06	3.74905e-06	6.03738e-06	3.32457e-06	3.03772e-06	8.22283e-06	3.04799e-06	4.84306e-06	5.32299e-06	6.94754e-06	1.33659e-05	4.41644e-06	1.98804e-05	4.78403e-06	5.74015e-06	4.40539e-06	2.29073e-06	5.58223e-06	8.67081e-06	3.24511e-06
VFG0932	entE	Enterobactin synthetase component E [Escherichia coli CFT073]	1	1	1	N < Y	0.00802775	8.44687e-06	2.65621e-06	1.01602e-05	1.8526e-05	2.10194e-06	3.12029e-06	1.01141e-05	7.09361e-06	2.60915e-06	4.28936e-05	4.06204e-06	2.9945e-06	6.30425e-07	2.87567e-06	3.40828e-06	1.34768e-06	8.41409e-07	8.18398e-06	2.75209e-06	9.61197e-07	9.26325e-07	2.59508e-06	1.20451e-05	2.74931e-06	1.64303e-06	1.4302e-06	3.10657e-05	4.16648e-06	5.63467e-06	1.23268e-05	8.48295e-06	4.09359e-06	1.90458e-05	1.52983e-06	1.18865e-06	6.42284e-06	1.53335e-06	2.54321e-06	4.10458e-06	3.78529e-06	2.98503e-06	2.70118e-06
VFG1044	fecC	FecC [Shigella flexneri YSH6000]	1	1	1	N < Y	0.00802775	1.30852e-05	1.19329e-05	6.66962e-06	4.26401e-05	8.34739e-06	2.16995e-05	7.89961e-06	6.96673e-06	5.03429e-06	3.91944e-05	1.31915e-05	3.7484e-06	2.73357e-06	2.05559e-05	1.168e-05	2.87915e-05	7.80729e-06	3.31141e-06	2.13693e-05	1.55343e-05	9.44881e-06	8.16715e-06	2.17805e-05	6.92517e-06	1.61024e-05	8.38505e-06	6.18111e-06	5.80334e-06	5.21479e-06	1.01023e-05	4.95528e-05	3.64324e-06	1.1205e-05	3.78329e-06	4.50649e-06	1.2588e-05	9.27588e-06	5.03246e-06	1.04294e-05	1.92006e-05	2.22596e-05	1.45944e-05
VFG1391	narG	narG [Mycobacterium tuberculosis H37Rv]	0.995475	0.994595	1	N < Y	0.00887808	1.0491e-05	1.64029e-06	1.58223e-06	6.27713e-05	2.24773e-06	1.81617e-06	3.91131e-06	2.22793e-06	1.17548e-06	6.08894e-05	2.49119e-06	3.2108e-06	4.3386e-07	2.3193e-06	2.92286e-06	5.47719e-06	1.72455e-06	4.29093e-06	3.62696e-07	5.3594e-07	7.37164e-07	4.66811e-06	5.40425e-06	7.45451e-07	3.77514e-07	2.32467e-06	5.71478e-05	4.97582e-07	2.59295e-06	6.46017e-07	1.51382e-05	1.92862e-06	2.40225e-05	6.27654e-07	4.64225e-06	1.7315e-06	2.49538e-06	4.19969e-07	3.06433e-07	1.90638e-07	5.50677e-07	6.15505e-06
VFG0482	orf245	putative cytoplasmic protein [Salmonella enterica LT2]	1	1	1	N < Y	0.0097273	3.22338e-06	2.08097e-06	5.66033e-07	2.58175e-06	7.41453e-07	1.24839e-06	4.90316e-06	2.19131e-06	6.36326e-07	2.70298e-05	9.65343e-07	1.33579e-06	6.88118e-06	7.01843e-07	8.19934e-07	1.90428e-06	1.3033e-06	4.03482e-07	8.5729e-07	3.33864e-07	3.99393e-06	1.27495e-06	2.88071e-06	2.09419e-06	7.39518e-07	1.23362e-06	2.04895e-05	1.39519e-06	5.94951e-07	7.31806e-07	3.30792e-06	2.10074e-06	7.56122e-06	1.42682e-06	5.67208e-06	4.28177e-07	1.00723e-06	7.30451e-07	8.92963e-07	1.77552e-06	2.3952e-06	3.59406e-07
VFG0483	orf408	putative regulatory protein, deoR family [Salmonella enterica LT2]	1	1	1	N < Y	0.0101367	5.84415e-05	4.90235e-05	4.62105e-05	0.000119493	3.9341e-05	6.74032e-05	0.000101273	1.1818e-05	2.84366e-05	0.000147063	2.83066e-05	3.60686e-05	0.00011307	1.78576e-05	2.76187e-05	7.23713e-05	7.51482e-05	2.94308e-05	0.000106032	3.12561e-05	7.03958e-05	3.28236e-05	3.73932e-05	9.03405e-05	7.57311e-05	8.23582e-05	0.000129405	4.48903e-05	3.89534e-05	4.82743e-05	0.000128005	4.29534e-05	0.000118353	2.03127e-05	2.88335e-05	3.31409e-05	2.6948e-05	3.71647e-05	1.7108e-05	2.70152e-05	6.46596e-05	6.55525e-05
VFG0918	chuT	Putative Periplasmic binding protein [Escherichia coli CFT073]	0.710407	0.681081	0.861111	N < Y	0.0115206	4.4973e-06	9.10499e-07	1.35641e-06	8.73181e-07	0	0	2.84098e-06	7.84329e-08	2.8448e-08	5.32133e-05	1.76477e-06	1.27234e-06	0	0	4.50718e-08	7.08648e-07	8.66926e-08	2.88217e-06	8.66109e-08	0	0	0	1.22755e-07	0	0	4.08821e-07	4.55347e-05	2.38817e-08	5.60081e-08	2.97089e-08	8.13095e-06	0	2.56219e-05	0	2.65892e-08	4.05521e-07	5.52397e-08	0	2.6697e-08	0	6.00849e-08	0
VFG0480	orf48	putative amino acid permease [Salmonella enterica LT2]	1	1	1	N < Y	0.0124225	2.07537e-06	2.85635e-06	1.0941e-06	8.23542e-07	7.90042e-07	2.69926e-06	3.60768e-06	1.4186e-06	9.19273e-07	8.55997e-06	2.10004e-06	1.0146e-06	4.55948e-07	6.19001e-08	2.30521e-06	4.11086e-07	1.40303e-06	4.78058e-07	6.01871e-07	9.13137e-07	1.20574e-05	1.52795e-06	2.48086e-06	8.91233e-07	7.82321e-07	1.2526e-06	1.50504e-06	7.22427e-07	5.45935e-07	4.43488e-06	5.2765e-06	8.47209e-07	2.20902e-07	1.11991e-06	4.65339e-06	6.75021e-07	2.36393e-06	2.3814e-07	6.92452e-07	1.02128e-06	5.47386e-07	1.54842e-06
VFG1114	nanE	conserved hypothetical protein [Vibrio cholerae N16961]	1	1	1	N < Y	0.0124225	2.12822e-05	1.08639e-05	4.7854e-06	5.29338e-05	6.1036e-06	1.65854e-05	5.77653e-06	3.67248e-05	7.91558e-06	5.46119e-05	1.45422e-05	1.3743e-05	1.88669e-05	5.20842e-06	2.04728e-05	1.29713e-05	1.32903e-05	7.07884e-06	6.1259e-06	9.06399e-06	1.57657e-05	2.38338e-05	5.39723e-06	4.42963e-06	6.14622e-06	7.00997e-06	5.5042e-05	1.12246e-05	7.05358e-06	4.24451e-05	2.16457e-05	9.38403e-06	3.51749e-05	5.85082e-06	5.45734e-05	5.09603e-06	2.40899e-05	6.70086e-06	8.64783e-06	1.14764e-05	6.44795e-06	7.83292e-06
VFG0171	pchA	salicylate biosynthesis isochorismate synthase [Pseudomonas aeruginosa PAO1]	1	1	1	N < Y	0.0130349	3.88619e-06	1.10815e-06	2.61468e-07	6.00299e-06	2.45782e-07	4.9708e-07	5.29416e-07	1.27777e-06	3.76622e-07	3.52154e-05	2.10258e-06	1.92713e-06	1.80395e-05	4.41044e-07	1.31794e-06	8.93859e-07	3.36608e-06	2.78302e-06	7.38784e-07	1.96697e-06	5.70043e-06	2.36494e-07	1.70871e-07	8.85716e-07	3.41009e-07	4.09655e-07	3.25444e-05	3.69385e-08	2.45122e-07	6.18343e-07	8.13931e-06	2.41664e-07	1.38259e-05	4.15639e-07	3.35348e-06	1.7475e-06	1.9707e-06	3.0108e-06	2.12614e-06	6.58361e-08	5.15869e-06	8.89778e-08
VFG0478	fur	transcriptional repressor of iron-responsive genes [Salmonella enterica LT2]	1	1	1	N < Y	0.0135654	2.48173e-05	1.52945e-05	1.02549e-05	5.88035e-05	7.43609e-06	6.57903e-06	1.74471e-05	1.45698e-05	1.77582e-05	5.61056e-05	1.18783e-05	2.56592e-05	9.43287e-06	2.35569e-05	3.33013e-05	8.38772e-06	8.64087e-05	1.11143e-05	7.70664e-06	1.84448e-05	2.8767e-05	1.85509e-05	3.12968e-05	4.82644e-06	6.59508e-06	1.86921e-05	4.86155e-05	1.59132e-05	1.02934e-05	3.37617e-05	2.50011e-05	1.34023e-05	4.41358e-05	2.56909e-05	3.66805e-05	8.79434e-06	1.10004e-05	1.1394e-05	1.05335e-05	2.40531e-05	9.86589e-06	2.21927e-05
VFG2359	flhD	flagellar transcriptional activator [Yersinia enterocolitica 8081]	0.506787	0.481081	0.638889	N < Y	0.0140758	1.31763e-06	1.23925e-06	1.72412e-06	7.52018e-06	0	1.14873e-07	2.43001e-06	0	0	1.29307e-05	0	0	0	1.21124e-07	6.01563e-07	3.21318e-07	0	1.25658e-07	0	0	0	0	1.3915e-07	0	8.4477e-08	0	7.74731e-06	0	0	0	9.11922e-07	0	2.7787e-06	0	8.43935e-07	1.62812e-07	0	0	0	0	0	0
VFG0524	fhlA	formate hydrogen-lyase transcriptional activator for fdhF, hyc and hyp operons [Salmonella enterica LT2]	1	1	1	N < Y	0.0142271	0.000215694	0.000239879	0.000200388	0.000412323	0.000170515	0.000279486	0.000220302	8.91442e-05	0.00024252	0.00031271	0.000131713	0.000243351	0.000483906	0.000135333	0.000111219	0.000377786	0.000239002	0.000113565	0.000307208	0.000135267	0.000250734	0.000203504	0.000199695	0.000409568	0.000314917	0.000205845	0.000227757	0.00016116	0.000198163	9.47167e-05	0.000672424	0.000200222	0.000283954	0.000203681	7.19557e-05	0.000258091	0.000167274	0.000164351	0.000104086	0.000314512	0.00019968	0.000204905
VFG1931	cadF	outer membrane fibronectin-binding protein [Campylobacter jejuni NCTC 11168]	1	1	1	N < Y	0.0148001	1.35648e-05	7.74548e-06	1.08776e-05	6.92237e-05	1.08164e-05	4.01991e-06	6.66511e-06	1.23429e-06	3.20377e-06	5.00368e-05	6.25823e-06	1.94513e-06	2.67491e-06	6.17044e-06	2.16234e-06	1.50595e-05	6.81359e-06	1.11155e-05	5.07308e-06	2.73776e-06	2.36953e-06	4.83044e-06	1.1647e-06	9.85584e-06	5.8706e-06	2.45132e-06	4.88888e-05	5.28192e-06	5.52103e-06	3.51212e-05	1.26508e-05	1.2492e-06	2.20072e-05	6.05352e-07	5.10083e-06	3.13089e-06	5.86784e-06	6.2206e-06	9.61311e-06	1.83321e-05	2.80386e-06	5.0549e-06
VFG0313	gluP	glucose/galactose transporter [Helicobacter pylori 26695]	0.995475	0.994595	1	N < Y	0.0149172	1.44251e-05	3.80037e-06	2.043e-05	5.0715e-05	1.36437e-05	8.09891e-06	1.1159e-05	4.15911e-07	3.34723e-06	4.43098e-05	5.06985e-06	3.38892e-05	3.68048e-06	1.28391e-05	4.54182e-07	4.87689e-05	1.7729e-05	3.86798e-06	1.4805e-06	4.99093e-06	3.64156e-05	2.5922e-05	5.23211e-06	1.84698e-06	1.69684e-05	1.31242e-06	4.74757e-05	1.98759e-05	1.27053e-07	1.01259e-06	4.05234e-06	1.59678e-05	4.99055e-05	2.86444e-06	1.80431e-07	2.80546e-05	4.222e-06	1.474e-06	4.49892e-07	5.89687e-06	1.79979e-05	2.7483e-07
VFG1547	prfD	PrfD protein [Escherichia coli 536]	0.823529	0.816216	0.861111	N < Y	0.0149939	6.29461e-06	1.55007e-07	1.0237e-07	5.0404e-05	3.49499e-08	1.00228e-06	0	3.53215e-08	0	3.32024e-05	3.20129e-08	8.58279e-07	0	1.55e-06	5.28275e-07	1.49081e-06	1.17124e-07	2.71615e-06	2.72872e-07	3.05479e-08	3.60153e-08	3.71758e-08	2.23995e-07	1.85411e-07	4.20689e-08	3.6747e-07	3.02153e-05	6.3884e-08	1.06017e-07	0	1.40757e-05	0	3.07113e-05	0	2.39917e-07	3.57366e-07	2.65431e-07	7.43066e-08	3.59216e-08	0	0	0
VFG0258	crtD	capsule polysaccharide export ATP-binding protein CtrD [Neisseria meningitidis MC58 ]	1	1	1	N < Y	0.0160075	2.65408e-05	1.16423e-05	1.44291e-05	4.85466e-05	1.45744e-05	2.58679e-05	2.0405e-05	3.99499e-05	2.99887e-05	4.64788e-05	5.5417e-05	2.38474e-05	1.36207e-05	1.54812e-05	2.42022e-05	1.41387e-05	1.98925e-05	1.81482e-05	7.49687e-06	2.18965e-05	1.31875e-05	1.20079e-05	1.79835e-05	5.78208e-06	9.33309e-06	2.61878e-05	6.74196e-05	1.273e-05	1.07458e-05	2.1664e-05	2.09817e-05	2.12893e-05	3.24646e-05	2.20607e-05	3.60254e-05	2.21712e-05	2.72599e-05	1.96847e-05	1.71529e-05	1.2716e-05	1.36556e-05	3.54934e-05
VFG1889	letA	response regulator GacA [Legionella pneumophila Philadelphia 1]	1	1	1	N < Y	0.0170349	3.73505e-05	1.38849e-05	1.79951e-05	0.000106954	2.53793e-05	5.32058e-05	2.62833e-05	1.01357e-05	1.40193e-05	9.9294e-05	2.93393e-05	2.60377e-05	1.91912e-05	3.52222e-05	3.04674e-05	1.047e-05	4.84377e-05	2.97629e-05	2.05579e-05	1.13672e-05	1.05362e-05	2.43124e-05	2.8208e-05	5.41951e-06	2.30114e-05	3.42946e-05	6.92708e-05	3.83407e-05	1.23784e-05	2.06496e-05	1.49815e-05	3.33149e-05	5.52146e-05	1.50936e-05	6.39948e-05	2.8823e-05	3.81515e-05	2.64139e-05	2.99221e-05	3.7659e-05	2.3738e-05	3.19362e-05
VFG0528	sitD	Salmonella iron transporter: fur regulated [Salmonella enterica LT2]	0.9819	0.983784	0.972222	N < Y	0.0171007	6.59865e-06	3.80537e-07	6.14547e-08	3.88751e-05	9.64851e-07	8.95275e-08	2.29173e-06	4.31997e-06	6.91724e-07	7.11604e-05	2.0373e-07	1.19003e-06	1.47122e-06	1.7148e-06	3.04952e-06	5.31614e-06	2.46945e-07	5.94187e-06	3.40074e-08	2.48229e-07	2.50353e-06	9.52879e-08	1.54589e-07	1.3978e-07	1.6811e-06	8.94036e-07	6.8253e-05	2.72033e-07	1.98278e-07	6.08749e-07	4.67318e-06	7.07197e-08	2.78087e-05	6.43339e-07	7.54897e-07	5.72616e-07	3.06428e-06	6.70897e-08	9.51333e-08	4.63396e-08	6.61794e-07	3.70049e-07
VFG0585	soxS	transcriptional activator of superoxide response regulon [Salmonella enterica LT2]	1	1	1	N < Y	0.0173007	3.62617e-05	2.07857e-05	7.46781e-06	0.000121999	1.11229e-05	1.67843e-05	1.93948e-05	2.89919e-05	1.57806e-05	0.000127822	4.32733e-05	3.12036e-05	3.11157e-05	2.624e-05	3.52386e-05	2.91632e-05	8.35584e-06	5.08236e-05	1.99474e-05	3.77524e-05	1.48581e-05	9.44824e-06	1.53903e-05	7.43908e-06	9.95164e-06	1.27543e-05	0.000113909	2.23675e-05	1.84793e-05	3.36538e-05	2.0333e-05	1.80279e-05	7.12794e-05	6.20482e-06	2.66273e-05	1.4709e-05	3.01504e-05	4.00556e-05	3.2758e-05	9.51002e-06	1.54673e-05	1.96004e-05
VFG0931	entC	Isochorismate synthase entC [Escherichia coli CFT073]	0.968326	0.962162	1	N < Y	0.0183984	5.50184e-06	2.83259e-07	1.48495e-06	3.52867e-05	2.14856e-07	5.30051e-07	1.66537e-06	2.18529e-08	3.92501e-07	4.26204e-05	1.78823e-06	9.31739e-07	0	1.05103e-06	6.2635e-07	6.81179e-07	4.16166e-07	2.20084e-06	1.26838e-07	5.65834e-08	1.6127e-06	2.98625e-07	4.16309e-07	6.45858e-07	3.43448e-07	9.3874e-07	3.50755e-05	1.00537e-06	2.34074e-08	1.25719e-06	6.91338e-06	3.24026e-07	1.73375e-05	1.59544e-07	2.92243e-06	7.94146e-07	7.01229e-07	5.57166e-07	2.39839e-07	0	4.25749e-08	1.51691e-07
VFG2413	ecpR	putative regulator [Escherichia coli O157:H7 EDL933]	0.791855	0.778378	0.861111	N < Y	0.0185086	6.59559e-06	1.26123e-07	1.67494e-07	5.09769e-05	0	1.31541e-06	1.33067e-07	0	0	4.78352e-05	2.71416e-06	1.18036e-06	0	1.21361e-06	7.77776e-08	1.03483e-06	4.68877e-08	2.32246e-06	0	3.75859e-08	3.10191e-07	0	9.95877e-08	1.00448e-07	0	2.51602e-07	4.51768e-05	0	4.5438e-08	4.82041e-08	7.37713e-06	0	2.49586e-05	0	4.31423e-06	4.66887e-08	1.66806e-07	4.57131e-08	4.33173e-08	0	0	3.92507e-08
VFG1474	ORF23	putative UidR transriptional regulator [Escherichia coli 536]	0.986425	0.983784	1	N < Y	0.0197098	2.81453e-06	1.07461e-06	3.31093e-08	2.30989e-06	1.07179e-06	3.97464e-07	1.14037e-06	5.47053e-07	2.91978e-07	1.95993e-07	5.6808e-07	1.07655e-06	3.75912e-06	1.02154e-06	3.04174e-06	2.06591e-06	8.69275e-07	2.02661e-06	6.49999e-07	6.56489e-07	2.9811e-07	3.94589e-06	3.28292e-07	1.2812e-06	7.04616e-06	1.3311e-06	1.35177e-06	8.74786e-07	4.61246e-06	2.47747e-06	3.29134e-06	1.39698e-07	1.27644e-05	8.31993e-08	6.52228e-07	6.09796e-07	1.57443e-06	1.34819e-05	1.91488e-05	2.15837e-07	1.34143e-07	4.16936e-07
VFG1649	sfaX	SfaX protein [Escherichia coli 536]	0.864253	0.848649	0.944444	N < Y	0.0203149	8.93524e-06	2.52955e-07	5.75879e-07	6.85695e-05	0	1.55466e-06	2.62371e-06	4.86166e-08	4.3194e-08	5.76584e-05	2.68081e-06	1.09199e-06	0	2.23534e-06	8.67592e-07	1.05421e-06	0	2.5767e-06	2.68429e-07	1.29228e-07	5.58642e-07	0	2.28268e-07	1.86118e-07	5.91816e-08	2.88353e-07	5.09422e-05	4.44092e-08	5.2075e-08	1.65736e-07	8.49493e-06	0	3.45673e-05	5.46753e-08	6.08161e-06	4.28672e-07	9.55852e-08	5.23903e-08	4.96445e-08	0	4.8608e-08	4.4984e-08
VFG1112	VC1779	C4-dicarboxylate-binding periplasmic protein [Vibrio cholerae N16961]	0.995475	0.994595	1	N < Y	0.0206277	1.80778e-06	4.10951e-06	8.84072e-07	3.237e-07	8.05761e-07	1.08197e-06	5.37277e-07	1.73329e-06	6.5744e-06	7.63561e-07	1.82909e-06	5.37746e-07	4.22779e-07	7.83253e-07	1.56018e-06	9.97285e-07	9.70303e-07	1.48039e-06	6.21306e-07	1.00741e-06	6.37257e-06	3.74429e-07	1.73216e-06	1.12049e-06	9.10805e-07	1.00334e-06	1.54993e-06	3.24083e-06	8.24025e-07	3.0534e-06	5.53486e-07	2.06027e-06	1.87246e-07	8.06135e-07	8.93893e-06	6.54386e-07	4.86289e-06	8.12711e-07	2.46534e-06	1.69033e-06	2.34018e-06	9.58006e-07
VFG0169	pchC	pyochelin biosynthetic protein PchC [Pseudomonas aeruginosa PAO1]	0.936652	0.935135	0.944444	N < Y	0.0220573	1.67639e-06	8.17834e-07	3.4892e-07	2.30743e-07	0	3.47956e-08	1.27196e-06	2.30069e-06	1.31442e-06	7.34334e-07	1.60308e-06	0	1.00127e-06	3.45391e-08	0	1.64412e-06	1.04331e-06	0	3.454e-07	6.15865e-08	3.09324e-07	4.02365e-07	1.41702e-06	3.33422e-07	8.41378e-08	8.24528e-08	1.19463e-07	7.05789e-08	2.083e-07	6.70352e-07	3.74411e-08	3.92647e-07	8.80745e-08	3.69772e-07	2.66998e-06	1.41484e-06	1.97881e-06	1.12486e-06	1.11083e-06	1.24239e-07	1.26728e-06	7.08394e-07
VFG0446	fimD	outer membrane usher protein [Salmonella enterica LT2]	0.855204	0.837838	0.944444	N < Y	0.0222038	3.47177e-06	4.02734e-08	1.4036e-07	7.85337e-06	0	2.82173e-07	2.54471e-06	0	4.33687e-08	5.25932e-05	5.1858e-07	1.24839e-06	2.26108e-08	4.9232e-07	1.0673e-06	9.08312e-07	5.53023e-08	4.69013e-08	1.54311e-07	8.79303e-09	1.92877e-07	0	9.39463e-08	1.34752e-07	0	1.66145e-07	1.09096e-08	0	3.2148e-08	3.45277e-08	4.36871e-06	0	1.74019e-05	0	3.53334e-07	2.3228e-07	7.28745e-08	1.53379e-08	0	0	3.00309e-08	0
VFG1038	tetD	putative transcriptional regulator TetD [Shigella flexneri YSH6000]	1	1	1	N < Y	0.0224073	6.90526e-05	4.25767e-05	3.74512e-05	0.000174257	6.61379e-05	5.84895e-05	4.00919e-05	5.73751e-05	4.58669e-05	0.000160247	5.00726e-05	5.09158e-05	6.63385e-05	3.28698e-05	8.24064e-05	5.21957e-05	2.38573e-05	4.83462e-05	8.74577e-05	5.40753e-05	3.01002e-05	6.1385e-05	6.09175e-05	4.58446e-05	4.06901e-05	2.90758e-05	0.000125858	7.18237e-05	4.11612e-05	7.09591e-05	3.07183e-05	3.26915e-05	6.63123e-05	2.97987e-05	0.000134052	4.69701e-05	5.76851e-05	4.81817e-05	4.67218e-05	4.47484e-05	3.62166e-05	6.33421e-05
VFG1582	orf48	hypothetical protein [Escherichia coli 536]	1	1	1	N < Y	0.0227448	1.82071e-05	1.86931e-05	9.71702e-06	6.34456e-05	4.37111e-06	1.38023e-05	1.16478e-05	2.11981e-05	9.72257e-06	5.31142e-05	2.66924e-05	7.6989e-06	6.53386e-06	1.93646e-05	1.47513e-05	2.20082e-06	6.64747e-06	2.7309e-05	6.47796e-06	8.28877e-06	3.83979e-06	1.10167e-05	1.79498e-05	6.60807e-06	6.74188e-06	6.36508e-06	3.85172e-05	1.00517e-05	6.18899e-06	1.41494e-05	7.60682e-06	8.56227e-06	3.40011e-05	1.08586e-05	1.68745e-05	4.61201e-06	1.91247e-05	7.86069e-06	8.66341e-06	9.4407e-06	1.08606e-05	1.14401e-05
VFG0911	focC	F1C periplasmic chaperone [Escherichia coli CFT073]	0.778281	0.767568	0.833333	N < Y	0.0237246	4.60063e-06	8.20883e-08	1.76146e-07	4.50454e-08	0	0	0	1.11422e-07	0	7.38613e-05	1.01705e-06	2.29451e-06	0	7.07362e-08	8.06141e-07	9.63424e-07	1.19126e-07	1.36714e-06	1.89651e-07	0	4.73961e-07	0	2.75046e-07	0	4.98817e-08	7.05435e-07	7.39155e-05	3.16194e-08	3.56513e-08	3.28148e-07	6.88651e-06	0	3.69936e-05	0	1.45954e-07	8.19874e-08	2.23615e-07	0	7.06938e-08	0	0	0
VFG2050	gspG	putative type II secretion protein [Shigella dysenteriae Sd197]	0.850679	0.832432	0.944444	N < Y	0.0240826	1.22066e-05	9.83518e-06	5.59491e-07	0.000122826	5.427e-08	1.60822e-06	2.14826e-07	1.14692e-07	5.84862e-08	9.70849e-05	3.17167e-06	2.33594e-06	0	2.21468e-06	6.87585e-07	1.3872e-06	6.51027e-06	3.06139e-05	1.68567e-07	1.50586e-07	1.04792e-06	5.65719e-08	8.56128e-07	6.26935e-08	7.17476e-08	1.00226e-06	8.56754e-05	0	6.39265e-08	2.67489e-07	7.49543e-06	0	3.17813e-05	0	8.6945e-06	2.99294e-07	2.86688e-07	3.01513e-07	1.27414e-06	2.3139e-07	0	0
VFG0274	ureG	urease accessory protein [Helicobacter pylori 26695]	1	1	1	N < Y	0.0248641	1.29151e-05	6.99499e-06	1.22202e-05	1.8848e-06	1.01534e-05	2.7148e-05	1.20894e-05	9.05982e-06	7.7741e-06	1.28345e-05	1.56303e-05	7.80697e-06	6.08579e-07	1.80181e-05	1.10242e-05	8.31268e-06	7.54633e-06	3.57564e-06	7.29252e-06	1.45032e-05	7.77523e-06	7.70984e-06	6.71675e-06	6.57365e-06	8.76639e-06	8.06043e-06	1.84606e-05	1.24451e-05	6.09027e-06	1.76961e-05	8.03627e-06	1.04765e-05	4.65226e-06	5.91212e-06	2.45186e-05	1.36012e-05	1.71948e-05	7.59909e-06	5.2545e-06	1.5914e-05	2.70213e-05	7.77558e-06
VFG0871	fimB	Type 1 fimbriae Regulatory protein fimB [Escherichia coli CFT073]	0.819005	0.810811	0.861111	N < Y	0.0248942	6.84237e-06	5.84754e-08	1.55313e-07	3.16089e-05	0	9.76287e-07	0	3.71634e-07	4.28013e-08	7.25563e-05	1.26095e-06	1.20143e-06	0	3.40999e-06	7.20713e-08	3.19858e-07	4.62082e-08	8.32709e-06	2.19911e-07	7.37261e-08	2.46541e-07	0	9.81444e-08	6.91988e-07	0	4.06813e-07	0.000117819	2.1554e-07	2.22438e-07	0	5.78267e-06	5.41523e-07	3.45176e-05	0	2.11998e-06	0	4.31832e-08	1.21881e-07	0	3.46062e-08	2.77315e-07	0
VFG2412	ecpB	hypothetical protein [Escherichia coli O157:H7 EDL933]	0.728507	0.713514	0.805556	N < Y	0.025159	4.74696e-06	3.49581e-08	1.16157e-07	4.40971e-05	0	1.16281e-06	0	0	0	3.7806e-05	1.78352e-06	7.78274e-07	0	1.47851e-06	4.5997e-07	4.78179e-07	0	1.3723e-06	7.80087e-08	0	2.21384e-07	0	4.1461e-08	2.40928e-07	0	5.57901e-08	2.13885e-05	3.43689e-08	7.56681e-08	0	4.22973e-06	0	1.27356e-05	5.28924e-08	3.20687e-06	3.30614e-07	2.19659e-07	7.61263e-08	0	0	0	0
VFG1592	orf58	hypothetical protein [Escherichia coli 536]	1	1	1	N < Y	0.0257964	2.2572e-05	2.13981e-05	1.27967e-05	3.90063e-05	1.30318e-05	3.18287e-05	1.31208e-05	2.55152e-05	1.11987e-05	3.34148e-05	2.55878e-05	2.99642e-05	1.95102e-05	1.72079e-05	1.61255e-05	1.64559e-05	1.12353e-05	1.62873e-05	1.0565e-05	1.74364e-05	1.57426e-05	1.78669e-05	1.63435e-05	1.44191e-05	1.21007e-05	1.39508e-05	2.31768e-05	1.47496e-05	1.45426e-05	2.42681e-05	2.97519e-05	1.68729e-05	3.01011e-05	8.23413e-06	2.85097e-05	1.12041e-05	3.0436e-05	1.23016e-05	1.89233e-05	1.60191e-05	1.00807e-05	1.19988e-05
VFG2047	gspD	putative type II secretion protein [Shigella dysenteriae Sd197]	0.891403	0.881081	0.944444	N < Y	0.0268573	1.00982e-05	7.56215e-08	3.51668e-07	0.000103177	0	1.44912e-06	0	7.8248e-08	3.96199e-08	6.92015e-05	2.49307e-06	1.96371e-06	0	3.18285e-06	3.71537e-07	1.76334e-06	1.92795e-07	5.74278e-06	4.88491e-08	1.23553e-07	1.1887e-06	0	2.17977e-07	1.13983e-07	1.4733e-08	5.06464e-07	8.88713e-05	1.20685e-08	1.68724e-07	1.98301e-07	7.83688e-06	0	3.70917e-05	0	8.25402e-06	1.77426e-07	2.8547e-07	1.6324e-07	6.54866e-08	6.65467e-08	2.61243e-08	0
VFG1043	fecD	FecD [Shigella flexneri YSH6000]	1	1	1	N < Y	0.0269549	3.07472e-05	3.36707e-05	5.32283e-06	8.15537e-05	1.74638e-05	1.79736e-05	1.96417e-05	3.24711e-05	4.24853e-05	0.000115159	1.92833e-05	2.06116e-05	3.74331e-06	1.82519e-05	6.51147e-05	1.20055e-05	1.18884e-05	2.91777e-05	1.03626e-05	1.8883e-05	2.26248e-05	8.2468e-06	4.14114e-05	4.57853e-06	9.46877e-06	1.45644e-05	5.84881e-05	1.01094e-05	1.45466e-05	6.38379e-05	2.87668e-05	1.16817e-05	5.17434e-05	3.56094e-05	3.53474e-05	1.26224e-05	2.26172e-05	6.43832e-06	1.24229e-05	1.85627e-05	6.20203e-06	1.7974e-05
VFG1533	z1226	Z1226 protein [Escherichia coli 536]	0.561086	0.535135	0.694444	N < Y	0.0274628	4.10974e-06	8.14214e-08	1.00203e-07	1.33822e-07	1.10601e-07	1.32031e-06	0	0	1.19193e-07	1.92148e-05	3.5716e-06	4.4264e-06	0	3.12439e-08	0	4.79994e-07	0	1.16115e-07	4.3433e-07	1.08375e-07	4.07171e-07	0	0	0	0	3.62734e-08	0	0	0	0	2.71941e-06	0	3.15728e-05	0	1.03349e-07	0	2.45127e-07	3.29522e-08	3.7984e-07	0	0	0
VFG2350	flgC	flagellar basal-body rod protein FlgC [Yersinia enterocolitica 8081]	0.99095	0.989189	1	N < Y	0.0279544	8.5258e-06	1.05154e-05	1.92015e-06	5.93338e-05	4.6082e-06	1.7119e-06	2.95431e-06	8.84689e-07	1.94469e-07	5.05235e-05	3.10086e-06	2.31267e-06	1.3449e-07	6.06629e-06	1.21681e-06	1.28895e-06	2.28614e-07	3.02185e-06	2.40569e-06	4.32078e-07	7.9766e-07	1.26611e-07	1.16606e-06	4.93906e-07	7.0778e-08	4.29819e-07	4.28555e-05	1.86237e-06	7.00303e-07	2.18525e-07	6.79792e-06	4.63062e-07	2.38691e-05	0	3.68504e-06	1.37433e-06	7.15225e-07	7.91201e-07	5.99352e-06	2.50979e-07	1.06101e-06	2.66544e-06
VFG0596	copR	Copper resistance; transcriptional regulatory protein [Salmonella enterica LT2]	1	1	1	N < Y	0.0279544	0.000427596	0.000356382	0.000534991	0.000563855	0.000520048	0.000499472	0.00046364	0.000262816	0.000298927	0.000436642	0.000376287	0.000326354	0.000431025	0.000413839	0.000410475	0.000494069	0.000324649	0.000443114	0.00042086	0.000393895	0.00034725	0.000553017	0.000433106	0.000480418	0.000544994	0.000316758	0.000466785	0.000475751	0.000335333	0.000420492	0.00042651	0.000514133	0.000440953	0.000325515	0.000585394	0.000421621	0.000441023	0.000499563	0.000412439	0.000551021	0.000436091	0.000390628
VFG0142	waaC	3-deoxy-D-manno-octulosonic-acid transferase [Pseudomonas aeruginosa PAO1]	0.9819	0.978378	1	N < Y	0.0281577	6.77545e-06	1.87425e-06	5.79234e-07	5.09399e-05	1.51758e-06	1.93934e-06	3.43729e-06	3.91146e-06	6.99342e-07	4.28058e-05	2.21929e-06	3.38213e-06	1.77873e-06	2.49205e-06	4.22644e-06	1.51852e-06	2.42529e-06	3.5738e-06	1.8717e-06	7.88627e-07	8.31128e-07	1.46179e-06	4.7316e-06	2.80573e-08	2.6897e-07	8.98295e-07	2.63873e-05	4.05028e-07	4.99591e-07	1.2132e-07	5.98017e-06	5.69738e-07	2.23691e-05	5.69151e-07	4.52465e-06	5.18345e-07	1.60689e-06	3.8225e-07	1.14743e-06	4.59561e-06	1.0074e-06	8.23784e-06
VFG2306	ratB	putative outer membrane protein [Salmonella enterica LT2]	0.846154	0.832432	0.916667	N < Y	0.0285902	2.92128e-06	1.49834e-08	6.34401e-09	3.53147e-06	3.25539e-09	0	2.32087e-06	2.89101e-08	0	4.83492e-05	1.85443e-06	7.32259e-07	0	0	2.21511e-08	6.77301e-07	2.13825e-08	2.15203e-06	6.76924e-08	1.71363e-08	0	3.39347e-09	7.56926e-08	0	3.89121e-09	2.06233e-07	3.18328e-05	5.89034e-09	2.07213e-08	3.6638e-09	4.79557e-06	0	9.14106e-06	0	3.92539e-08	2.25232e-07	1.8982e-08	3.47447e-09	3.28015e-09	0	3.21167e-09	0
VFG1670	orf47	putative cadaverin decarboxylase [Escherichia coli 536]	1	1	1	N < Y	0.0294073	2.10689e-05	1.34043e-05	1.00222e-05	0.000144479	9.80206e-06	3.21381e-06	6.98451e-06	3.4063e-07	1.38659e-06	0.00018243	7.46431e-06	7.45258e-06	4.57157e-07	6.01333e-06	2.69178e-06	5.752e-06	5.84674e-06	1.35848e-05	5.17058e-07	2.04528e-06	3.89002e-06	2.91454e-07	1.30889e-06	1.13807e-06	2.66566e-06	2.19891e-06	0.000119633	4.36806e-06	1.55636e-06	7.77281e-06	1.57376e-05	2.23591e-06	5.35022e-05	1.59087e-06	1.1503e-05	8.67534e-07	4.2696e-06	3.59114e-06	7.40925e-06	1.54284e-06	1.08758e-06	3.28305e-06
VFG1671	orf48	putative lysin/cadaverin transporter [Escherichia coli 536]	1	1	1	N < Y	0.0294073	1.4051e-05	3.14949e-06	1.21928e-05	9.91754e-05	8.77079e-06	1.7756e-06	5.0082e-06	1.23432e-07	3.20777e-07	9.44846e-05	4.46379e-06	7.01745e-06	2.23045e-08	4.13949e-06	9.60294e-07	4.13775e-06	3.43476e-07	3.99583e-06	2.70372e-07	1.60227e-06	2.80507e-06	1.71627e-07	9.38137e-07	1.7763e-06	2.90589e-06	6.72069e-07	7.97022e-05	5.10234e-06	1.62205e-06	5.26508e-06	8.71591e-06	1.98379e-06	3.42353e-05	3.41428e-07	7.92202e-06	6.50952e-07	4.21099e-06	3.59714e-06	7.86809e-06	3.36933e-07	7.22724e-07	2.93344e-06
VFG0166	pchE	dihydroaeruginoic acid synthetase [Pseudomonas aeruginosa PAO1]	1	1	1	N < Y	0.0296201	3.3474e-06	7.25589e-07	7.59863e-06	8.13805e-07	8.57446e-07	7.76273e-06	2.05941e-06	3.83734e-07	1.24167e-06	2.06782e-06	2.70564e-06	3.32089e-07	5.77253e-06	2.00039e-06	1.01142e-06	1.70326e-06	1.43525e-06	1.45419e-07	2.68336e-06	1.71189e-06	4.37418e-07	6.80293e-07	1.75867e-06	2.10604e-07	4.82751e-07	1.04955e-06	3.94518e-07	1.89881e-06	1.05298e-05	1.48407e-06	3.31375e-06	1.78894e-06	1.20345e-06	1.75531e-06	5.09463e-06	1.16762e-05	3.59065e-06	2.06081e-06	1.56253e-06	8.61177e-07	1.38076e-06	1.40563e-06
VFG1630	orf7	hypothetical protein [Escherichia coli 536]	1	1	1	N < Y	0.0300496	6.08347e-05	2.62803e-05	1.46906e-05	0.00014931	3.06607e-05	3.0398e-05	4.10703e-05	3.90169e-05	3.56742e-05	0.000133859	4.23314e-05	1.69189e-05	1.01109e-05	3.04942e-05	4.15908e-05	1.13709e-05	0.000238389	6.19636e-05	2.60496e-05	2.15998e-05	6.64723e-05	4.61246e-05	3.73218e-05	5.68327e-06	1.48668e-05	2.24326e-05	0.000113363	2.51628e-05	2.85244e-05	3.44849e-05	2.36702e-05	2.07729e-05	7.9321e-05	3.14763e-05	5.45653e-05	1.8375e-05	4.89568e-05	4.67786e-05	4.31883e-05	6.11487e-05	1.97506e-05	4.11067e-05
VFG0877	fimF	FimF protein precursor [Escherichia coli CFT073]	0.80543	0.783784	0.916667	N < Y	0.0300912	1.08699e-05	1.36954e-07	2.7333e-07	9.32446e-05	0	1.58916e-06	0	4.88913e-08	4.8789e-08	6.65121e-05	4.49863e-06	1.41448e-06	0	2.81942e-06	1.25048e-07	9.89852e-07	5.22682e-08	3.85799e-06	2.24893e-07	2.08022e-07	9.27955e-07	0	2.22641e-07	3.50868e-07	5.42754e-08	4.12388e-07	4.98967e-05	3.32136e-08	0	2.12749e-07	1.15909e-05	4.51269e-08	3.31125e-05	0	6.56674e-06	1.50746e-07	5.84973e-07	5.09589e-08	4.57861e-08	0	4.72799e-08	0
VFG2358	flhC	flagellum biosynthesis transcription activator [Yersinia enterocolitica 8081]	0.746606	0.724324	0.861111	N < Y	0.0316724	4.4525e-06	8.40283e-07	1.77725e-06	4.49946e-05	4.77457e-08	5.5064e-07	2.12293e-06	0	0	3.0989e-05	1.67233e-06	7.41782e-07	0	7.91606e-07	3.52071e-07	1.07105e-06	4.6659e-08	1.29961e-06	9.91209e-08	7.93015e-08	2.80756e-07	0	2.59669e-07	0	0	1.0617e-07	2.23599e-05	0	0	0	4.20737e-06	0	1.46316e-05	5.31814e-08	3.68619e-06	1.53222e-07	8.79848e-08	1.02198e-07	4.3106e-08	0	0	0
VFG0739	eae	intimin [Escherichia coli E2348/69]	0.81448	0.805405	0.861111	N < Y	0.0319566	2.51583e-06	6.94667e-09	2.77385e-08	0	0	1.61805e-07	3.40482e-09	4.30773e-08	2.2157e-08	4.71692e-05	3.77884e-07	1.40647e-06	0	0	2.49931e-08	6.17591e-07	6.75024e-09	9.88913e-07	2.818e-08	3.21624e-09	0	0	5.7349e-08	0	7.39248e-09	2.07281e-07	2.23853e-05	5.57857e-09	4.04839e-08	1.88615e-08	2.81879e-06	0	1.02922e-05	0	3.61268e-07	5.1186e-07	2.45942e-08	0	3.22814e-08	0	0	0
VFG2341	flgL	flagellar hook-associated protein 3 [Yersinia enterocolitica 8081]	0.791855	0.762162	0.944444	N < Y	0.0321873	4.98253e-06	5.85148e-08	2.59989e-07	4.0149e-05	0	5.39648e-07	1.22522e-06	0	0	3.64384e-05	1.88071e-06	7.19652e-07	0	1.65838e-06	3.04943e-07	6.64887e-07	0	2.20879e-06	1.47033e-07	7.23351e-08	2.88112e-07	0	6.38864e-08	0	0	3.15893e-07	2.85444e-05	0	5.51747e-08	2.90891e-07	4.78488e-06	0	1.39053e-05	0	2.73182e-06	1.19805e-07	1.78664e-07	5.55088e-08	0	0	2.72083e-08	0
VFG2528	cheR	chemotaxis protein methyltransferase [Burkholderia pseudomallei K96243]	1	1	1	N < Y	0.0336823	8.41008e-06	2.44221e-06	3.79282e-06	5.25613e-05	1.17112e-05	4.58735e-06	3.0779e-06	2.46601e-06	1.38077e-06	4.45733e-05	2.62537e-06	2.55474e-06	8.72145e-06	1.87793e-06	2.88533e-06	2.33764e-06	5.8103e-07	5.48533e-06	1.54593e-06	6.23889e-07	1.47163e-06	1.27472e-06	1.7653e-06	5.91149e-06	2.60095e-06	2.93426e-06	3.81592e-05	7.2579e-06	7.37652e-06	1.19002e-06	9.77342e-06	2.28369e-06	2.24187e-05	3.16374e-06	4.21908e-06	2.13906e-06	1.76314e-06	2.34134e-06	2.21705e-06	3.59166e-06	4.5431e-06	3.81551e-06
VFG0526	sitB	Salmonella iron transporter: fur regulated [Salmonella enterica LT2]	1	1	1	N < Y	0.0344038	5.64401e-05	6.9352e-05	4.2879e-05	6.38346e-05	3.43658e-05	3.14229e-05	4.67175e-05	4.93196e-05	4.477e-05	9.97746e-05	8.44885e-05	1.94869e-05	0.000105737	4.19154e-05	8.63408e-05	3.26323e-05	0.000109926	8.49937e-05	2.70464e-05	5.76083e-05	6.63975e-05	4.64e-05	7.93554e-05	2.80409e-05	2.18059e-05	4.4798e-05	6.87433e-05	5.23722e-05	4.26603e-05	6.81846e-05	1.77151e-05	3.54306e-05	5.43025e-05	6.02603e-05	5.43037e-05	5.45948e-05	3.73392e-05	4.84925e-05	6.97102e-05	4.66679e-05	3.42196e-05	5.34313e-05
VFG0586	soxR	redox-sensing transcriptional activator SoxR, contains iron-sulfur center for redox-sensing [Salmonella enterica LT2]	0.828054	0.816216	0.888889	N < Y	0.0344309	9.26259e-06	2.07493e-07	3.86497e-07	6.70358e-05	0	1.83945e-06	4.08507e-06	5.65605e-08	6.07502e-08	6.50271e-05	3.18477e-06	8.36019e-07	6.45811e-08	2.50999e-06	7.78808e-07	1.51331e-06	6.17102e-08	3.37332e-06	3.0826e-07	9.89357e-08	4.66573e-07	5.87618e-08	6.55351e-08	5.45367e-07	0	3.31141e-07	5.78324e-05	0	5.98022e-08	6.34428e-08	9.44869e-06	0	3.59575e-05	6.27884e-08	4.94068e-06	4.33351e-07	3.84191e-07	1.20329e-07	1.14022e-07	0	1.11642e-07	0
VFG1354	cbpE	choline binding protein E [Streptococcus pneumoniae TIGR4]	1	1	1	N < Y	0.0346471	5.48996e-06	2.80483e-06	1.69504e-06	2.789e-06	7.14539e-06	7.02078e-06	2.39862e-06	4.58816e-06	3.33558e-06	4.33651e-06	1.54692e-06	2.03159e-06	5.36586e-06	8.29349e-07	2.19349e-06	6.63127e-06	1.82771e-06	1.45975e-06	2.86133e-06	4.2876e-07	6.43422e-06	6.34994e-06	3.22653e-06	4.0515e-06	3.03512e-06	2.6305e-06	8.15067e-06	6.26065e-06	3.64147e-06	9.47112e-06	3.70942e-06	4.7415e-06	6.60659e-07	3.6079e-06	3.15301e-05	2.80217e-06	1.00621e-05	7.03519e-06	1.81398e-06	9.44714e-06	5.01425e-06	3.81847e-06
VFG0487	ttrS	Tetrathionate reductase complex: sensory transduction histidine kinase [Salmonella enterica LT2]	0.995475	0.994595	1	N < Y	0.0353861	6.70889e-06	6.4354e-06	1.76753e-05	3.49328e-05	2.9752e-06	3.63147e-06	1.07309e-05	7.83978e-07	4.58274e-06	4.81375e-06	1.50329e-06	2.29145e-06	1.84611e-05	2.8457e-06	1.70743e-06	2.53767e-05	5.95596e-06	7.25887e-07	5.96312e-06	2.17726e-06	1.26391e-05	6.02989e-06	4.95079e-06	1.73433e-05	9.90958e-06	1.57933e-06	3.09627e-06	1.05342e-05	3.61135e-06	2.48683e-06	0	8.16566e-06	7.68708e-07	1.5861e-06	4.14854e-06	3.17375e-06	4.24273e-06	3.69808e-06	9.35952e-07	4.75114e-06	5.84452e-06	6.44087e-06
VFG0876	fimD	Outer membrane usher protein fimD precursor [Escherichia coli CFT073]	0.936652	0.92973	0.972222	N < Y	0.0367521	1.02929e-05	2.63697e-07	7.05666e-07	7.4186e-05	0	1.47538e-06	3.62162e-08	3.05265e-08	9.52906e-08	5.66238e-05	3.03158e-06	8.47173e-07	0	2.53405e-06	3.30121e-08	1.02459e-06	4.26769e-08	3.19653e-06	2.04239e-07	1.48708e-07	1.39407e-06	0	1.3723e-07	3.14382e-07	2.44684e-08	4.36512e-07	5.32925e-05	1.87987e-08	1.23012e-07	1.00429e-07	1.10266e-05	0	2.58935e-05	2.19576e-08	4.58638e-06	1.62889e-07	4.47552e-07	1.15985e-07	7.03152e-08	0	3.94863e-08	1.862e-08
VFG1263	flhA	flagellar biosynthesis protein FlhA [Pseudomonas aeruginosa PAO1]	0.723982	0.713514	0.777778	N < Y	0.0377615	1.73013e-06	0	0	3.84522e-06	0	7.20837e-08	2.65142e-06	2.47959e-08	1.34904e-08	2.9138e-05	3.5361e-08	5.87888e-07	1.4156e-08	3.8003e-08	1.06868e-08	3.36049e-07	5.48143e-08	7.75373e-07	2.71879e-08	1.0985e-08	2.59021e-08	0	4.36588e-08	0	0	1.76482e-07	1.46655e-05	1.1325e-08	1.32799e-08	1.40883e-08	2.50695e-06	0	7.92948e-06	0	4.16095e-07	1.7739e-07	0	0	2.53201e-08	0	0	0
VFG2054	gspK	putative type II secretion protein [Shigella dysenteriae Sd197]	0.828054	0.816216	0.888889	N < Y	0.0379863	7.74421e-06	1.15675e-07	2.49919e-07	8.72645e-05	0	1.20154e-06	0	0	7.87335e-08	5.06859e-05	1.50795e-06	8.52511e-07	0	2.73476e-06	1.12146e-07	1.06705e-06	2.85525e-08	3.60099e-06	1.36953e-07	2.54297e-07	6.16023e-07	0	9.09666e-08	5.55997e-08	0	4.86198e-07	5.28806e-05	0	8.43629e-08	0	4.22e-06	0	1.90799e-05	0	5.45297e-06	1.42942e-07	2.23497e-07	1.11349e-07	1.05513e-07	0	0	0
VFG2538	pmlR/bspR1	N-acylhomoserine lactone dependent regulatory protein [Burkholderia pseudomallei K96243]	0.624434	0.594595	0.777778	N < Y	0.0383406	1.09525e-06	3.21614e-08	1.70844e-07	4.72977e-08	1.24957e-06	3.72699e-08	0	0	9.41628e-08	3.80355e-07	8.22732e-07	3.23957e-07	0	3.18143e-06	7.45938e-08	0	3.21902e-07	0	0	0	3.47686e-07	4.55404e-07	0	0	9.93125e-07	4.93528e-08	0	3.8004e-08	0	4.89791e-07	4.08749e-06	6.67088e-07	0	5.35271e-07	4.40052e-08	7.2148e-06	4.08994e-08	8.80739e-07	3.09285e-07	9.8443e-07	3.84544e-08	1.18567e-07
VFG0120	algZ	sigma factor AlgU [Pseudomonas aeruginosa PAO1]	1	1	1	N < Y	0.0384781	3.2129e-05	3.66196e-05	2.12157e-05	1.75669e-05	2.09938e-05	2.41391e-05	1.50984e-05	3.40043e-05	3.21413e-05	1.33286e-05	1.82459e-05	2.7288e-05	2.60208e-05	1.65559e-05	2.88115e-05	6.98666e-05	2.75424e-05	1.51149e-05	2.85476e-05	2.88757e-05	4.62726e-05	2.55077e-05	3.40943e-05	6.11486e-05	3.2575e-05	4.59109e-05	1.3956e-05	3.89202e-05	2.368e-05	3.6773e-05	7.55204e-05	4.0257e-05	4.67051e-05	1.53352e-05	4.78639e-05	6.10031e-05	3.87892e-05	6.25277e-05	2.28578e-05	2.29551e-05	3.11129e-05	1.94693e-05
VFG1861	katA	catalase/peroxidase [Legionella pneumophila Philadelphia 1]	0.941176	0.940541	0.944444	N < Y	0.0392661	6.65643e-06	1.13866e-07	4.77172e-07	4.0958e-05	1.18074e-08	1.07776e-06	1.90502e-06	4.67771e-08	6.91829e-08	4.98319e-05	2.82467e-06	1.17379e-06	3.03095e-08	1.49927e-06	1.10623e-06	9.53852e-07	3.87774e-08	2.65347e-06	2.4799e-07	1.02307e-07	3.72529e-07	0	1.92177e-07	3.74611e-08	8.49336e-08	2.95059e-07	4.21359e-05	4.56124e-08	5.01046e-08	2.97254e-07	7.80255e-06	7.76014e-08	2.10978e-05	7.88459e-07	3.61013e-06	2.82443e-07	1.60002e-07	9.21291e-08	6.49248e-08	1.45907e-08	0	0
VFG0921	chuY	Hypothetical protein [Escherichia coli CFT073]	0.638009	0.621622	0.722222	N < Y	0.039463	4.66996e-06	0	4.48231e-07	1.00053e-06	0	0	2.92646e-06	4.16046e-08	1.34518e-07	5.09416e-05	1.6093e-06	6.22501e-07	0	0	3.55209e-08	1.00795e-06	4.5548e-08	1.97952e-06	9.10102e-08	3.6512e-08	0	0	1.94415e-07	0	0	1.96001e-07	4.54596e-05	0	1.33268e-07	0	8.4467e-06	0	2.20311e-05	0	0	2.74309e-07	8.10199e-08	0	1.26644e-07	0	0	0
VFG0895	papC_2	PapC protein [Escherichia coli CFT073]	0.58371	0.556757	0.722222	N < Y	0.0396874	1.31596e-06	1.56599e-08	1.13593e-08	5.79231e-06	0	2.0453e-08	1.97021e-08	3.4523e-08	0	4.55514e-06	4.25813e-08	1.14879e-07	0	2.15659e-08	3.89559e-08	4.67877e-08	0	1.76874e-06	0	0	0	0	0	1.44901e-07	0	4.09523e-08	3.35547e-05	9.24542e-09	1.12629e-08	0	3.54097e-07	0	8.86292e-07	0	3.37006e-08	0	0	2.37734e-08	0	0	2.1103e-08	0
VFG2091	vgrG-3	vgrG protein [Vibrio cholerae N16961]	0.932127	0.924324	0.972222	N < Y	0.0403545	7.25991e-06	3.33822e-07	1.3647e-07	9.00419e-05	1.04048e-06	2.95272e-08	2.28543e-07	1.21725e-06	5.04432e-07	9.82987e-05	2.04723e-06	1.73693e-07	5.75737e-07	4.94515e-07	1.08021e-05	9.34391e-07	2.1892e-07	1.69833e-06	3.13183e-07	2.83864e-07	1.34356e-06	0	1.19606e-07	4.99263e-08	5.99727e-08	3.58122e-06	1.1753e-08	5.61003e-08	9.08703e-07	1.21062e-07	8.43249e-06	0	1.62849e-05	3.21829e-06	3.04461e-06	8.40729e-07	7.30296e-07	5.21078e-08	3.92253e-07	0	5.57253e-08	1.75362e-05
VFG2049	gspF	putative type II secretion protein [Shigella dysenteriae Sd197]	0.864253	0.848649	0.944444	N < Y	0.0418274	1.04488e-05	1.92741e-07	2.12674e-07	0.000148757	1.44808e-07	1.21898e-06	0	4.33773e-08	4.66788e-08	0.000116556	9.62809e-07	2.19359e-06	1.42833e-06	2.53723e-06	3.15038e-07	1.76799e-06	1.41721e-07	6.64544e-06	7.13219e-08	1.14453e-07	6.18397e-07	2.23237e-08	4.13156e-07	6.40304e-07	0	5.85496e-07	8.76889e-05	1.93746e-08	2.55546e-07	4.87478e-08	6.44063e-06	0	2.83331e-05	0	5.94748e-06	1.41646e-07	7.19463e-07	2.67691e-07	4.33173e-08	0	0	0
VFG0929	entD	4'-phosphopantetheinyl transferase entD [Escherichia coli CFT073]	0.80543	0.805405	0.805556	N < Y	0.0421906	8.12021e-06	2.7968e-07	4.27259e-07	9.32123e-05	0	1.84817e-06	1.75001e-06	0	4.22255e-08	5.34806e-05	1.97171e-06	2.17188e-06	0	2.81162e-06	9.05998e-07	6.94246e-07	0	3.8168e-06	8.57047e-08	2.78819e-08	5.75532e-07	0	2.85099e-07	1.31114e-07	0	1.5916e-07	2.99592e-05	0	1.4427e-07	2.92188e-07	5.03908e-06	0	2.06647e-05	0	8.3948e-06	4.73202e-07	1.91263e-07	1.65255e-07	4.20796e-08	3.92623e-08	0	0
VFG1471	ORF20	hypothetical protein [Escherichia coli 536]	0.714932	0.697297	0.805556	N < Y	0.0422852	6.06397e-06	3.36769e-08	1.78894e-07	3.91111e-05	0	0	0	0	4.92999e-08	3.75467e-05	1.06394e-06	7.58639e-07	0	6.64522e-07	6.46415e-07	7.98249e-07	1.35675e-07	2.16119e-06	2.00127e-07	2.0072e-07	2.36645e-07	0	2.84774e-07	4.99481e-08	0	1.80295e-07	3.85919e-05	5.52786e-08	4.85306e-08	0	6.25596e-06	0	4.42473e-05	0	3.0278e-06	9.97329e-08	4.45397e-08	0	0	0	0	0
VFG1548	prfC	PrfC protein [Escherichia coli 536]	0.927602	0.918919	0.972222	N < Y	0.0424787	9.47824e-06	1.74826e-07	3.34926e-07	0.00012043	2.04864e-08	2.25612e-06	1.49795e-06	6.17391e-08	1.22135e-07	7.81319e-06	5.91104e-07	5.49525e-08	2.42179e-08	3.36355e-06	7.28997e-07	4.31631e-07	5.60673e-08	4.76466e-06	2.62933e-07	1.91361e-07	1.64882e-06	0	1.19431e-07	8.66064e-08	3.66721e-08	3.16279e-07	0.000101051	1.86664e-08	8.73108e-08	1.91088e-07	1.28848e-05	0	1.1749e-05	2.32689e-08	7.99881e-06	5.18975e-07	6.36307e-07	1.30764e-07	6.32208e-08	1.22416e-08	0	2.53429e-08
VFG2417	ecpE	hypothetical protein [Escherichia coli O157:H7 EDL933]	0.764706	0.756757	0.805556	N < Y	0.04262	7.24458e-06	2.09221e-07	2.07831e-07	6.33663e-05	0	1.3218e-06	0	0	0	5.67823e-05	2.54174e-06	1.29398e-06	0	2.46474e-06	1.48004e-07	6.08074e-07	3.79567e-08	2.19838e-06	7.58418e-08	6.08533e-08	9.17981e-07	0	1.20928e-07	8.22675e-08	0	4.12699e-07	4.27979e-05	0	1.15509e-07	0	8.58762e-06	0	1.86275e-05	0	5.57479e-06	7.99188e-07	2.40735e-07	7.40117e-08	0	0	0	0
VFG0163	fpvA	ferripyoverdine receptor [Pseudomonas aeruginosa PAO1]	0.859729	0.843243	0.944444	N < Y	0.0426687	4.82289e-06	1.63408e-07	2.14974e-07	4.60655e-05	1.19691e-08	7.74396e-07	0	3.77639e-08	0	3.16595e-05	1.4231e-06	1.07392e-06	0	1.09787e-06	2.16244e-07	7.07574e-07	0	2.00873e-06	1.38195e-07	1.19437e-07	3.06395e-07	0	8.8656e-08	9.46933e-08	1.43495e-08	1.15108e-07	2.71959e-05	1.08285e-08	1.26977e-08	5.63835e-08	4.94646e-06	0	1.32238e-05	0	2.88793e-06	1.27113e-07	1.44519e-07	6.86158e-08	3.63153e-08	0	1.18524e-08	0
VFG0269	ureA	urease alpha subunit [Helicobacter pylori 26695]	1	1	1	N < Y	0.043545	2.98056e-05	1.49619e-05	2.25857e-05	5.98661e-06	2.73558e-05	7.12296e-05	2.73392e-05	2.52542e-05	3.63766e-05	2.65604e-05	2.96422e-05	1.62646e-05	1.0487e-06	3.31972e-05	2.11768e-05	1.74867e-05	1.22e-05	6.03508e-06	1.70255e-05	2.35513e-05	2.65732e-05	1.90373e-05	1.48821e-05	1.44955e-05	1.92517e-05	1.89507e-05	4.04812e-05	2.80705e-05	1.27095e-05	3.57282e-05	1.7994e-05	2.04125e-05	6.24786e-06	1.16055e-05	8.7787e-05	2.98291e-05	4.40904e-05	1.6823e-05	1.17308e-05	2.98879e-05	4.40062e-05	1.91611e-05
VFG0873	fimA	Type-1 fimbrial protein, A chain precursor [Escherichia coli CFT073]	0.800905	0.778378	0.916667	N < Y	0.0452695	8.27128e-06	3.12247e-08	1.11907e-07	0.000111186	0	7.06273e-07	0	4.20086e-08	5.08988e-08	6.62558e-05	2.9567e-06	7.80402e-07	0	1.88221e-06	3.25737e-08	9.27828e-07	1.72659e-07	3.64439e-06	2.29122e-07	7.8667e-08	7.18568e-07	0	4.43578e-08	3.00792e-07	1.68587e-07	4.33401e-07	5.21198e-05	0	0	4.84416e-08	6.96163e-06	0	1.72953e-05	5.43698e-08	2.48683e-06	0	2.7411e-07	4.52693e-08	0	0	0	0
VFG1583	orf49	hypothetical protein [Escherichia coli 536]	1	1	1	N < Y	0.0453545	1.23449e-05	2.1779e-06	3.69757e-06	0.00013008	3.13339e-06	1.06817e-05	9.19418e-06	4.81067e-06	5.77975e-06	4.34216e-05	3.61736e-06	1.94244e-06	4.93625e-06	7.9325e-06	2.82515e-06	4.49645e-06	7.89858e-07	4.01776e-06	8.50656e-07	6.59424e-06	1.46921e-06	1.7777e-06	1.09828e-06	1.63009e-06	1.89955e-06	9.32466e-07	7.02864e-05	1.28948e-06	8.1257e-07	1.5874e-06	1.20592e-05	6.32139e-07	2.24675e-05	9.00098e-07	1.95927e-05	1.87456e-06	2.52359e-06	2.54392e-06	1.08348e-06	3.38983e-06	3.91055e-06	1.26845e-06
VFG0874	fimI	Fimbrin-like protein fimI precursor [Escherichia coli CFT073]	0.79638	0.783784	0.861111	N < Y	0.0453637	7.6759e-06	1.45527e-07	2.31915e-07	6.03662e-05	0	1.17628e-06	0	0	8.52152e-08	4.58564e-05	3.05267e-06	1.46587e-06	0	1.84042e-06	6.75057e-08	1.27364e-06	8.65619e-08	2.53193e-06	3.02681e-07	3.46947e-08	4.90851e-07	0	9.19271e-08	8.74702e-07	4.73989e-08	2.78698e-07	5.0115e-05	3.57685e-08	0	4.44961e-08	5.59414e-06	0	2.1655e-05	4.40371e-08	4.93814e-06	8.61945e-08	3.84936e-07	1.2659e-07	0	0	4.88827e-08	0
VFG1150	hia	adhesin [Haemophilus influenzae 3179B]	0.986425	0.983784	1	N < Y	0.0459714	2.00165e-06	1.34097e-07	2.54345e-07	9.01125e-07	1.42855e-06	1.09247e-06	4.16498e-07	5.74717e-06	1.79362e-06	5.38902e-06	1.8504e-07	1.15582e-06	5.39021e-07	1.94996e-07	3.99516e-06	1.67988e-06	4.91306e-07	5.50838e-07	6.83168e-08	9.79762e-07	1.26254e-07	0	2.75716e-06	8.13436e-08	4.42137e-07	1.02166e-07	4.80921e-07	5.40007e-08	5.78412e-07	1.41204e-06	2.71938e-06	5.48468e-07	7.71414e-06	1.04025e-06	1.91005e-08	4.3414e-07	2.59834e-06	3.69077e-07	1.64673e-07	6.99749e-09	6.77299e-07	5.3825e-06
VFG0930	entF	Enterobactin synthetase component F [Escherichia coli CFT073]	0.9819	0.978378	1	N < Y	0.0462822	9.00918e-06	3.01684e-07	6.00671e-07	4.86152e-05	9.7232e-07	9.91696e-07	3.7322e-06	3.2414e-07	1.17198e-07	8.09372e-05	3.08412e-06	1.6805e-06	2.65229e-08	1.24006e-06	1.97174e-06	6.52467e-07	1.25768e-07	3.34904e-06	2.59401e-07	3.10955e-07	5.13554e-07	0	3.04091e-07	4.91981e-07	7.18929e-08	4.84424e-07	4.73305e-05	3.84025e-06	5.42871e-08	2.83644e-07	7.79539e-06	2.82365e-07	3.75753e-05	4.50615e-07	3.50596e-06	2.84238e-07	7.16681e-07	2.92073e-07	9.57094e-08	1.19309e-07	1.66225e-07	6.42109e-07
VFG2428	pilD	type IV prepilin leader peptide type M1 [Burkholderia pseudomallei K96243]	1	1	1	N < Y	0.0475454	5.78138e-06	8.78645e-06	3.58265e-06	3.31947e-06	1.79276e-06	3.60722e-06	5.55821e-06	2.61078e-06	1.13217e-06	1.16503e-05	2.95629e-06	3.08002e-07	3.74277e-08	3.44564e-07	1.42869e-06	7.95282e-07	8.4375e-07	1.16411e-07	1.50486e-06	1.32892e-07	1.70512e-06	1.88814e-06	4.05327e-07	7.8421e-07	1.82462e-06	2.0015e-06	5.57173e-06	2.09558e-06	3.40147e-06	3.28634e-06	5.15592e-06	7.01583e-07	1.05647e-05	9.27044e-07	5.71452e-06	3.23055e-06	2.07144e-06	1.60025e-06	3.38029e-06	9.7615e-07	3.22452e-06	1.85802e-06
VFG2345	flgH	flagellar L-ring protein precursor [Yersinia enterocolitica 8081]	0.78733	0.772973	0.861111	N < Y	0.0493865	6.71138e-06	1.89185e-07	1.79458e-07	5.52475e-05	0	8.45621e-07	7.36122e-07	0	1.18693e-07	4.37284e-05	2.27874e-06	6.80583e-07	0	1.22599e-06	6.63759e-07	1.28122e-06	4.01894e-08	2.38962e-06	1.60606e-07	6.44329e-08	4.93773e-07	0	1.28041e-07	0	0	1.72527e-07	3.91689e-05	0	3.89468e-08	1.23953e-07	5.51423e-06	0	1.84257e-05	0	4.14166e-06	2.8115e-07	1.79326e-07	3.91827e-08	1.11387e-07	0	0	0
VFG2334	fliL	flagellar protein FliL [Yersinia enterocolitica 8081]	0.719457	0.697297	0.833333	N <= Y	0.0506217	6.50951e-06	1.22132e-07	5.40646e-07	6.18492e-05	0	5.30743e-07	2.0813e-06	1.09541e-07	1.7879e-07	4.22426e-05	2.80993e-06	1.23022e-06	0	1.39905e-06	5.69242e-07	1.70726e-06	0	2.14812e-06	0	0	6.29356e-07	0	6.42908e-08	0	6.62984e-08	2.60716e-07	3.48997e-05	0	5.86667e-08	1.24476e-07	6.92187e-06	0	2.26199e-05	0	1.11405e-07	3.64008e-07	2.15369e-07	0	0	0	0	0
VFG2416	ecpD	putative receptor [Escherichia coli O157:H7 EDL933]	0.864253	0.864865	0.861111	N <= Y	0.0507085	7.74031e-06	9.4294e-08	6.23519e-08	8.94682e-05	0	1.63049e-06	2.96244e-08	1.57915e-08	3.4366e-08	4.76603e-05	2.41176e-06	7.48807e-07	0	2.41598e-06	4.0836e-08	6.4205e-07	7.01096e-08	2.19283e-06	1.74381e-07	8.39509e-08	7.25827e-07	0	1.48291e-07	3.55524e-07	1.91152e-08	3.55916e-07	4.09545e-05	1.44249e-08	5.1059e-08	0	7.65316e-06	0	1.67891e-05	0	5.41985e-06	3.16041e-07	2.66757e-07	8.50864e-08	1.61254e-08	1.97028e-08	0	0
VFG1072	orf56	unknown [Shigella flexneri YSH6000]	0.755656	0.751351	0.777778	N <= Y	0.0508233	8.03585e-06	8.29244e-08	9.31788e-07	0.000146492	0	2.90096e-06	7.12025e-07	2.9535e-08	0	7.74932e-05	8.75247e-08	0	0	1.17692e-06	2.5286e-08	1.0031e-06	3.18836e-08	6.588e-08	6.28357e-08	4.07091e-07	3.08527e-08	0	1.10412e-07	2.39225e-07	3.57514e-08	3.07347e-08	2.21943e-07	0	6.50061e-08	0	1.159e-05	0	2.19374e-05	3.32157e-08	3.20254e-06	3.17553e-07	4.7017e-07	1.82637e-07	2.41276e-07	0	0	0
VFG1381	icl/aceA	aceA [Mycobacterium tuberculosis H37Rv]	0.882353	0.875676	0.916667	N <= Y	0.0518315	7.62131e-06	7.9811e-07	1.21574e-06	5.07375e-05	0	1.10539e-06	1.43894e-06	1.18006e-07	0	5.00242e-05	2.71162e-06	6.87183e-07	0	1.52726e-06	5.07191e-07	1.01288e-06	2.17388e-08	2.79361e-06	2.04534e-07	5.22785e-08	5.13628e-07	3.25079e-06	1.38517e-07	4.13207e-08	4.76143e-08	2.79965e-07	4.77079e-05	0	8.42668e-08	4.46984e-08	8.88325e-06	0	2.03284e-05	0	4.04047e-06	1.94819e-07	1.74009e-07	1.69554e-07	2.00835e-08	0	1.96642e-08	1.81981e-08
VFG0537	hilD	regulatory helix-turn-helix proteins, araC family [Salmonella enterica LT2]	0.99095	0.989189	1	N <= Y	0.0528889	3.00542e-05	1.48651e-06	6.17803e-06	0.000220194	2.48912e-05	4.59653e-06	8.19322e-06	1.90776e-07	3.11313e-06	0.00014681	9.7528e-06	5.41822e-06	4.62621e-06	8.06931e-06	6.24441e-07	1.63662e-05	6.38575e-06	1.13337e-05	2.39272e-06	3.19488e-07	5.03256e-06	1.03729e-06	1.7147e-06	4.49963e-06	4.2512e-06	1.37647e-06	0.000145117	1.01432e-06	1.46101e-06	4.31653e-07	2.29343e-05	1.20944e-05	0.000101463	3.08002e-07	1.84539e-05	2.46327e-06	7.35578e-07	7.45434e-07	1.3733e-06	1.49804e-07	1.24438e-06	2.15082e-06
VFG1887	relA	GTP pyrophosphokinase ppGpp synthetase I) stringent stress response RelA [Legionella pneumophila Philadelphia 1]	1	1	1	N <= Y	0.0532389	1.78794e-05	9.11797e-06	1.30118e-05	4.76046e-05	1.71251e-05	5.66113e-06	1.47458e-05	1.73295e-05	4.72502e-06	5.07055e-05	1.55587e-05	1.10985e-05	3.80886e-06	1.43053e-05	2.61807e-05	4.48794e-06	2.43375e-06	1.51482e-05	7.17815e-06	2.9683e-05	1.32587e-05	2.15721e-05	1.80956e-05	8.12308e-06	6.54245e-06	6.09209e-06	4.0858e-05	1.31611e-05	1.38227e-05	2.55888e-05	1.69181e-05	3.41489e-06	2.31213e-05	7.61544e-06	3.41847e-05	6.99422e-06	1.52042e-05	7.67739e-06	1.39385e-05	1.73901e-05	6.97498e-06	8.778e-06
VFG0354	ail	attachment invasion locus protein [Yersinia pestis CO92]	0.760181	0.751351	0.805556	N <= Y	0.0537022	7.48787e-06	1.46419e-07	3.86088e-07	5.99555e-05	0	8.0541e-07	1.93489e-06	9.77826e-08	5.31993e-08	4.60994e-05	4.43683e-06	1.46421e-06	0	2.09811e-06	6.46767e-07	7.28866e-07	0	2.95403e-06	0	8.66386e-08	4.08581e-07	0	5.73895e-08	1.0157e-07	0	3.47979e-07	4.38277e-05	0	5.23692e-08	5.55573e-08	6.71613e-06	0	2.15015e-05	0	4.37565e-06	1.62996e-07	3.84501e-07	1.58059e-07	0	0	0	0
VFG0917	chuA	Outer membrane heme/hemoglobin receptor [Escherichia coli CFT073]	0.963801	0.962162	0.972222	N <= Y	0.053762	6.86795e-06	4.71422e-07	6.17565e-07	2.73852e-06	3.91089e-06	7.30599e-07	1.70692e-06	3.4569e-06	4.94604e-07	5.80567e-05	4.57354e-06	5.72636e-06	0	5.94459e-07	1.21793e-06	1.919e-06	3.10806e-07	2.57655e-06	1.35497e-07	1.82151e-06	0	0	1.09369e-07	1.11257e-07	2.5761e-06	4.38231e-07	4.24052e-05	1.19589e-08	7.6123e-08	6.2907e-06	1.33603e-05	2.5888e-06	2.4176e-05	4.68645e-08	1.33147e-08	5.60193e-07	2.47101e-06	1.45617e-06	4.39602e-07	3.16155e-06	5.30311e-08	0
VFG2544	bspR5	LuxR family transcriptional regulator [Burkholderia pseudomallei K96243]	0.561086	0.535135	0.694444	N <= Y	0.0538596	1.62354e-07	3.41106e-07	2.3331e-07	2.1499e-07	3.30965e-08	0	4.27215e-07	0	0	1.63885e-07	0	1.63615e-07	2.69873e-07	1.00478e-07	0	2.22124e-07	0	0	0	0	7.53321e-07	6.4461e-07	3.84771e-08	5.98063e-07	2.17188e-07	6.75354e-08	0	2.99426e-08	3.51111e-08	2.23492e-07	0	0	0	0	0	1.08233e-07	1.61119e-07	6.00504e-07	6.41602e-07	4.08982e-08	6.84941e-07	8.83141e-08
VFG0928	fepG	Ferric enterobactin transport system permease protein fepG [Escherichia coli CFT073]	1	1	1	N <= Y	0.0539447	8.43712e-06	2.50631e-06	3.1406e-06	0.000165153	1.57435e-06	2.75421e-06	2.48953e-06	6.36574e-06	3.34594e-06	4.38193e-05	3.66974e-06	2.12988e-06	2.75521e-07	2.82611e-06	4.7764e-06	3.73447e-06	1.48394e-06	2.67381e-06	2.06614e-06	1.6064e-06	4.79776e-06	2.26143e-06	1.84406e-06	7.51615e-07	3.79908e-06	3.65448e-06	2.86227e-05	3.83914e-06	3.09503e-06	1.76427e-06	6.43287e-06	4.25339e-06	1.48292e-05	4.38546e-06	6.19065e-06	3.42909e-06	4.00952e-06	2.08493e-06	4.88726e-06	2.61898e-06	2.29037e-06	6.52934e-07
VFG0582	STM4262	putative ABC-type bacteriocin/lantibiotic exporter, contain an N-terminal double-glycine peptidase domain [Salmonella enterica LT2]	1	1	1	N <= Y	0.0546583	1.31513e-05	2.82409e-06	2.47709e-06	5.55147e-05	2.9128e-06	4.07168e-06	2.83149e-06	6.95185e-06	6.17939e-06	6.3581e-05	9.47685e-06	1.9336e-05	1.45677e-06	4.56882e-06	5.17343e-06	2.91412e-06	6.87854e-06	2.03401e-05	2.74319e-06	1.47356e-05	8.15329e-06	3.63879e-06	6.49483e-06	6.16996e-07	3.71515e-06	1.4963e-05	7.37175e-05	3.98957e-06	2.32104e-06	5.87389e-06	9.16854e-06	6.44031e-06	4.18219e-05	5.39242e-06	1.16393e-05	6.13308e-06	4.5019e-06	6.73114e-06	1.85692e-05	3.17025e-06	5.47111e-06	4.76234e-06
VFG0116	algB	two-component response regulator AlgB [Pseudomonas aeruginosa PAO1]	1	1	1	N <= Y	0.0557435	5.95597e-05	0.000107867	9.01229e-05	8.03854e-05	5.48349e-05	3.85769e-05	0.000106631	4.9313e-05	3.23547e-05	5.32845e-05	4.9131e-05	2.20752e-05	8.40242e-05	4.32921e-05	5.12665e-05	6.76539e-05	2.31481e-05	4.19476e-05	4.87336e-05	3.79674e-05	6.38288e-05	8.82344e-05	6.57278e-05	5.79507e-05	7.39657e-05	3.63587e-05	4.24927e-05	5.20102e-05	5.44185e-05	4.46958e-05	1.59039e-05	9.93026e-05	0.000118392	3.6691e-05	4.74059e-05	4.40704e-05	7.63296e-05	7.82928e-05	3.53981e-05	8.80189e-05	3.27009e-05	2.89816e-05
VFG0595	copS	Copper resistance; histidine kinase [Salmonella enterica LT2]	1	1	1	N <= Y	0.0583455	1.03963e-05	7.16151e-07	4.23823e-06	4.66162e-05	1.0041e-06	3.55408e-06	7.9978e-06	1.32178e-06	2.20148e-06	4.80545e-05	3.49076e-06	2.5447e-06	8.07727e-07	2.09228e-06	2.82569e-06	1.76832e-06	1.48581e-05	6.80818e-06	1.73664e-06	7.0888e-07	5.81933e-06	3.1386e-06	5.69242e-06	1.11364e-06	1.10182e-06	2.71007e-06	0.00010165	4.45984e-06	5.84012e-06	5.03939e-06	4.81309e-06	9.20954e-06	2.68438e-05	8.59218e-07	1.069e-05	2.01778e-06	1.43341e-06	1.91779e-06	3.64946e-06	4.8479e-06	2.17127e-06	1.09804e-06
VFG2415	ecpC	putative enzyme [Escherichia coli O157:H7 EDL933]	0.895928	0.886486	0.944444	N <= Y	0.0585832	5.8168e-06	1.75388e-07	7.09813e-08	4.76057e-05	0	8.84278e-07	1.92348e-08	3.07598e-08	2.24608e-08	4.34278e-05	1.9698e-06	1.01077e-06	0	1.50859e-06	9.73244e-08	6.67002e-07	5.66921e-08	1.99981e-06	1.13224e-07	7.26779e-08	3.42743e-07	0	9.62838e-08	7.79239e-07	0	2.31093e-07	3.55146e-05	9.38817e-09	6.58958e-08	2.33025e-08	6.69309e-06	0	1.2303e-05	3.45931e-08	3.52458e-06	2.50653e-07	1.51216e-07	8.83931e-08	5.23503e-08	0	1.02758e-08	0
VFG0270	ureB	urease beta subunit [Helicobacter pylori 26695]	1	1	1	N <= Y	0.0591072	1.35944e-05	6.64962e-06	1.41318e-05	3.2982e-06	1.02433e-05	2.91685e-05	1.39587e-05	1.0158e-05	1.40878e-05	1.37335e-05	1.30507e-05	9.19243e-06	7.3985e-07	2.00496e-05	9.80059e-06	6.70603e-06	7.95301e-06	3.56854e-06	8.33158e-06	1.84651e-05	1.0078e-05	9.69669e-06	7.4256e-06	6.99021e-06	9.38801e-06	9.45352e-06	1.46043e-05	1.14349e-05	6.55883e-06	1.84281e-05	6.98401e-06	1.14569e-05	2.99337e-06	6.51153e-06	3.08451e-05	1.60318e-05	1.81603e-05	1.0165e-05	5.45016e-06	1.34039e-05	2.44214e-05	9.27175e-06
VFG1412	sigH	sigH [Mycobacterium tuberculosis H37Rv]	1	1	1	N <= Y	0.0598771	2.2692e-05	2.07941e-05	2.17982e-05	9.047e-05	1.48636e-05	9.52223e-06	1.67891e-05	1.56622e-06	1.03274e-05	1.70381e-05	7.25041e-07	8.98802e-06	2.766e-05	7.38519e-06	8.59454e-06	2.46753e-05	0.000107675	5.14394e-06	2.00993e-05	8.3062e-06	2.96422e-05	1.72962e-05	1.06549e-05	5.08841e-05	4.58915e-05	4.21643e-05	4.1705e-06	1.03061e-05	6.3032e-06	1.90466e-05	0.000184019	2.18066e-05	1.14845e-05	1.05801e-05	1.29318e-05	8.95936e-06	2.73046e-05	5.37012e-06	5.84965e-06	2.88605e-05	2.22347e-05	1.56386e-05
VFG1554	orf19	hypothetical protein [Escherichia coli 536]	1	1	1	N <= Y	0.0598771	9.09696e-06	1.15435e-05	6.4233e-06	1.69168e-06	5.61789e-07	2.80957e-06	6.26858e-06	1.71377e-05	3.39575e-05	2.29061e-06	2.15891e-05	2.93509e-06	8.08052e-07	1.47634e-06	8.76931e-06	2.11918e-05	4.10252e-06	3.12287e-06	1.36327e-06	2.9108e-06	4.66875e-05	1.68111e-06	7.96941e-06	3.06555e-06	2.3872e-06	2.71899e-06	1.56516e-05	7.38739e-06	5.73394e-06	7.1645e-06	3.38461e-07	4.35628e-06	5.36143e-06	2.11921e-06	4.92982e-05	1.29606e-06	9.55234e-07	5.94688e-06	3.62097e-06	5.63214e-06	3.29765e-06	4.93161e-06
VFG2328	fliF	flagellar M-ring protein [Yersinia enterocolitica 8081]	0.855204	0.837838	0.944444	N <= Y	0.0606556	5.11935e-06	5.81581e-08	1.69917e-07	4.54644e-05	0	7.27876e-07	7.54406e-07	3.12975e-08	3.40553e-08	3.8794e-05	1.81453e-06	5.66291e-07	0	1.08726e-06	3.59392e-07	4.87788e-07	1.0378e-07	2.50476e-06	1.03683e-07	6.93266e-08	3.59632e-07	0	1.83688e-08	1.62622e-08	0	2.4132e-07	3.05106e-05	4.28834e-08	5.02858e-08	5.33471e-08	5.14196e-06	0	1.98775e-05	0	1.27321e-07	8.61166e-08	2.30753e-07	1.68634e-08	3.19592e-08	0	1.5646e-08	0
VFG1485	l7045	L7045 [Escherichia coli 536]	0.561086	0.545946	0.638889	N <= Y	0.0608797	3.63898e-06	9.77366e-08	1.34523e-07	4.89088e-05	0	0	1.06778e-06	0	6.49399e-08	2.41167e-05	1.05172e-06	0	0	1.75428e-06	1.39415e-07	4.0961e-07	0	0	0	0	1.99598e-07	0	0	3.17704e-07	1.00723e-07	9.87055e-08	0	0	0	0	9.97331e-07	0	0	0	9.43736e-08	1.49992e-07	2.21222e-07	0	0	0	0	0
VFG0461	csgF	curli production assembly/transport component, 2nd curli operon [Salmonella enterica LT2]	0.61991	0.594595	0.75	N <= Y	0.0615327	2.29686e-06	4.46687e-08	6.14547e-08	1.95009e-05	0	1.16469e-07	2.58805e-06	0	0	1.73656e-05	1.71403e-07	7.49902e-08	0	3.07015e-07	7.07731e-07	1.62891e-07	0	8.91825e-07	0	0	1.8833e-07	0	0	0	0	0	1.09314e-05	0	0	6.82892e-08	1.65105e-06	0	8.58604e-06	0	1.1379e-06	2.73196e-07	5.9077e-08	0	0	0	0	5.56052e-08
VFG1624	int	integrase of Shigella flexneri bacteriophage X [Escherichia coli 536]	0.755656	0.745946	0.805556	N <= Y	0.0617194	5.33522e-06	3.26514e-08	4.14442e-07	0	0	6.69995e-07	0	0	0	2.85358e-05	8.33147e-08	1.7396e-06	1.36861e-07	1.85794e-06	1.25129e-06	2.82161e-07	3.90412e-08	4.26508e-06	8.76358e-08	3.47883e-07	5.98056e-07	0	2.37874e-07	5.07852e-08	2.66543e-08	2.04397e-07	2.90781e-05	0	7.56681e-08	4.01373e-08	6.22149e-06	0	1.90577e-05	0	3.40037e-06	0	0	0	1.24461e-07	0	2.39685e-07	0
VFG0459	csgC	putative curli production protein [Salmonella enterica LT2]	0.723982	0.702703	0.833333	N <= Y	0.0622706	5.97629e-06	3.92213e-08	3.64606e-07	4.83624e-05	5.32772e-08	3.57928e-07	3.65993e-06	5.27668e-08	5.74164e-08	4.24708e-05	1.505e-06	9.2183e-07	0	1.13221e-06	5.60384e-07	5.72104e-07	5.83237e-08	2.6848e-06	1.74806e-07	1.4026e-07	3.30726e-07	0	1.23877e-07	0	1.50444e-07	0	3.25883e-05	0	1.13041e-07	1.19922e-07	7.3065e-06	0	1.67271e-05	0	3.0589e-06	5.80762e-08	1.03745e-07	0	0	0	0	0
VFG1322	isdF	ORFID:MW1016~hypothetical protein, similar to ferrichrome ABC transporter [Staphylococcus aureus MW2]	1	1	1	N <= Y	0.0626376	1.58325e-05	1.1706e-05	4.99799e-05	2.79475e-06	9.73428e-06	1.63413e-05	5.8193e-05	1.47472e-05	8.85982e-06	1.07301e-05	1.76643e-05	1.4112e-05	2.5397e-06	6.59488e-06	7.14768e-06	1.4056e-05	1.10627e-05	1.65563e-05	6.56953e-06	1.46578e-05	6.5796e-06	1.04242e-05	2.33784e-05	5.3169e-06	1.26958e-05	6.60641e-06	6.43434e-06	1.08291e-05	7.4849e-06	1.5166e-05	4.52371e-06	8.67555e-05	2.70491e-05	3.07858e-05	1.94657e-05	2.42975e-05	1.97477e-05	8.22629e-06	2.54156e-05	1.08274e-05	7.04943e-06	5.24194e-06
VFG2357	flhB	flagellar biosynthetic protein FlhB [Yersinia enterocolitica 8081]	0.995475	0.994595	1	N <= Y	0.0630404	6.00849e-06	1.66099e-06	2.47053e-07	3.49137e-05	1.49229e-06	1.98064e-06	3.69746e-06	1.54976e-07	8.08103e-07	3.88013e-05	1.91535e-06	7.16485e-07	2.60901e-06	2.94392e-06	5.01729e-06	6.54809e-07	1.83234e-06	1.89257e-06	5.4142e-08	4.64549e-07	2.56895e-07	2.23574e-06	2.4846e-06	3.17096e-07	6.07888e-06	3.50993e-06	2.73678e-05	3.14199e-06	1.03877e-06	3.76838e-07	4.22034e-06	0	1.75212e-05	2.49271e-06	2.12341e-06	1.06822e-06	7.43957e-07	3.33438e-06	1.27837e-05	1.32827e-06	4.66913e-06	5.2032e-06
VFG0879	fimH	FimH protein precursor [Escherichia coli CFT073]	0.846154	0.837838	0.888889	N <= Y	0.0633696	1.10135e-05	1.26705e-07	6.62262e-07	8.47876e-05	0	1.66288e-06	5.55964e-08	1.4946e-08	8.5148e-08	6.89389e-05	3.85998e-06	1.19241e-06	0	2.18329e-06	3.8429e-08	2.10427e-06	3.27572e-08	3.42282e-06	2.62283e-07	1.17539e-07	1.0055e-06	0	3.50879e-08	2.53034e-07	7.6941e-08	5.9723e-07	7.74245e-05	0	5.2075e-08	1.6885e-07	1.20211e-05	0	2.92873e-05	0	6.59534e-06	6.52362e-08	4.71064e-07	7.99793e-08	0	0	2.80007e-08	0
VFG0584	yjcC	putative diguanylate cyclase/phosphodiesterase [Salmonella enterica LT2]	1	1	1	N <= Y	0.0638525	2.99753e-05	8.27338e-06	9.3817e-06	0.000169224	1.85841e-05	1.40405e-05	1.18411e-05	7.40246e-06	4.95083e-06	0.000134848	1.40205e-05	8.34087e-06	6.54404e-06	1.81844e-05	1.5588e-05	4.88037e-06	2.97327e-06	2.08291e-05	3.02503e-06	4.19264e-06	6.64803e-06	3.37452e-06	1.36524e-05	5.9611e-06	5.51824e-06	5.2474e-06	0.000132187	8.70937e-06	8.67271e-06	4.02601e-06	2.31359e-05	3.81726e-06	7.59476e-05	5.22295e-06	1.59887e-05	5.88767e-06	9.68713e-06	4.29912e-05	3.61787e-05	5.42298e-06	1.40697e-05	8.08178e-06
VFG1450	kpsM	KpsM [Escherichia coli]	0.647059	0.621622	0.777778	N <= Y	0.064079	3.71912e-06	1.12642e-07	5.11984e-07	2.01872e-05	0	0	0	0	0	1.53025e-05	0	0	0	1.51146e-07	0	1.27386e-06	3.42835e-08	2.68829e-06	1.08043e-07	0	0	0	2.91267e-07	1.17541e-07	4.04446e-08	2.94348e-07	3.0688e-05	0	3.04913e-08	6.94957e-08	3.43149e-06	0	1.5989e-05	0	6.04957e-08	1.02414e-07	0	3.34246e-08	3.68942e-07	0	0	0
VFG0645	SF2981	orf, conserved hypothetical protein [Shigella flexneri 301]	0.669683	0.654054	0.75	N <= Y	0.0656066	6.95922e-06	1.36411e-07	6.18186e-07	0.000126502	0	8.58573e-07	0	0	0	7.33028e-05	1.14622e-07	4.2626e-07	0	1.33794e-06	0	6.1727e-07	0	0	0	2.90076e-07	1.18945e-07	0	3.04905e-07	0	0	7.89644e-08	5.06866e-05	0	6.09825e-08	7.68253e-08	1.69507e-05	0	7.82283e-06	0	1.94468e-07	3.41167e-07	1.31901e-07	3.71817e-07	5.81363e-08	0	0	0
VFG2331	fliI	flagellum-specific ATP synthase [Yersinia enterocolitica 8081]	1	1	1	N <= Y	0.0659205	5.70137e-06	9.86804e-07	4.85998e-07	3.76381e-05	5.85412e-06	1.00622e-06	1.02748e-06	1.66192e-06	5.87118e-07	3.67524e-05	2.80835e-06	1.13148e-06	3.10834e-07	2.05058e-06	1.7243e-06	1.37405e-06	4.92814e-07	3.73753e-06	3.41666e-07	4.64482e-07	3.85228e-06	5.58366e-07	9.82834e-07	4.08367e-07	2.21726e-06	1.01814e-06	3.19839e-05	3.31857e-07	2.31784e-06	8.38131e-07	5.34022e-06	5.23394e-07	1.46804e-05	3.91592e-07	1.21269e-06	7.48915e-07	4.34884e-06	3.035e-07	7.7156e-07	5.30811e-07	2.2236e-07	9.97916e-07
VFG0885	papD	PapD protein [Escherichia coli CFT073]	0.79638	0.778378	0.888889	N <= Y	0.0660345	8.06799e-06	7.45414e-08	3.44711e-07	0.000138907	0	3.23728e-06	6.12082e-06	0	0	3.13042e-05	2.87053e-06	2.23111e-07	0	4.14303e-06	0	4.35375e-07	0	3.18022e-06	1.90572e-07	1.52498e-07	2.02554e-06	0	6.9814e-08	2.23546e-07	0	1.27257e-07	6.63875e-05	3.26646e-08	0	1.11995e-07	6.33206e-06	0	1.09777e-05	0	1.14629e-05	1.13539e-07	4.4364e-07	1.87942e-07	3.29728e-08	0	0	0
VFG0458	csgA	curlin major subunit, coiled surface structures; cryptic [Salmonella enterica LT2]	0.746606	0.724324	0.861111	N <= Y	0.0677273	5.84221e-06	8.73521e-08	4.40448e-07	5.30239e-05	0	4.8658e-07	2.48e-06	1.12391e-07	0	4.49937e-05	1.7093e-06	6.90662e-07	0	1.96489e-06	4.42324e-07	8.15971e-07	6.17102e-08	1.77287e-06	0	1.70389e-07	4.35252e-07	0	6.55351e-08	0	6.89155e-08	1.32456e-07	3.34429e-05	0	5.98022e-08	2.06385e-07	4.78078e-06	0	1.79322e-05	0	4.40052e-06	0	2.31057e-07	0	0	7.05694e-08	0	0
VFG2338	fliP	flagellar biosynthetic protein FliP [Yersinia enterocolitica 8081]	0.846154	0.832432	0.916667	N <= Y	0.0677568	4.72351e-06	8.61739e-06	1.72963e-06	4.30048e-05	7.94315e-08	6.14246e-07	1.95051e-06	3.4615e-08	1.55907e-07	3.00194e-05	1.5308e-06	6.17461e-07	1.79653e-07	1.07554e-06	4.84678e-07	7.25571e-07	4.32809e-08	1.8202e-06	1.83319e-06	3.06701e-08	4.48147e-07	4.10273e-08	8.65953e-08	5.25466e-08	0	3.21662e-07	2.33602e-05	0	8.35076e-08	1.67661e-07	4.31541e-06	0	1.00301e-05	1.32111e-07	3.52041e-08	5.32007e-07	1.92295e-07	0	7.97902e-08	0	1.57313e-07	0
VFG1440	ibeC	membrane protein YijP [Escherichia coli]	0.963801	0.962162	0.972222	N <= Y	0.069556	1.00797e-05	2.19245e-07	9.14701e-07	6.63833e-05	1.27191e-06	1.88614e-06	3.33301e-06	1.41401e-08	1.40794e-07	8.69356e-05	2.46406e-06	2.25915e-06	3.12687e-08	1.96956e-06	9.76556e-08	1.53415e-06	1.32569e-06	4.77608e-06	8.79701e-07	2.57942e-08	6.28066e-07	1.30175e-07	7.9573e-07	0	4.3094e-07	1.17315e-06	7.29572e-05	1.37993e-07	3.42972e-07	8.11131e-07	9.75889e-06	3.12746e-08	3.20982e-05	3.07981e-08	5.85637e-06	1.78978e-06	5.35543e-07	1.37323e-07	1.01923e-07	0	2.19044e-07	0
VFG2355	flhE	flagellar protein FlhE precursor [Yersinia enterocolitica 8081]	0.742081	0.72973	0.805556	N <= Y	0.0704568	5.28363e-06	1.34865e-07	0	5.10049e-05	0	1.00629e-06	2.85027e-06	0	6.27752e-08	3.50094e-05	1.54325e-06	5.77023e-07	0	8.84202e-07	4.69976e-07	3.58111e-07	0	2.08243e-06	0	0	6.02656e-07	0	7.69541e-08	6.93935e-08	0	7.83616e-08	2.70517e-05	0	0	0	4.41239e-06	0	1.62564e-05	0	3.5876e-06	7.2706e-08	5.67139e-08	6.21698e-08	1.3389e-07	0	0	0
VFG1442	ibeA	invasion protein IbeA [Escherichia coli]	1	1	1	N <= Y	0.0711095	1.03049e-05	1.60872e-06	2.06286e-05	2.68628e-05	7.15873e-07	2.36158e-05	6.13653e-06	2.22458e-06	2.94762e-06	4.94487e-06	1.06111e-05	3.90927e-06	2.0241e-06	7.60538e-06	6.95331e-06	3.1181e-07	9.02364e-06	1.0648e-05	1.43981e-05	1.22378e-05	4.44219e-08	4.67554e-06	1.05419e-05	2.97827e-06	1.09025e-05	5.65729e-06	0.000108692	3.18588e-06	1.13371e-06	2.16827e-06	1.49262e-06	1.03886e-05	1.37906e-06	6.85175e-07	2.67255e-06	8.98134e-06	1.92458e-06	1.47474e-06	5.47371e-06	2.8705e-06	4.20625e-06	6.94517e-06
VFG1249	fleR	two-component response regulator [Pseudomonas aeruginosa PAO1]	1	1	1	N <= Y	0.0720061	0.000219832	0.000253258	0.000227841	0.000383859	0.000178948	0.000196894	0.00019297	0.000144738	0.000169684	0.00029603	0.000170082	0.00025534	0.000322405	0.000246888	0.00020457	0.000318573	0.000149772	0.000132429	0.000221491	0.000182107	0.000257948	0.00020868	0.000157896	0.000249853	0.00022459	0.00021275	0.00022571	0.000184542	0.000194415	0.000214747	0.000350056	0.000238416	0.000208751	0.000309575	0.000187824	0.000388985	0.000238343	0.000206129	0.000158578	0.00016454	0.000166377	0.000161291
VFG0460	csgE	curli production assembly/transport component, 2nd curli operon [Salmonella enterica LT2]	0.687783	0.664865	0.805556	N <= Y	0.0721516	4.04356e-06	4.66108e-08	1.238e-07	3.33104e-05	0	3.64597e-07	3.50378e-06	6.65674e-08	0	3.08419e-05	1.25198e-06	4.69504e-07	0	1.08923e-06	5.16419e-07	6.79891e-07	6.93122e-08	1.52884e-06	6.92469e-08	0	4.26385e-07	0	0	0	0	7.43868e-08	2.30953e-05	0	0	7.12583e-08	3.23893e-06	0	1.85843e-05	0	2.55102e-06	4.12122e-07	1.23291e-07	0	6.40342e-08	0	0	5.80228e-08
VFG0924	fepB	Ferrienterobactin-binding periplasmic protein precursor [Escherichia coli CFT073]	0.877828	0.875676	0.888889	N <= Y	0.0731065	7.84675e-06	1.35837e-07	3.7165e-07	0.000190913	0	8.42725e-07	1.66134e-06	1.78047e-07	5.84862e-08	4.2957e-05	2.62414e-06	1.09998e-06	0	1.20848e-06	5.57372e-07	7.89463e-07	5.94105e-08	2.52998e-06	3.99901e-07	2.38122e-08	3.55839e-07	0	0	4.75102e-07	0	4.01689e-07	3.90252e-05	0	2.87868e-08	1.10705e-07	7.39678e-06	0	2.51929e-05	2.64462e-08	5.16036e-06	1.78898e-07	2.34722e-07	1.39013e-07	1.81125e-07	0	0	0
VFG0332	rfaD	ADP-L-glycero-D-mannoheptose-6-epimerase [Haemophilus influenzae Rd]	1	1	1	N <= Y	0.0742881	2.16074e-05	2.27294e-05	1.14579e-05	5.33272e-05	1.68719e-05	5.69523e-06	2.71793e-05	2.57897e-05	1.45004e-05	9.01277e-05	1.54104e-05	7.39984e-06	4.24567e-06	1.39322e-05	1.66668e-05	5.84823e-06	4.93399e-06	2.9026e-05	5.29614e-06	6.40507e-06	1.95756e-05	8.5383e-06	1.51084e-05	3.68817e-06	4.80616e-06	3.15595e-06	6.35162e-05	5.55222e-06	2.20253e-05	1.77682e-05	1.93418e-05	3.55391e-06	4.88654e-05	5.83658e-06	2.82175e-06	1.38933e-05	2.46938e-05	1.19156e-05	8.55026e-06	7.26549e-06	4.7403e-06	8.13096e-06
VFG2333	fliK	flagellar hook-length control protein FliK [Yersinia enterocolitica 8081]	0.782805	0.767568	0.861111	N <= Y	0.0748864	4.32612e-06	3.42143e-08	3.63318e-07	3.4044e-05	0	4.68176e-07	2.02581e-06	0	2.50433e-08	3.22111e-05	1.33017e-06	2.58477e-07	0	4.7032e-07	3.88428e-07	4.67383e-07	7.63172e-08	1.92732e-06	7.62453e-08	2.03923e-08	1.92337e-07	0	0	2.4177e-08	5.74503e-08	2.18412e-07	3.52468e-05	0	7.39575e-08	0	4.12231e-06	0	1.05327e-05	0	1.40442e-07	2.62318e-07	6.78757e-08	0	0	0	0	0
VFG1856	ccmC	heme exporter protein CcmC [Legionella pneumophila Philadelphia 1]	0.986425	0.983784	1	N <= Y	0.0761556	7.99528e-06	1.29685e-06	4.64816e-06	5.5812e-05	1.73938e-06	1.27586e-06	3.34335e-06	3.26663e-06	9.01645e-07	4.68967e-05	2.61178e-06	2.82569e-06	1.69438e-06	1.43065e-06	5.91743e-06	2.07298e-06	1.43786e-06	4.54637e-06	1.5416e-07	4.90544e-07	1.58071e-06	7.28622e-06	4.85447e-06	1.3309e-06	8.15202e-07	9.0993e-07	4.03335e-05	2.83747e-06	3.49625e-06	1.21403e-07	6.58562e-06	4.44393e-07	1.82342e-05	6.87917e-07	3.67415e-06	1.92712e-06	1.66046e-06	3.01396e-06	3.34345e-06	3.23308e-06	5.20044e-06	7.0515e-06
VFG0884	papC	PapC protein [Escherichia coli CFT073]	0.791855	0.783784	0.833333	N <= Y	0.0762451	3.33377e-06	8.03587e-08	3.34909e-07	3.87132e-05	0	3.34093e-07	2.58092e-06	0	2.13038e-08	2.33485e-05	3.71665e-06	3.53452e-07	0	1.06679e-06	0	3.83669e-07	2.15916e-08	3.7272e-07	8.64559e-08	1.39519e-07	0	0	4.58598e-08	0	0	2.31724e-08	4.92572e-06	1.78641e-08	2.0924e-08	1.10989e-08	3.91355e-06	0	1.03218e-05	0	2.99036e-06	1.02446e-07	4.80953e-08	7.43066e-08	2.99889e-08	0	0	0
VFG1287	icaB	intercellular adhesion protein B [Staphylococcus aureus MW2]	0.809955	0.789189	0.916667	N <= Y	0.0772802	5.00948e-07	4.39064e-08	5.61987e-08	3.22851e-08	2.32091e-07	4.41355e-07	4.54918e-07	7.7238e-07	9.42631e-08	4.05497e-07	2.70636e-08	0	6.74465e-08	0	2.37029e-07	5.3459e-06	0	0	1.26918e-07	0	1.2434e-06	2.99608e-08	1.13286e-06	0	6.79276e-07	3.50354e-08	6.43405e-08	5.20055e-08	7.2291e-08	6.71238e-08	0	0	0	4.82611e-07	3.27176e-08	2.56981e-07	1.57318e-06	1.31747e-07	0	3.68502e-08	3.41535e-07	7.90179e-08
VFG2327	fliE	flagellar hook-basal body complex protein FliE [Yersinia enterocolitica 8081]	0.696833	0.681081	0.777778	N <= Y	0.0777324	7.40049e-06	1.67799e-07	7.42801e-08	5.87924e-05	0	8.75034e-07	2.47378e-06	0	1.63761e-07	5.28699e-05	2.43243e-06	8.45106e-07	0	7.68871e-07	2.77989e-07	7.13886e-07	1.66349e-07	3.0311e-06	8.30963e-08	6.66741e-08	7.86074e-07	0	0	0	0	2.67792e-07	4.33591e-05	0	8.0603e-08	0	7.27725e-06	0	2.43582e-05	0	2.29592e-07	8.28217e-08	3.09989e-07	8.10911e-08	7.68411e-08	0	8.0862e-08	0
VFG2326	fliT	flagella protein [Yersinia enterocolitica 8081]	0.728507	0.713514	0.805556	N <= Y	0.0786871	6.57754e-06	2.34755e-07	1.87056e-07	5.77417e-05	0	8.56937e-07	1.89835e-06	0	6.8732e-08	3.26582e-05	1.82094e-06	1.26115e-06	0	1.54897e-06	4.75542e-07	6.84854e-07	0	2.47739e-06	1.39505e-07	1.67902e-07	5.93859e-07	0	2.96582e-07	0	0	2.24789e-07	4.56846e-05	0	0	7.17784e-08	5.96981e-06	0	2.36194e-05	0	6.42411e-08	0	1.24191e-07	1.36138e-07	0	0	0	0
VFG0919	chuW	Putative oxygen independent coproporphyrinogen III oxidase [Escherichia coli CFT073]	1	1	1	N <= Y	0.0795167	1.13368e-05	1.4162e-05	6.39356e-06	3.2518e-06	4.48149e-06	2.57167e-06	4.8625e-06	1.80467e-06	3.48562e-07	5.20156e-05	8.1529e-06	5.32529e-06	2.58755e-06	9.77938e-06	8.22543e-06	2.33331e-06	3.81366e-06	1.11035e-05	3.77203e-06	1.26951e-06	9.45055e-07	7.66111e-06	1.11724e-05	1.25144e-06	2.2048e-06	1.27548e-06	6.24084e-05	4.64201e-06	1.8032e-05	2.47215e-06	1.7077e-05	1.72433e-06	3.86028e-05	2.98751e-05	8.60243e-07	1.29528e-06	1.02892e-05	2.28931e-06	6.16176e-06	6.49125e-06	1.74311e-06	1.34259e-05
VFG0259	lipA	capsule polysaccharide modification protein LipA [Neisseria meningitidis MC58 ]	0.963801	0.956757	1	N <= Y	0.0799995	3.43644e-06	1.8944e-06	6.69377e-07	3.40565e-05	4.13572e-07	4.6745e-07	1.80123e-07	1.08701e-06	1.41377e-07	2.7188e-05	1.32533e-07	5.31896e-07	3.53176e-07	6.37379e-07	5.80635e-07	8.20584e-07	1.22921e-06	2.14238e-06	1.26413e-07	1.02283e-06	0	8.8712e-07	2.16732e-06	3.07507e-07	2.73304e-07	8.47091e-07	2.07033e-05	6.8753e-07	2.50487e-06	6.09552e-08	9.85853e-06	6.57788e-07	1.72248e-05	1.00562e-07	1.57076e-07	4.0728e-07	5.65469e-07	8.33286e-07	7.57228e-07	7.4085e-07	9.29877e-08	4.87948e-07
VFG0925	fepC	Ferric enterobactin transport ATP-binding protein fepC [Escherichia coli CFT073]	1	1	1	N <= Y	0.0800065	7.04646e-05	5.43936e-05	4.2059e-05	7.84968e-05	8.58494e-05	7.30742e-05	8.28696e-05	6.44948e-05	6.20545e-05	0.000155092	6.11965e-05	7.50375e-05	7.757e-05	8.12951e-05	7.2607e-05	4.2506e-05	7.06688e-05	7.96175e-05	4.30034e-05	4.76007e-05	4.17908e-05	4.32397e-05	7.52879e-05	1.96904e-05	5.739e-05	3.3184e-05	8.1271e-05	5.47858e-05	4.1288e-05	9.73374e-05	3.2561e-05	5.93104e-05	7.74431e-05	6.68877e-05	3.9342e-05	8.13466e-05	9.37991e-05	4.25751e-05	5.52999e-05	6.35749e-05	4.30504e-05	4.0531e-05
VFG0673	hypothetical lipoprotein	monocytogenes EGD-e]	0.855204	0.854054	0.861111	N <= Y	0.0807804	7.56413e-06	2.41211e-07	6.94054e-07	6.27683e-05	5.32772e-08	8.90985e-07	2.69825e-06	1.51862e-07	1.21627e-07	4.66035e-05	2.67388e-06	9.58374e-07	0	1.21578e-06	0	1.20257e-06	0	2.40793e-06	1.79176e-07	2.3961e-07	6.69997e-07	0	6.34871e-08	0	9.97633e-08	2.06085e-07	4.43888e-05	1.39014e-07	1.23591e-07	2.45841e-07	7.48916e-06	0	2.50538e-05	0	4.2355e-06	4.20109e-07	3.10514e-07	5.82842e-08	0	6.7482e-08	0	0
VFG0472	basS	sensory kinase in two-component regulatory system with BasR [Salmonella enterica LT2]	1	1	1	N <= Y	0.0809935	8.9675e-06	1.47326e-06	2.18743e-06	5.90599e-05	4.1645e-06	2.13398e-06	3.56767e-06	7.18602e-07	2.19354e-07	5.86099e-05	3.09612e-06	3.9997e-06	1.97243e-07	2.52956e-06	1.5727e-06	1.36286e-06	2.43091e-06	3.8613e-06	2.98806e-07	6.44861e-07	6.65057e-07	1.86616e-07	2.03066e-06	5.37075e-07	1.36612e-07	5.29191e-07	4.98397e-05	9.7121e-07	4.10327e-07	1.34067e-06	8.50717e-06	1.20746e-07	2.58236e-05	5.14371e-07	4.41031e-06	1.92451e-06	1.55554e-06	2.04461e-06	1.67602e-05	9.24423e-07	3.74769e-07	3.20955e-07
VFG1617	orf83	hypothetical protein [Escherichia coli 536]	1	1	1	N <= Y	0.0809935	2.75735e-05	1.87091e-05	4.27462e-05	0.000114789	2.55433e-05	5.34484e-05	1.76611e-05	2.84982e-05	5.06084e-06	6.93148e-05	3.54201e-05	8.7972e-06	4.42587e-06	1.21755e-05	2.5314e-05	1.83866e-05	5.59829e-05	8.78139e-06	4.32184e-05	1.15271e-05	1.43207e-05	9.54542e-06	6.4998e-06	2.28824e-05	1.8919e-05	1.80841e-05	8.32938e-05	4.19052e-05	2.54307e-05	1.76704e-05	1.11407e-05	5.19223e-06	0.000127804	5.72839e-06	1.07998e-05	6.66653e-06	1.01994e-05	1.64158e-05	2.65387e-05	4.49364e-05	3.84134e-05	5.85078e-05
VFG0927	fepE	Ferric enterobactin transport protein fepE [Escherichia coli CFT073]	0.809955	0.805405	0.833333	N <= Y	0.0814401	4.53735e-06	0	2.39612e-07	3.26061e-05	4.623e-08	6.20436e-07	1.76085e-06	2.28936e-08	7.63482e-08	3.23876e-05	1.14015e-06	7.07496e-07	2.614e-08	7.62424e-07	4.66211e-07	7.31134e-07	2.2883e-08	1.98145e-06	0	7.74507e-08	2.75428e-07	0	7.68905e-08	0	0	1.83733e-07	3.76595e-05	0	0	2.48953e-08	4.57292e-06	0	1.99023e-05	0	2.4128e-06	2.51971e-07	1.7111e-07	7.18881e-08	0	0	0	0
VFG2318	fliZ	putative alternative sigma factor regulatory protein [Yersinia enterocolitica 8081]	0.837104	0.821622	0.916667	N <= Y	0.0815796	5.04859e-06	1.0459e-07	2.08346e-07	4.21617e-05	0	5.79502e-07	2.51453e-06	0	5.74164e-08	3.68719e-05	1.85616e-06	5.48708e-07	0	9.70466e-07	5.27022e-07	4.29078e-07	1.94412e-08	2.06953e-06	9.71146e-08	6.23376e-08	3.67473e-07	0	6.19387e-08	0	0	1.04323e-07	3.04426e-05	1.60667e-08	3.76803e-08	3.99742e-08	4.52307e-06	0	1.75713e-05	0	8.94414e-08	3.87174e-08	2.59362e-07	3.79084e-08	1.79608e-08	0	4.4144e-08	0
VFG1089	hpt	highly similar to hexose phosphate transport protein [Listeria monocytogenes EGD-e]	0.909502	0.897297	0.972222	N <= Y	0.0816273	7.17321e-06	9.70388e-08	3.25397e-07	4.71e-05	0	1.42774e-06	2.86897e-06	9.32518e-08	1.01469e-07	5.4592e-05	3.21916e-06	1.00073e-06	7.26538e-08	1.64253e-06	8.31096e-07	9.85769e-07	8.24577e-08	2.66888e-06	8.23799e-08	2.3217e-07	3.89649e-07	4.1213e-08	1.75137e-07	6.38961e-07	0	2.4336e-07	4.86044e-05	3.40726e-08	5.99311e-08	2.11932e-08	8.15732e-06	2.12991e-08	2.06694e-05	0	3.69871e-06	7.06141e-07	1.46674e-07	6.0294e-08	5.7134e-08	0	1.8647e-08	1.72568e-08
VFG2342	flgK	flagellar hook-associated protein 1 [Yersinia enterocolitica 8081]	0.864253	0.859459	0.888889	N <= Y	0.0821091	6.00396e-06	1.39364e-06	3.27347e-07	4.84132e-05	1.59443e-08	8.11029e-07	3.77743e-06	1.12616e-07	3.4366e-08	3.96358e-05	1.69651e-06	8.07923e-07	0	1.33921e-06	2.31802e-07	7.70461e-07	6.98182e-08	2.37696e-06	1.74381e-07	2.34263e-07	4.28898e-07	0	9.2682e-08	0	0	2.24789e-07	3.80992e-05	1.44249e-08	1.0667e-06	1.79446e-08	5.9351e-06	0	1.6375e-05	0	3.3566e-06	3.53424e-07	2.50451e-07	1.17662e-07	3.22508e-08	0	1.5646e-08	0
VFG1621	orf87	hypothetical protein [Escherichia coli 536]	0.529412	0.508108	0.638889	N <= Y	0.0829561	3.89143e-06	1.17673e-07	1.54377e-07	9.21121e-05	0	8.9872e-07	0	0	0	8.94628e-05	4.8113e-08	0	0	0	8.72442e-08	1.41303e-07	0	5.52594e-08	5.75667e-08	1.86449e-07	0	0	0	0	0	0	2.28506e-07	0	1.10046e-07	0	2.4935e-06	0	4.85928e-06	0	2.13121e-07	5.23042e-07	9.94981e-08	1.13389e-07	1.06467e-07	0	0	0
VFG1667	orf44	hypothetical protein [Escherichia coli 536]	0.873303	0.875676	0.861111	N <= Y	0.0844668	6.18806e-06	1.28421e-07	1.89301e-07	4.39335e-05	0	8.13022e-07	8.61298e-07	7.19149e-08	3.15983e-08	4.6095e-05	1.46785e-06	1.1429e-06	0	1.24915e-06	9.98306e-07	8.77173e-07	5.29922e-08	2.59183e-06	7.94133e-08	8.49587e-08	3.50576e-07	0	1.12553e-07	9.15156e-08	0	2.84359e-07	4.36568e-05	0	5.6782e-08	2.724e-08	6.69128e-06	0	2.01481e-05	2.6959e-08	3.38876e-06	5.27673e-08	1.64957e-07	1.54994e-07	4.89569e-08	2.99089e-08	0	0
VFG2347	flgF	flagellar basal-body rod protein FlgF [Yersinia enterocolitica 8081]	0.809955	0.794595	0.888889	N <= Y	0.0844845	6.35853e-06	1.14011e-07	2.94439e-07	6.60987e-05	0	1.00508e-06	9.92673e-07	0	4.61582e-08	3.93045e-05	1.49205e-06	8.10961e-07	3.9055e-08	1.77981e-06	2.96007e-07	7.41699e-07	3.78067e-08	2.24794e-06	1.97928e-07	0	5.88855e-07	0	4.015e-08	4.45615e-08	0	4.05746e-08	3.6027e-05	0	7.32754e-08	1.2594e-07	6.70008e-06	0	1.81719e-05	3.84672e-08	3.84239e-06	7.54418e-08	2.18036e-07	4.57131e-08	0	5.29271e-08	3.41985e-08	0
VFG1414	whiB3	whiB3 [Mycobacterium tuberculosis H37Rv]	0.950226	0.945946	0.972222	N <= Y	0.0850216	5.6379e-06	2.16819e-07	7.34813e-07	9.64491e-07	9.99338e-07	0	3.20079e-06	1.40413e-06	4.95206e-06	5.22778e-06	5.87584e-07	2.89887e-06	0	2.18772e-06	1.07315e-06	1.30076e-06	7.937e-05	2.02787e-06	2.54379e-06	4.19643e-07	1.23547e-05	5.55243e-06	1.53406e-06	9.77479e-08	1.57344e-06	4.56101e-06	4.82022e-07	1.15556e-06	0	4.71719e-06	3.48208e-07	3.56963e-06	1.89616e-06	4.58048e-06	1.33542e-05	1.94763e-06	3.8074e-06	1.46694e-06	1.33026e-06	1.09132e-05	3.75407e-06	2.12829e-06
VFG0140	waaP	UDP-glucose: LPS alpha 1,3-glucosyltransferase WaaG [Pseudomonas aeruginosa PAO1]	0.837104	0.832432	0.861111	N <= Y	0.0856594	5.60433e-06	4.40857e-06	3.08148e-07	5.75249e-05	0	1.63862e-06	3.23463e-06	2.59096e-07	1.04498e-07	3.99953e-05	1.9441e-06	1.282e-06	0	1.72777e-06	2.80428e-08	1.53406e-06	4.57948e-07	1.41118e-05	2.90993e-06	2.01777e-07	3.03964e-07	3.37336e-08	2.53949e-07	0	3.93803e-08	1.41342e-07	3.74137e-05	0	0	7.31126e-08	6.17467e-06	0	1.71928e-05	0	2.36563e-06	1.43225e-07	6.36064e-08	1.74644e-07	2.02993e-06	2.71837e-06	0	0
VFG1690	orf67	truncated InsA protein [Escherichia coli 536]	0.533937	0.513514	0.638889	N <= Y	0.0859082	3.02555e-06	0	9.38704e-08	9.45954e-08	0	0	3.24683e-07	0	3.19535e-07	4.37134e-05	9.04101e-08	1.3169e-06	0	0	8.95126e-07	0	0	2.79666e-06	0	0	7.94712e-07	0	0	0	0	2.50375e-07	0	0	0	1.08062e-07	7.4263e-06	0	5.78716e-05	0	3.39563e-06	0	9.34845e-08	0	0	0	0	0
VFG2179	esp	Enterococcal surface protein; Esp [Enterococcus faecalis MMH594]	0.99095	0.989189	1	N <= Y	0.0865998	1.68374e-06	9.4589e-07	2.0043e-07	2.73008e-07	6.08076e-07	7.53058e-08	4.99583e-07	3.91003e-07	6.56053e-08	1.49231e-06	9.52677e-08	1.03731e-06	1.59979e-06	4.38478e-08	2.4319e-07	4.13787e-06	3.59308e-07	1.87351e-08	1.05385e-06	4.59408e-09	6.85017e-06	9.47026e-07	5.10681e-08	4.05068e-07	1.9828e-06	3.43269e-07	9.10814e-07	1.33157e-06	4.75645e-07	9.09128e-08	3.5588e-07	3.58072e-08	1.98101e-06	2.3014e-07	6.01787e-06	8.50104e-07	1.99066e-06	1.84295e-07	4.47774e-07	6.60246e-07	7.64491e-07	1.92653e-07
VFG0152	rhlR	transcriptional regulator RhlR [Pseudomonas aeruginosa PAO1]	0.832579	0.827027	0.861111	N <= Y	0.0884995	6.7524e-06	3.00576e-07	1.72919e-07	5.71496e-05	7.07487e-08	8.14809e-07	1.78508e-06	7.0071e-08	0	4.24969e-05	2.16271e-06	9.18098e-07	4.09996e-08	1.64669e-06	5.36817e-07	5.69787e-07	1.16175e-07	2.33969e-06	2.64594e-07	9.31278e-08	2.5619e-07	0	4.11253e-08	1.1316e-07	4.34654e-08	3.32482e-07	4.01459e-05	0	0	3.98123e-08	5.39031e-06	0	2.83541e-05	0	2.1379e-07	4.28008e-07	3.44416e-07	1.13265e-07	3.57762e-08	0	0	0
VFG1355	cbpD	choline binding protein D [Streptococcus pneumoniae TIGR4]	1	1	1	N <= Y	0.0892498	1.6159e-05	1.07612e-05	8.77977e-06	3.67842e-06	2.39674e-05	3.53948e-05	1.12026e-05	2.16991e-05	1.23548e-05	6.05505e-06	7.83283e-06	8.48284e-06	3.58233e-05	1.63227e-05	1.2158e-05	8.43098e-06	1.53394e-05	1.38862e-05	3.41139e-06	7.14471e-06	3.63333e-05	1.13484e-05	9.64178e-06	7.85623e-06	1.40609e-05	1.24895e-05	1.93462e-05	1.28596e-05	1.38111e-05	1.90937e-05	2.43493e-05	1.23853e-05	3.0816e-06	1.41735e-05	2.52737e-05	1.37374e-05	3.60718e-05	1.05439e-05	6.72527e-06	1.09958e-05	1.20165e-05	7.82358e-06
VFG2330	fliH	flagellar assembly protein [Yersinia enterocolitica 8081]	0.723982	0.702703	0.833333	N <= Y	0.0896281	3.8595e-06	8.36163e-08	1.08587e-07	3.78502e-05	0	4.43276e-07	1.10062e-06	3.66685e-08	0	2.17437e-05	1.09245e-06	3.26508e-07	0	7.93021e-07	3.12933e-07	4.04309e-07	4.053e-08	1.42566e-06	0	3.46947e-08	2.37626e-07	3.97732e-08	1.32048e-07	0	0	1.30492e-07	2.087e-05	0	0	1.27832e-07	4.21494e-06	0	7.10539e-06	4.12381e-08	7.71162e-08	8.0716e-08	2.72026e-07	4.21967e-08	0	0	0	0
VFG1063	orf47	putative autotransporter [Shigella flexneri YSH6000]	0.873303	0.864865	0.916667	N <= Y	0.0897309	1.0326e-05	1.61211e-07	3.43763e-07	7.03236e-05	9.06939e-08	1.33605e-06	0	8.60215e-09	7.32196e-08	6.55707e-05	3.27964e-06	1.94611e-06	0	1.32367e-06	1.20005e-07	1.06606e-06	8.1507e-08	1.82912e-06	1.81597e-07	2.43493e-07	4.51992e-07	0	9.66563e-08	0	2.8159e-08	4.17885e-07	9.17446e-05	1.8821e-08	4.41397e-08	4.61765e-08	1.52552e-05	0	1.76391e-05	1.12641e-08	4.43313e-06	2.06571e-07	3.90439e-07	7.34279e-08	2.48555e-07	0	0	0
VFG2317	pilV	putative type IV pilus protein [Yersinia enterocolitica 8081]	0.868778	0.859459	0.916667	N <= Y	0.0915979	1.87278e-06	1.83179e-08	4.3899e-08	1.84953e-06	0	5.24048e-07	5.33991e-08	3.96459e-08	9.55323e-07	7.44774e-08	4.18338e-08	0	0	6.26958e-07	0	1.41644e-07	4.93682e-08	6.46018e-08	3.07553e-08	0	1.32644e-06	7.84701e-08	4.09872e-08	5.79755e-08	2.69551e-08	6.62282e-08	4.6711e-05	1.52392e-07	5.3822e-08	2.1903e-07	6.13551e-09	9.27205e-08	8.91039e-06	5.88934e-08	1.0521e-06	0	1.69086e-07	7.78745e-08	5.70111e-09	2.07377e-08	2.32077e-07	9.5e-08
VFG2344	flgI	flagellar P-ring protein precursor [Yersinia enterocolitica 8081]	0.828054	0.821622	0.861111	N <= Y	0.0925146	5.53399e-06	1.75267e-08	3.72931e-07	5.21212e-05	2.99815e-07	6.85483e-07	1.89883e-06	9.43189e-08	7.69723e-08	3.68632e-05	1.61396e-06	4.41359e-07	0	1.15645e-06	7.5409e-07	7.03048e-07	5.21258e-08	2.22473e-06	1.5623e-07	1.04462e-07	4.92635e-07	0	1.10713e-07	0	0	1.39855e-07	2.96646e-05	0	5.05141e-08	1.33973e-07	5.00134e-06	0	1.50814e-05	0	3.62113e-06	2.9068e-07	1.159e-07	7.623e-08	2.40783e-08	2.94199e-08	2.35756e-08	0
VFG0878	fimG	FimG protein precursor [Escherichia coli CFT073]	0.80543	0.794595	0.861111	N <= Y	0.0929722	9.56967e-06	9.14499e-08	7.46846e-07	6.58461e-05	0	9.55223e-07	0	1.50938e-07	2.07831e-07	6.99957e-05	3.50928e-06	1.08635e-06	0	2.33236e-06	4.4667e-08	1.61388e-06	8.03789e-08	3.35714e-06	1.66676e-07	8.91572e-08	3.4774e-07	0	2.36231e-07	2.69302e-07	0	7.90295e-07	6.7588e-05	9.19167e-08	1.08098e-07	1.02698e-07	1.0262e-05	0	2.84035e-05	0	4.83735e-06	5.5375e-08	3.48877e-07	1.62654e-07	0	0	5.03037e-08	0
VFG0359	ybtE	yersiniabactin siderophore biosynthetic protein [Yersinia pestis CO92]	1	1	1	N <= Y	0.0953097	7.90624e-06	3.95061e-06	1.06497e-06	5.25305e-05	1.62397e-06	1.34099e-05	3.93441e-06	6.13232e-06	2.441e-06	3.87617e-05	1.30024e-06	8.82e-06	2.43182e-05	1.9245e-06	3.88637e-06	2.72525e-06	6.60672e-06	9.22401e-06	2.80342e-06	3.37726e-06	1.56889e-06	5.72061e-06	2.58312e-06	1.42363e-06	5.44486e-07	2.44512e-06	3.59413e-05	7.62203e-07	4.31522e-06	1.22204e-05	8.30714e-06	1.74364e-06	1.03687e-05	9.07399e-07	3.64814e-06	8.32907e-06	2.96358e-06	2.34953e-06	1.83762e-06	6.73911e-07	1.15261e-05	2.53934e-06
VFG0875	fimC	Chaperone protein fimC precursor [Escherichia coli CFT073]	0.846154	0.832432	0.916667	N <= Y	0.0961249	1.06775e-05	1.03124e-07	6.19094e-07	6.25672e-05	3.48106e-08	1.71756e-06	0	6.93691e-08	7.56328e-08	5.47007e-05	2.98006e-06	1.2143e-06	0	1.66898e-06	1.07316e-06	8.00715e-07	3.8414e-08	8.73458e-06	3.1348e-07	1.53966e-07	1.45218e-07	0	1.22385e-07	1.62232e-06	1.71613e-07	2.47194e-07	9.39854e-05	3.17463e-08	1.20165e-07	3.94925e-08	5.07966e-06	0	2.66139e-05	3.90851e-08	4.42099e-06	2.38345e-07	2.0499e-07	1.49807e-07	3.53469e-08	0	3.4471e-08	0
VFG1593	orf59	hypothetical protein [Escherichia coli 536]	1	1	1	N <= Y	0.0970184	9.02691e-05	7.45929e-05	4.96055e-05	4.96511e-05	6.64548e-05	9.28006e-05	6.11919e-05	0.000115306	7.36024e-05	0.000144013	9.57404e-05	0.000110389	7.21043e-05	8.92805e-05	8.68069e-05	9.34472e-05	5.60154e-05	8.10732e-05	4.77895e-05	9.3587e-05	9.8123e-05	7.31652e-05	8.13038e-05	3.27513e-05	5.24148e-05	5.87618e-05	7.87037e-05	0.000100884	7.54819e-05	0.000116705	5.3315e-05	7.40393e-05	7.61585e-05	6.20641e-05	0.000158871	5.15955e-05	0.000118418	8.43109e-05	8.76358e-05	0.000102218	6.67022e-05	4.43082e-05
VFG1468	ORF17	putative F17-like fimbrial chaperone [Escherichia coli 536]	0.764706	0.745946	0.861111	N <= Y	0.0974203	6.98773e-06	2.40011e-08	3.19933e-08	3.73599e-06	3.26025e-08	6.79007e-08	0	0	7.42003e-08	5.33965e-05	1.84018e-07	2.46884e-06	0	0	6.73346e-07	1.27971e-06	3.56906e-08	2.39562e-06	3.41481e-07	3.10426e-08	1.00639e-06	0	1.96385e-07	0	0	2.40529e-07	4.3962e-05	6.11725e-08	1.60541e-07	0	6.76434e-06	0	4.90071e-05	0	1.78593e-07	2.24218e-07	3.61648e-07	0	3.57762e-08	0	1.04678e-07	0
VFG2548	wcbR	capsular polysaccharide biosynthesis fatty acid synthase [Burkholderia pseudomallei K96243]	0.99095	0.994595	0.972222	N <= Y	0.100214	5.72405e-06	1.03963e-05	6.44015e-06	2.65214e-06	1.11018e-05	3.20941e-06	3.65225e-06	1.61621e-07	8.5017e-07	3.43257e-05	3.31372e-06	9.40254e-07	1.5559e-06	2.67905e-06	3.89532e-07	1.98853e-05	9.58469e-06	8.62281e-06	2.75699e-06	1.13945e-06	6.55566e-06	1.03729e-06	4.93896e-06	4.56924e-06	3.41015e-06	1.55787e-05	1.09535e-06	5.79793e-06	3.00969e-06	2.03497e-05	3.32178e-07	1.12589e-06	1.6909e-05	1.03388e-06	5.5181e-06	1.70783e-05	9.13865e-07	1.8222e-06	3.8664e-06	7.76069e-06	2.53931e-06	7.82859e-06
VFG0272	ureE	urease accessory protein [Helicobacter pylori 26695]	0.995475	0.994595	1	N <= Y	0.100509	7.36311e-06	1.49154e-06	2.84904e-06	7.23681e-07	7.79815e-06	1.644e-05	2.45262e-06	8.2924e-06	6.58541e-06	2.5882e-06	3.31885e-06	1.48701e-06	0	1.77216e-06	4.27348e-06	5.34412e-06	2.17633e-06	2.02047e-06	4.15274e-06	2.48164e-06	4.63904e-06	5.0163e-06	2.72111e-06	5.09645e-06	3.14271e-06	5.30617e-06	1.71878e-05	1.05768e-05	3.66537e-06	1.42554e-05	2.62064e-06	3.65123e-06	1.42153e-06	3.99262e-06	2.0635e-05	4.68229e-06	1.26548e-05	4.00063e-06	4.07126e-06	8.47094e-06	8.93852e-06	2.30082e-06
VFG1505	z1204	Z1204 protein [Escherichia coli 536]	1	1	1	N <= Y	0.101695	0.000101391	0.000107891	0.000120491	0.000136158	9.73053e-05	0.000109677	0.000117745	6.23319e-05	6.64156e-05	0.000141985	6.68027e-05	0.000127992	0.00016793	8.32105e-05	6.55638e-05	0.000188331	9.31204e-05	6.66534e-05	0.000141458	4.97601e-05	0.000135335	0.000102878	0.000100942	0.000238009	0.000161289	0.000135041	0.000113592	9.21829e-05	7.19823e-05	4.97727e-05	0.000163063	0.000100201	0.000141355	6.68903e-05	2.61438e-05	0.000151254	0.000108268	7.66441e-05	3.80176e-05	5.28752e-05	9.31708e-05	0.000101381
VFG0457	csgB	minor curlin subunit precursor, nucleator for assembly of adhesive surface organelles [Salmonella enterica LT2]	0.733032	0.72973	0.75	N <= Y	0.102002	6.45426e-06	1.09641e-07	4.85353e-08	5.86353e-05	4.96447e-08	7.6234e-07	2.40506e-06	4.91691e-08	5.35016e-08	4.48906e-05	9.81669e-07	5.1406e-07	0	1.71491e-06	5.88899e-07	7.83436e-07	5.43471e-08	1.61571e-06	2.71479e-07	0	4.62265e-07	0	5.77156e-08	5.64631e-08	0	3.13699e-07	3.7291e-05	0	0	1.11746e-07	5.43118e-06	0	2.01344e-05	0	4.4762e-06	1.76379e-07	5.59677e-08	0	0	0	0	0
VFG1696	c3559	Hypothetical protein [Escherichia coli CFT073]	0.99095	0.994595	0.972222	N <= Y	0.103796	6.88396e-06	3.91149e-07	2.09545e-07	0.000107212	9.06041e-07	2.21501e-06	8.491e-06	3.44935e-06	6.73978e-06	2.97042e-05	5.25347e-07	2.0003e-06	5.17858e-07	2.84181e-06	2.15052e-05	1.11516e-06	2.92163e-06	3.00264e-08	2.59536e-07	5.07519e-07	2.84685e-06	3.88329e-06	1.47974e-05	1.51532e-07	6.85771e-08	4.18411e-06	4.45145e-07	1.16336e-07	3.09897e-07	1.78225e-05	5.4178e-06	1.06658e-07	1.89826e-05	1.44569e-05	3.85877e-06	7.50933e-07	1.19276e-06	2.90348e-07	1.14798e-07	5.30137e-08	1.20217e-06	6.91851e-06
VFG2335	fliM	flagellar motor switch protein FliM [Yersinia enterocolitica 8081]	0.819005	0.8	0.916667	N <= Y	0.103982	5.43184e-06	7.35119e-08	2.44063e-07	4.24438e-05	2.49642e-08	9.5837e-07	1.60022e-06	0	1.61422e-07	4.20366e-05	1.99888e-06	7.71327e-07	0	1.37271e-06	5.99295e-07	8.40985e-07	5.46576e-08	2.51604e-06	2.73031e-08	1.10517e-07	5.19077e-07	0	8.70681e-08	0	0	1.17319e-07	3.36185e-05	0	5.29677e-08	1.12384e-07	5.50146e-06	0	1.74722e-05	2.78063e-08	5.02916e-08	1.9049e-07	1.2153e-07	5.32884e-08	2.52478e-08	0	5.05482e-08	0
VFG1731	c3610	Putative receptor [Escherichia coli CFT073]	1	1	1	N <= Y	0.104707	1.88251e-05	1.19421e-05	7.4832e-06	0.000161589	1.04288e-05	8.05744e-06	1.68125e-05	5.70348e-06	2.02627e-05	8.09232e-05	2.72788e-06	8.63273e-06	1.55445e-06	1.1462e-05	4.60045e-05	9.36804e-06	7.63722e-06	3.02869e-06	7.16182e-06	7.48052e-06	1.00006e-05	2.22886e-05	3.93776e-05	2.26592e-05	2.22671e-05	1.16374e-05	1.81589e-05	6.5248e-06	1.12562e-05	3.70475e-05	4.80712e-05	4.79308e-06	2.64379e-05	8.8951e-06	8.58774e-06	7.72828e-06	4.41256e-06	9.67686e-06	2.79526e-06	6.6063e-06	5.8844e-06	1.88338e-05
VFG1516	l0015	L0015 protein [Escherichia coli 536]	0.877828	0.881081	0.861111	N <= Y	0.10623	1.00389e-06	4.82586e-08	4.99288e-07	1.91648e-06	2.19639e-07	1.86914e-07	2.80868e-08	1.11078e-06	2.8796e-08	8.77174e-07	2.77608e-06	4.04441e-08	0	2.01111e-06	1.00927e-06	2.50067e-08	0	2.02996e-06	2.81921e-07	8.49517e-07	1.15245e-07	3.5031e-08	8.05802e-07	4.49195e-08	0	2.13909e-07	9.78466e-08	2.07085e-06	1.33826e-07	2.42873e-07	6.08318e-08	3.02226e-08	1.50404e-07	1.02587e-07	5.60575e-08	2.91269e-08	5.89052e-07	1.90924e-06	4.92945e-07	1.24131e-06	7.74545e-06	8.87565e-06
VFG2053	gspJ	putative type II secretion protein [Shigella dysenteriae Sd197]	0.705882	0.691892	0.777778	N <= Y	0.106392	4.64393e-06	0	2.0992e-07	5.55386e-05	0	0	0	0	0	4.55023e-05	2.77831e-06	1.0107e-06	0	1.10898e-06	3.67457e-08	7.64324e-07	4.71187e-08	1.6715e-06	0	2.11008e-07	8.5439e-08	0	1.50117e-07	0	0	2.02273e-07	3.19742e-05	0	9.13236e-08	8.8839e-08	3.09666e-06	0	2.03714e-05	0	2.56962e-06	4.69187e-08	2.58062e-07	0	4.33173e-08	0	0	3.30874e-08
VFG1361	pspA	pneumococcal surface protein A [Streptococcus pneumoniae TIGR4]	1	1	1	N <= Y	0.107168	1.95511e-05	1.10306e-05	1.15615e-05	9.32961e-06	1.98272e-05	2.81338e-05	1.42944e-05	2.29618e-05	3.02709e-05	8.401e-06	1.04691e-05	1.19955e-05	7.31084e-05	6.0243e-06	1.65037e-05	1.60169e-05	1.621e-05	1.07159e-05	6.72618e-06	1.31365e-05	2.70259e-05	1.59294e-05	1.47647e-05	1.28269e-05	7.85009e-06	1.70176e-05	2.43338e-05	2.15944e-05	1.66948e-05	1.8697e-05	6.5294e-05	1.13875e-05	3.60352e-06	1.88938e-05	7.50681e-05	1.42592e-05	2.77176e-05	1.73431e-05	9.46747e-06	1.99161e-05	1.75917e-05	1.58478e-05
VFG2055	gspL	putative general secretion pathway for protein export [Shigella dysenteriae Sd197]	0.764706	0.751351	0.833333	N <= Y	0.10736	5.02546e-06	6.22402e-08	2.81526e-07	3.69876e-05	0	0	0	0	7.188e-08	2.76129e-05	9.34606e-07	1.1565e-06	0	1.41902e-06	1.89806e-08	7.34291e-07	4.86773e-08	1.8769e-06	0	1.95102e-08	3.865e-07	0	1.56914e-07	0	2.66543e-08	2.22258e-07	5.26378e-05	2.01141e-08	0	5.0044e-08	1.85069e-06	0	3.08537e-05	0	3.62808e-06	1.21177e-07	2.16465e-07	1.18645e-07	4.49706e-08	0	0	0
VFG2352	flgA	flagella basal body P-ring formation protein FlgA [Yersinia enterocolitica 8081]	0.769231	0.767568	0.777778	N <= Y	0.108749	5.45396e-06	1.0676e-07	2.12669e-07	4.72761e-05	0	5.60051e-07	2.12013e-06	0	3.90717e-08	3.54778e-05	1.53622e-06	1.16499e-06	0	1.3208e-06	3.60279e-07	6.90592e-07	3.96892e-08	2.01731e-06	0	9.54463e-08	3.00078e-07	0	8.42983e-08	0	0	1.7038e-07	3.55208e-05	0	0	0	4.55306e-06	0	1.40719e-05	0	2.88499e-06	3.3976e-07	1.41196e-07	1.16085e-07	0	0	0	0
VFG0934	entA	2,3-dihydro-2,3-dihydroxybenzoate dehydrogenase [Escherichia coli CFT073]	1	1	1	N <= Y	0.109675	3.43217e-05	3.18854e-05	1.41815e-05	0.000107441	1.07692e-05	2.81401e-05	2.22134e-05	1.75278e-05	2.0691e-05	0.000104602	2.96267e-05	2.66103e-05	1.20613e-05	4.22047e-05	4.62142e-05	3.09373e-05	3.72493e-05	2.76022e-05	4.32257e-05	1.80685e-05	2.85807e-05	1.5513e-05	3.48077e-05	8.14116e-06	9.14425e-06	1.96131e-05	9.64755e-05	1.31733e-05	1.23944e-05	3.41414e-05	3.73304e-05	1.04601e-05	6.83119e-05	2.92556e-05	4.06096e-05	1.19656e-05	2.60989e-05	2.60494e-05	4.60032e-05	2.00509e-05	9.31853e-06	1.70864e-05
VFG1023	orf7	putative transcriptional regulator [Shigella flexneri YSH6000]	1	1	1	N <= Y	0.110309	1.06772e-05	5.04533e-06	2.91991e-06	4.69701e-05	4.32025e-06	5.63222e-06	3.15058e-06	4.90896e-06	2.25469e-06	4.33259e-05	5.1437e-06	2.59983e-06	6.23848e-07	2.05423e-06	7.32107e-06	8.71752e-07	4.325e-06	4.35672e-06	1.9957e-06	1.63987e-06	3.8744e-06	3.33752e-06	2.24664e-06	7.40441e-07	3.93579e-06	2.12041e-06	4.70953e-05	3.03769e-06	4.03291e-06	7.31987e-06	6.46917e-06	5.84339e-06	4.49043e-05	3.93842e-06	9.22711e-06	3.84177e-06	5.97966e-06	9.28001e-06	2.66434e-06	5.16876e-06	3.64676e-06	2.34887e-06
VFG0038	bplA	probable oxidoreductase [Bordetella pertussis Tohama I]	1	1	1	N <= Y	0.111585	7.5776e-06	1.46789e-05	2.41821e-06	1.60231e-06	2.48258e-06	6.14526e-06	3.58435e-06	2.71265e-05	2.54376e-06	5.27666e-06	8.35594e-06	8.01338e-06	7.38613e-06	8.86001e-06	6.87342e-06	1.75713e-06	6.49233e-06	7.84765e-06	6.15169e-06	8.75538e-06	5.22916e-06	1.78009e-05	2.18573e-05	6.99869e-06	1.71899e-06	3.25232e-06	2.79969e-06	5.69098e-06	7.05227e-06	4.29936e-06	1.4835e-06	3.12175e-06	1.49941e-05	2.56287e-06	8.69441e-06	3.18744e-06	5.42922e-06	3.01757e-05	4.00132e-06	4.47538e-06	2.75516e-06	2.6883e-06
VFG0658	SF2994	orf, conserved hypothetical protein [Shigella flexneri 301]	0.547511	0.535135	0.611111	N <= Y	0.111923	2.08208e-06	1.17807e-07	1.25161e-07	2.66543e-05	0	1.44236e-07	2.4449e-07	0	0	1.7337e-05	6.02734e-08	3.95552e-08	0	7.18863e-08	0	2.14801e-07	1.54276e-07	0	3.50039e-08	5.61723e-08	0	3.33629e-08	0	0	0	1.50408e-07	2.8105e-05	2.85373e-08	3.34633e-08	0	3.07111e-06	0	2.9367e-06	0	1.61191e-06	0	3.05584e-07	3.41592e-08	0	0	0	0
VFG0119	algR	alginate biosynthesis regulatory protein AlgR [Pseudomonas aeruginosa PAO1]	1	1	1	N <= Y	0.112227	0.000160685	0.000106507	0.000117833	0.000282522	0.000187975	0.000210424	0.000150491	0.000125836	0.000125667	0.000222232	0.000120669	9.17468e-05	0.000175237	8.94731e-05	0.000132363	0.00018184	0.000101381	6.23269e-05	0.000211946	0.000118122	0.000170648	0.000149825	0.000187981	0.000173638	0.000144781	0.000179744	0.000195417	0.000179574	0.000135818	0.000121983	0.000278841	0.000139042	0.000135953	8.1459e-05	0.000271383	0.000110487	0.000150643	0.00016143	0.000139286	0.000171997	0.00013795	0.000121558
VFG1921	ptmB	acylneuraminate cytidylyltransferase [Campylobacter jejuni NCTC 11168]	1	1	1	N <= Y	0.112873	8.0973e-06	1.33037e-05	8.66664e-06	1.01461e-06	1.37176e-05	3.99816e-06	5.08567e-06	2.36128e-06	6.59491e-06	4.10126e-06	1.37272e-05	4.44074e-06	7.76814e-07	2.29925e-06	4.54261e-06	8.22448e-07	2.30158e-06	2.59972e-06	1.08012e-05	7.35986e-06	7.18674e-06	4.99971e-06	7.3219e-06	4.53142e-06	8.34298e-06	2.62211e-06	5.21861e-06	7.19732e-06	1.00523e-05	5.94596e-06	1.64743e-07	3.54142e-06	4.26404e-06	4.17648e-06	7.35499e-06	3.60144e-06	7.86433e-06	4.17806e-06	1.86998e-05	4.25023e-06	2.21809e-05	4.13065e-06
VFG2351	flgB	flagellar basal-body rod protein FlgB [Yersinia enterocolitica 8081]	0.764706	0.751351	0.833333	N <= Y	0.11311	7.45918e-06	1.26099e-06	1.63165e-06	3.23029e-05	0	7.93246e-07	4.1983e-06	1.29404e-07	6.7743e-08	8.07098e-05	1.6496e-06	2.91854e-07	0	7.16921e-07	2.75801e-07	4.13108e-07	0	1.19403e-06	3.77882e-07	1.55423e-07	1.8324e-07	0	0	5.10705e-08	7.64609e-08	5.1818e-07	7.51072e-05	0	5.44703e-06	0	4.56225e-06	0	1.52069e-05	0	8.05234e-06	4.80865e-07	2.99651e-07	0	1.79123e-07	0	1.90858e-07	0
VFG2045	bvgS	virulence sensor protein [Bordetella pertussis Tohama I]	1	1	1	N <= Y	0.114172	0.000159715	0.000128541	0.000204455	0.000433376	0.000230066	0.000193541	0.000185692	3.12761e-05	7.79925e-05	0.000250844	7.76783e-05	0.000105473	0.000320029	0.000103227	0.000102401	0.00030563	0.000165746	4.06473e-05	0.000256051	6.25573e-05	0.000215805	0.000174472	0.00011986	0.00038532	0.000240482	0.000235795	0.000106344	0.000171396	0.000112487	5.60489e-05	0.000408473	0.000195126	0.000208331	4.54809e-05	6.51371e-05	0.000157242	0.000111704	9.43891e-05	6.96837e-05	9.71932e-05	0.000126864	0.000145294
VFG0527	sitC	Salmonella iron transporter: fur regulated [Salmonella enterica LT2]	0.882353	0.875676	0.916667	N <= Y	0.114204	4.87941e-06	8.69718e-08	5.9946e-08	4.86789e-05	2.76891e-07	0	2.24313e-06	2.03993e-06	7.24125e-07	4.46224e-05	5.6033e-08	3.62834e-07	5.074e-07	1.03157e-06	3.43881e-06	1.5705e-06	2.52527e-07	2.18836e-06	6.37071e-08	1.78311e-07	4.82125e-07	0	3.38598e-08	6.42442e-08	9.61963e-08	4.10615e-07	3.45373e-05	1.28162e-07	2.37566e-07	0	2.59262e-06	0	1.08108e-05	5.34736e-08	1.17347e-07	5.34949e-07	1.45978e-06	5.33215e-07	3.11152e-08	0	3.87687e-07	3.10136e-07
VFG2093	VCA0108	hypothetical protein [Vibrio cholerae N16961]	0.904977	0.886486	1	N <= Y	0.114671	6.47576e-06	2.08942e-07	5.17709e-08	5.86659e-05	4.9424e-07	1.6283e-08	4.93944e-08	1.74145e-07	4.93231e-07	8.12617e-05	2.4775e-06	0	5.20848e-07	0	3.28919e-06	1.38114e-06	1.34513e-07	3.96469e-06	2.62549e-07	1.23668e-07	4.5923e-07	0	2.0282e-07	0	2.11619e-08	2.65016e-07	1.80831e-05	4.72879e-08	4.92132e-07	3.90815e-08	1.05402e-05	0	1.57823e-05	2.60191e-07	1.70894e-08	4.64579e-07	4.60294e-07	7.55871e-08	1.28492e-07	2.19454e-08	1.74793e-08	9.85561e-08
VFG2332	fliJ	flagellar protein FliJ [Yersinia enterocolitica 8081]	0.773756	0.762162	0.833333	N <= Y	0.115346	7.41949e-06	4.34614e-08	2.3087e-07	6.39158e-05	0	4.53283e-07	2.19381e-06	0	2.54494e-07	5.21447e-05	3.16863e-06	1.24038e-06	0	1.3741e-06	6.04815e-07	8.71685e-07	1.93887e-07	2.60316e-06	1.93704e-07	1.03615e-07	7.32961e-07	0	2.74539e-07	0	0	1.38721e-07	4.40724e-05	5.34111e-08	6.26307e-08	6.64435e-08	6.16868e-06	0	2.72157e-05	0	1.18933e-07	3.86128e-07	1.72441e-07	0	5.97076e-08	0	0	0
VFG0360	ybtT	yersiniabactin biosynthetic protein YbtT [Yersinia pestis CO92]	0.628959	0.6	0.777778	N <= Y	0.115961	3.49597e-06	9.60043e-08	3.18739e-08	5.14627e-05	0	0	0	0	3.51354e-08	4.02018e-05	3.0699e-08	8.88013e-07	0	2.11153e-06	5.5667e-08	4.37616e-07	0	3.11473e-06	1.78285e-07	8.58304e-08	2.36115e-07	0	7.58055e-08	3.392e-08	0	1.91518e-07	4.1291e-05	2.94957e-08	3.45871e-08	3.66927e-08	6.13895e-06	0	1.36304e-05	0	9.8519e-08	7.10783e-08	0	6.95931e-08	0	0	0	0
VFG1107	VC1774	conserved hypothetical protein [Vibrio cholerae N16961]	0.977376	0.978378	0.972222	N <= Y	0.116142	9.98375e-06	2.1803e-06	9.6789e-07	6.01376e-05	1.91945e-07	8.84083e-06	5.02576e-07	2.54158e-07	8.03185e-08	8.76065e-05	3.2275e-06	6.0036e-06	1.10256e-06	1.67833e-06	1.94114e-07	1.62644e-06	2.14376e-07	2.1995e-06	9.85916e-07	4.73306e-06	6.64158e-07	3.30875e-06	1.25407e-07	2.41119e-07	6.1195e-07	2.30294e-07	3.26405e-05	3.80844e-07	5.64395e-07	1.8727e-07	7.17896e-06	0	2.01208e-05	2.34108e-06	5.53338e-06	1.319e-06	3.09582e-06	1.06599e-06	1.822e-07	0	1.512e-06	5.20435e-08
VFG2208	BMEII0025	Attachment mediating protein VirB1 Homolog [Brucella melitensis 16M]	0.723982	0.697297	0.861111	N <= Y	0.116929	4.43513e-06	5.1021e-08	4.21319e-07	0	0	4.18816e-07	3.14615e-08	4.97783e-06	4.1665e-08	7.05704e-05	0	3.7029e-07	1.70845e-07	0	8.93122e-08	2.0768e-06	9.34757e-07	1.41124e-07	0	4.92033e-07	1.08381e-07	2.05927e-07	4.703e-06	1.64535e-07	0	3.80858e-07	9.06336e-05	1.77845e-07	4.29136e-08	1.00858e-07	0	2.91958e-07	2.4707e-05	3.58791e-07	2.44473e-07	0	1.0631e-07	5.59664e-07	0	0	0	5.06198e-06
VFG0369	int	integrase [Yersinia pestis CO92]	0.755656	0.751351	0.777778	N <= Y	0.117458	4.93792e-06	1.52786e-08	2.02903e-08	3.93926e-05	0	0	0	0	6.70994e-08	8.79391e-05	5.85344e-08	4.10397e-07	0	1.05012e-06	6.52263e-08	5.13897e-07	9.05582e-08	1.83005e-06	1.74569e-07	0	3.00613e-07	0	4.82563e-08	1.44273e-07	2.47055e-08	9.70157e-08	2.85565e-05	1.86435e-08	8.76024e-08	1.00183e-07	4.86225e-06	0	1.9748e-05	0	2.04182e-07	4.5247e-08	0	4.43015e-08	2.09898e-08	5.11712e-08	0	0
VFG2354	flgN	flagella synthesis protein FlgN [Yersinia enterocolitica 8081]	0.769231	0.756757	0.833333	N <= Y	0.117886	6.96838e-06	4.46687e-08	2.37284e-07	6.03246e-05	0	7.57046e-07	2.99353e-06	6.00956e-08	0	4.42402e-05	2.05683e-06	7.49902e-07	0	1.28946e-06	4.72048e-07	8.14453e-07	6.64242e-08	1.71995e-06	6.63616e-08	2.12987e-07	5.6499e-07	0	1.41083e-07	0	0	3.56437e-07	4.02564e-05	0	1.93111e-07	6.82892e-08	6.40607e-06	0	2.95145e-05	0	4.03381e-06	2.67384e-07	2.36308e-07	1.94281e-07	1.22732e-07	0	6.22463e-08	0
VFG1482	ORF31	hypothetical protein [Escherichia coli 536]	0.683258	0.67027	0.75	N <= Y	0.117949	2.9611e-06	1.88907e-08	6.91228e-08	2.39992e-05	0	2.61227e-06	0	0	2.99233e-08	3.77875e-05	6.80026e-07	0	0	5.49809e-07	0	6.1612e-07	4.6659e-08	2.03695e-06	3.96427e-08	7.33041e-08	1.85672e-07	0	1.0694e-07	1.02154e-06	0	4.40402e-07	1.49067e-06	0	0	1.444e-08	3.54521e-06	0	1.48734e-05	0	2.37486e-06	3.75473e-08	5.14417e-08	7.3771e-08	2.67175e-08	3.69764e-08	0	2.73749e-08
VFG1382	pcaA	umaA2 [Mycobacterium tuberculosis H37Rv]	0.99095	0.989189	1	N <= Y	0.118142	7.31715e-06	2.14643e-06	1.77145e-06	5.32618e-05	6.24219e-07	7.32498e-07	5.95866e-06	5.1733e-07	1.50348e-06	4.50178e-05	1.91682e-06	2.11924e-06	1.02926e-06	5.60669e-06	5.29559e-07	2.01077e-06	2.82475e-06	2.91637e-06	6.30352e-07	7.26752e-07	1.55831e-06	5.49697e-06	2.45999e-07	2.00389e-07	1.34228e-07	1.55146e-06	3.08962e-05	1.851e-06	2.05985e-08	9.07076e-08	6.61548e-06	1.05723e-06	1.5429e-05	6.42996e-06	1.52937e-05	1.05177e-06	3.87772e-07	1.32934e-06	6.77448e-08	0	2.32486e-06	4.14244e-07
VFG0178	xcpV	general secretion pathway protein I [Pseudomonas aeruginosa PAO1]	0.542986	0.524324	0.638889	N <= Y	0.119678	2.64519e-06	4.4981e-08	0	1.61398e-05	0	2.93208e-07	0	0	7.4144e-08	3.674e-05	1.15067e-07	5.95784e-07	0	6.18323e-07	7.12045e-07	8.08836e-07	6.59661e-08	1.58599e-06	3.67541e-07	5.3619e-08	6.32157e-08	0	7.00548e-08	0	0	1.42582e-07	2.50974e-05	0	0	0	4.85799e-06	0	5.03439e-06	0	1.29246e-06	0	0	0	0	0	0	0
VFG0462	csgG	putative transcriptional regulator in curly assembly/transport, 2nd curli operon [Salmonella enterica LT2]	0.79638	0.794595	0.805556	N <= Y	0.119958	3.67046e-06	1.58822e-08	2.55772e-07	2.53684e-05	0	3.10583e-07	2.77688e-06	5.47706e-08	2.32501e-08	2.48651e-05	1.62798e-06	5.74946e-07	0	7.85957e-07	4.29317e-07	3.34854e-07	2.36175e-08	1.22307e-06	4.71905e-08	0	3.37635e-07	0	7.5244e-08	0	0	2.1705e-07	2.77356e-05	0	2.28873e-08	0	3.88071e-06	0	1.33846e-05	0	1.6543e-06	3.57412e-07	9.58526e-08	2.30259e-08	0	0	0	0
VFG0933	entB	Isochorismatase [Escherichia coli CFT073]	0.837104	0.837838	0.833333	N <= Y	0.120045	3.34413e-06	5.4445e-08	1.44608e-07	3.36261e-05	0	4.96858e-07	1.73127e-06	3.13921e-08	5.45839e-08	1.95291e-05	1.24355e-06	2.21978e-07	0	1.01571e-06	3.4481e-07	2.12723e-07	3.4698e-08	1.05374e-06	5.77755e-08	1.8543e-08	2.29549e-07	1.10134e-08	2.45658e-08	7.50102e-08	3.5389e-08	7.44767e-08	1.46574e-05	0	3.36252e-08	2.37815e-08	2.62187e-06	0	5.20634e-06	1.17681e-08	2.89466e-06	1.11424e-07	1.44014e-07	5.63813e-08	1.06853e-08	1.30558e-08	0	0
VFG0143	waaF	heptosyltransferase I [Pseudomonas aeruginosa PAO1]	0.977376	0.972973	1	N <= Y	0.120846	7.5336e-06	2.24616e-07	3.70647e-07	5.15274e-05	1.31698e-06	2.34511e-06	3.6711e-06	3.89673e-06	9.59245e-07	3.70319e-05	2.46282e-06	1.30469e-06	7.72373e-07	8.15132e-06	6.00791e-06	1.17171e-06	3.29752e-07	1.76117e-06	1.28252e-06	5.12433e-07	5.43945e-07	3.67542e-06	5.63139e-07	4.4471e-07	6.02672e-07	2.97749e-07	3.3087e-05	1.59274e-07	8.1147e-07	5.72183e-07	7.50092e-06	1.73382e-07	1.46983e-05	1.30615e-06	4.44217e-06	1.90967e-06	2.34058e-06	9.29487e-07	1.61886e-06	0	9.40233e-06	2.86477e-06
VFG1025	orf9	putative anaerobic decarboxylate transporter [Shigella flexneri YSH6000]	1	1	1	N <= Y	0.122219	6.20694e-05	4.83742e-05	7.54972e-05	0.000154058	4.05986e-05	4.96684e-05	5.87573e-05	1.00815e-05	3.04136e-05	0.000109374	1.51481e-05	7.82082e-05	0.00012137	3.61861e-05	5.38318e-05	0.000145888	6.06104e-05	1.28361e-05	7.20618e-05	2.44241e-05	9.59604e-05	8.2629e-05	6.65011e-05	0.000116304	0.000100121	8.05232e-05	6.7162e-05	6.75319e-05	5.6978e-05	2.67381e-05	0.000159729	6.73425e-05	9.13898e-05	3.53194e-05	1.85016e-05	0.000107261	5.30286e-05	5.47503e-05	2.4783e-05	6.92878e-05	4.24201e-05	5.50143e-05
VFG1248	fleQ	transcriptional regulator FleQ [Pseudomonas aeruginosa PAO1]	1	1	1	N <= Y	0.124298	0.000225247	0.000235276	0.000392891	0.000465951	0.000224583	0.000217101	0.000337451	8.93831e-05	0.000233516	0.000402589	0.000129694	0.000231158	0.000410264	0.000164193	0.000135159	0.000402391	0.000186012	0.000155417	0.000272163	0.000208882	0.000373608	0.000173263	0.000188017	0.000353636	0.00031675	0.000226237	0.000245811	0.000155105	0.000167793	9.63272e-05	0.000408272	0.000296506	0.000372308	0.000142556	6.57917e-05	0.000331736	0.000215127	0.000162314	9.16874e-05	0.000292133	0.000206402	0.000220589
VFG1321	isdE	ORFID:MW1015~hypothetical protein, similar to ferrichrome ABC transporter [Staphylococcus aureus MW2]	1	1	1	N <= Y	0.124997	7.36336e-06	9.14132e-06	4.15135e-06	8.43075e-07	5.01633e-06	1.39566e-05	9.16732e-06	1.17866e-05	5.34413e-06	5.46906e-06	1.7699e-06	8.61196e-06	1.62211e-06	1.56146e-06	4.27917e-06	2.75667e-06	8.22398e-06	5.82592e-07	4.68313e-06	8.23349e-06	4.3217e-06	6.23926e-06	1.26262e-05	5.15296e-06	8.21287e-06	5.24695e-06	4.09188e-06	6.90301e-06	3.72523e-06	1.13381e-05	1.93396e-06	6.58611e-06	9.87896e-06	4.89601e-06	1.97637e-05	4.64132e-06	1.28951e-05	4.04463e-06	6.42478e-06	7.42299e-06	4.07631e-06	2.06425e-06
VFG1399	glnA1	glnA1 [Mycobacterium tuberculosis H37Rv]	1	1	1	N <= Y	0.125699	6.45159e-05	7.77018e-05	3.3614e-05	5.70114e-05	4.15887e-05	4.95387e-05	4.43287e-05	6.18106e-05	4.50734e-05	8.16099e-05	5.12622e-05	4.73665e-05	3.75913e-05	6.99696e-05	7.30932e-05	2.5565e-05	0.000101312	3.37922e-05	5.06015e-05	4.50721e-05	6.67959e-05	6.29798e-05	5.42316e-05	1.45767e-05	3.41463e-05	7.53699e-05	9.69519e-05	5.82312e-05	5.63461e-05	5.05161e-05	1.90143e-05	2.58968e-05	3.30249e-05	5.38383e-05	0.000131702	3.10687e-05	6.66342e-05	8.96761e-05	8.84968e-05	5.29602e-05	8.66564e-05	6.92992e-05
VFG0165	pchF	pyochelin synthetase [Pseudomonas aeruginosa PAO1]	1	1	1	N <= Y	0.126405	7.07164e-06	2.05547e-05	1.6776e-06	3.99438e-06	1.58182e-06	1.12126e-05	6.77923e-06	6.52789e-06	7.742e-06	2.62556e-06	1.44318e-05	1.33239e-06	5.12198e-06	2.09486e-06	1.92887e-06	7.69986e-07	1.70787e-06	5.04464e-06	8.16118e-06	2.03023e-06	5.26708e-07	5.36203e-06	2.6263e-06	1.49888e-06	1.63687e-06	4.04931e-06	6.6796e-07	6.63312e-06	1.14674e-05	1.70224e-05	9.14522e-06	2.60775e-06	7.48263e-06	9.35413e-07	9.21809e-07	1.11225e-05	2.62059e-06	2.33669e-06	1.16877e-06	1.90828e-06	1.58879e-06	1.44542e-06
VFG2287	tcdA	toxin A [Clostridium difficile 630]	1	1	1	N <= Y	0.126405	6.46856e-06	2.21285e-06	2.71732e-06	1.2841e-06	1.68742e-05	1.43589e-05	2.4892e-06	9.48358e-06	8.82212e-06	1.69484e-06	5.98898e-06	6.85466e-06	2.79435e-07	1.1284e-06	4.93322e-06	2.95731e-06	2.91804e-06	3.34855e-06	2.47156e-06	1.42719e-06	4.16537e-06	4.17591e-06	1.56574e-06	3.92901e-06	2.85244e-06	2.86301e-06	1.40296e-05	5.65101e-06	2.28462e-06	1.81936e-05	3.27706e-06	4.56772e-06	1.31084e-06	2.23597e-06	2.40341e-05	3.10222e-06	9.82451e-06	5.76255e-06	2.30696e-06	6.73835e-06	6.67716e-06	5.60826e-06
VFG2064	PA0078	hypothetical protein [Pseudomonas aeruginosa PAO1]	1	1	1	N <= Y	0.127825	1.72561e-05	3.80399e-05	1.19482e-05	8.4888e-05	9.14144e-06	1.16058e-05	9.81451e-06	1.66854e-06	1.90237e-05	7.53609e-05	7.94805e-06	2.23428e-05	5.5208e-05	2.00287e-05	1.25725e-05	9.65576e-06	9.33311e-06	9.28663e-06	4.77659e-06	1.47173e-05	1.17892e-05	6.25283e-06	1.28354e-05	1.88244e-05	1.73983e-05	2.67693e-06	1.99632e-05	4.43474e-06	1.07931e-05	2.75859e-06	1.00431e-05	1.35169e-05	4.45504e-05	6.00447e-06	5.7315e-07	1.22872e-05	1.22729e-05	2.89598e-05	3.42033e-05	1.03527e-05	1.5951e-05	1.95511e-05
VFG1494	s0055	putative IS110 transposase [Escherichia coli 536]	0.977376	0.978378	0.972222	N <= Y	0.129976	4.47894e-06	2.39526e-07	3.52281e-06	1.40558e-08	5.7439e-07	0	2.12554e-06	4.72343e-06	1.78323e-06	9.72126e-06	5.17875e-07	3.46379e-06	0	6.72763e-07	3.23539e-06	7.76655e-07	2.68458e-05	2.25382e-08	7.75974e-07	4.85007e-07	1.43497e-05	1.5152e-06	4.01749e-08	3.36269e-07	2.41008e-06	4.91051e-06	1.12631e-05	1.04237e-06	7.98982e-07	2.13526e-05	4.89307e-06	1.05286e-06	2.52525e-06	2.10905e-06	2.07484e-05	2.43675e-06	1.9376e-06	2.73422e-06	1.30858e-06	2.53418e-06	1.62871e-06	2.73795e-06
VFG0730	escN	EscN [Escherichia coli E2348/69]	0.683258	0.664865	0.777778	N <= Y	0.130337	2.80505e-07	5.36024e-08	1.52485e-06	2.48935e-07	0	1.44167e-07	0	7.21147e-07	5.39615e-08	1.38555e-07	3.42805e-07	0	0	0	4.09856e-08	1.72755e-07	2.74071e-08	7.64421e-08	1.06823e-06	4.21292e-08	0	0	1.34484e-07	0	6.00295e-08	0	5.17906e-08	2.265e-08	5.62836e-06	8.70607e-08	0	0	0	7.0571e-08	0	0	2.0487e-07	1.91392e-06	0	1.02493e-06	1.36774e-07	1.7352e-06
VFG0475	phoP	response regulator in two-component regulatory system with PhoQ, transcribes genes expressed under low Mg+ concentration [Salmonella enterica LT2]	1	1	1	N <= Y	0.130702	2.98007e-05	2.83342e-05	1.53669e-05	5.54183e-05	3.36244e-05	2.35471e-05	1.3661e-05	2.02848e-05	5.67808e-05	4.36667e-05	4.27281e-05	5.48041e-05	4.13953e-05	1.57244e-05	5.36009e-05	2.09724e-05	2.15152e-05	2.08937e-05	5.66571e-05	3.33095e-05	3.04158e-05	1.73886e-05	2.49177e-05	3.78302e-05	2.46754e-05	1.82382e-05	5.29028e-05	1.71514e-05	3.12384e-05	4.86812e-05	1.62115e-05	1.27299e-05	2.03585e-05	1.43983e-05	2.68439e-05	3.09866e-05	1.87992e-05	2.29066e-05	1.92085e-05	3.10861e-05	2.56471e-05	4.34e-05
VFG0489	orf70	putative cytoplasmic protein [Salmonella enterica LT2]	0.59276	0.583784	0.638889	N <= Y	0.130908	4.07813e-06	9.18898e-08	3.66095e-07	3.12165e-05	0	3.59389e-07	9.27666e-07	0	0	2.74613e-05	1.29287e-06	3.08531e-07	0	1.26315e-06	0	0	0	1.83461e-06	0	1.09536e-07	0	0	1.45113e-07	0	0	1.46648e-07	2.20835e-05	0	0	0	3.66816e-06	0	2.40083e-05	0	3.64614e-06	1.36064e-07	3.64589e-07	0	0	0	0	0
VFG0490	orf319	putative inner membrane protein [Salmonella enterica LT2]	0.81448	0.821622	0.777778	N <= Y	0.133124	6.44072e-06	4.53476e-06	2.36032e-07	4.03399e-05	0	9.42061e-07	5.95163e-06	0	4.77984e-08	3.13782e-05	1.9729e-06	5.52026e-07	3.10721e-08	1.25436e-06	9.35865e-07	5.44492e-07	6.37673e-07	2.38321e-06	2.87981e-07	7.40823e-08	3.93037e-07	0	1.47648e-07	5.6816e-08	5.9858e-08	5.21085e-08	2.17813e-05	7.12017e-08	0	2.12454e-07	3.21468e-06	0	2.02055e-05	2.94915e-08	6.02772e-06	2.69561e-07	1.74849e-07	2.05946e-07	1.74971e-06	6.54371e-08	0	0
VFG0613	SF3713	orf, partial conserved hypothetical protein [Shigella flexneri 301]	0.927602	0.913514	1	N <= Y	0.133555	4.36661e-05	3.73716e-07	1.73948e-06	0.000509387	1.84724e-08	8.05719e-06	7.25563e-07	1.02189e-07	2.11363e-07	0.000226355	1.80721e-05	4.20578e-06	0	1.13545e-05	2.58976e-07	4.23164e-06	1.50235e-07	8.2561e-06	6.85467e-07	8.45926e-07	4.90184e-06	0	4.86952e-07	9.61091e-08	2.79337e-08	1.07289e-06	0.000152622	5.30526e-08	2.60542e-07	6.32695e-07	4.77635e-05	0	0.000124393	2.18842e-07	3.18126e-05	1.03246e-06	1.84305e-06	8.99134e-07	2.01863e-07	0	7.3324e-08	3.09156e-08
VFG1527	z1216	Z1216 protein [Escherichia coli 536]	0.574661	0.556757	0.666667	N <= Y	0.134661	9.22645e-07	1.49651e-06	5.6948e-08	5.14106e-08	4.03799e-07	0	5.03419e-06	5.2447e-08	0	1.55801e-05	4.3186e-07	6.93283e-07	2.39537e-07	4.99549e-08	0	6.62606e-08	1.0808e-07	1.0365e-07	6.37071e-08	0	0	0	0	1.62331e-07	3.38519e-07	6.46397e-07	8.7087e-07	9.8577e-07	0	0	2.32583e-06	0	0	0	2.13358e-07	1.3487e-06	5.49662e-07	0	0	6.10007e-08	1.04876e-07	2.78009e-07
VFG0139	waaG	B-band O-antigen polymerase [Pseudomonas aeruginosa PAO1]	0.963801	0.962162	0.972222	N <= Y	0.13473	1.10464e-05	4.05737e-06	2.50186e-06	5.28473e-05	4.71022e-08	4.02861e-06	4.50045e-06	1.41847e-07	4.01112e-06	5.97462e-05	3.17868e-06	8.77542e-06	2.63491e-08	4.94569e-06	1.98917e-08	3.11504e-06	4.30783e-07	1.96817e-05	2.45301e-06	2.49424e-06	5.60733e-07	2.42882e-08	3.20486e-06	0	1.12801e-06	2.46369e-07	5.06e-05	0	2.47182e-08	1.31327e-07	1.12555e-05	0	4.07247e-05	4.22611e-06	5.77144e-06	1.61086e-06	4.35434e-06	1.00348e-06	3.74918e-06	2.96851e-06	2.30726e-08	0
VFG0106	acfD	accessory colonization factor AcfD [Vibrio cholerae N16961]	0.837104	0.827027	0.888889	N <= Y	0.135011	3.06585e-06	4.21789e-09	3.06197e-07	2.23692e-05	0	0	1.06663e-08	1.13418e-08	2.47309e-08	1.84373e-05	9.43926e-07	5.40247e-07	0	1.24952e-06	2.4457e-08	4.15109e-07	1.25815e-08	1.41471e-06	1.24196e-08	3.98407e-08	2.053e-07	0	8.01007e-08	0	0	1.41798e-07	2.9072e-05	0	1.82348e-08	1.28058e-08	1.96774e-06	0	8.09893e-06	1.27971e-08	3.37449e-06	7.37462e-08	1.06671e-07	2.44603e-08	2.31503e-08	0	0	0
VFG2172	EF0485	aggregation substance [Enterococcus faecalis V583]	0.79638	0.794595	0.805556	N <= Y	0.135697	2.86235e-07	0	1.57122e-08	4.06965e-08	3.24133e-08	0	1.96271e-07	1.75414e-07	2.84059e-07	2.98457e-07	1.53028e-08	2.38166e-07	3.47919e-08	5.51248e-09	1.37205e-08	2.18143e-08	1.91763e-06	7.96854e-08	0	9.48136e-09	6.95016e-07	1.40549e-07	4.21682e-07	0	3.26532e-08	1.97336e-07	1.10866e-08	1.4703e-08	0	1.34368e-07	2.93503e-08	1.8382e-08	3.56336e-08	3.01364e-08	7.30616e-07	5.32451e-08	4.7733e-08	0	1.03854e-07	2.60852e-07	2.57669e-07	0
VFG2281	nagL	hyaluronidase [Clostridium perfringens 13]	0.977376	0.972973	1	N <= Y	0.135855	2.58839e-06	1.0708e-05	5.25581e-06	3.08906e-07	2.19983e-07	4.44941e-06	5.99779e-07	2.18284e-06	4.66662e-07	5.91932e-06	1.16673e-05	2.79806e-06	5.43011e-07	4.38193e-06	7.71741e-07	1.07679e-05	4.02507e-07	5.46153e-06	7.46805e-07	7.51741e-08	1.02272e-05	1.19931e-06	1.0393e-06	1.26456e-06	7.33332e-08	2.99591e-07	9.88039e-09	2.82129e-07	3.42422e-06	4.35653e-06	0	1.44612e-06	8.55396e-06	2.93335e-06	8.18366e-07	2.80349e-07	1.18936e-06	2.5883e-07	1.61216e-06	2.88317e-07	2.80436e-08	1.95072e-07
VFG0082	aldA	aldehyde dehydrogenase [Vibrio cholerae N16961]	1	1	1	N <= Y	0.135857	4.23595e-05	2.30682e-05	1.77348e-05	0.000191611	9.46665e-06	2.00767e-05	1.82912e-05	2.20004e-05	1.46289e-05	0.00017872	2.80597e-05	1.84037e-05	1.95601e-05	2.0312e-05	2.96432e-05	8.16373e-06	1.07899e-05	2.46933e-05	9.12093e-06	1.41414e-05	1.19806e-05	1.37164e-05	2.13362e-05	6.63212e-06	5.76681e-06	1.35545e-05	0.000132775	1.57254e-05	1.79746e-05	3.48233e-05	2.96174e-05	1.10594e-05	0.00010044	2.28995e-05	3.1935e-05	9.71204e-06	1.5775e-05	1.47606e-05	7.35456e-06	1.69595e-05	1.28523e-05	8.85715e-06
VFG1971	kpsF	KpsF protein [Campylobacter jejuni NCTC 11168]	1	1	1	N <= Y	0.136606	0.000126883	0.000118893	0.00016834	0.00024636	0.000114703	0.000103113	0.000156189	4.02547e-05	6.82271e-05	0.000251318	7.08461e-05	0.000126371	0.00019637	9.73701e-05	0.00010845	0.000201506	0.000112986	7.01704e-05	0.000136819	7.37633e-05	0.000134359	0.000109223	0.000114652	0.000190306	0.000173948	0.000113829	0.000205438	8.48162e-05	0.000112281	9.70204e-05	0.000202247	0.000160781	0.000166814	0.00013654	2.80271e-05	0.000189229	0.000114903	0.000105935	7.38776e-05	0.000135259	0.000104738	0.000125108
VFG1026	aadA1	streptomycin adenyltransferase AadA1 [Shigella flexneri YSH6000]	0.99095	0.994595	0.972222	N <= Y	0.136982	5.53715e-06	2.77923e-05	9.34808e-07	5.05899e-05	1.97829e-07	1.71925e-05	9.18915e-08	6.20458e-07	8.52795e-07	8.34763e-06	6.33349e-06	5.06931e-07	4.85578e-07	2.66929e-06	5.91227e-07	1.26274e-06	7.72149e-06	1.03846e-07	7.21507e-07	6.48645e-07	3.5136e-06	2.54339e-06	3.48109e-06	4.35797e-07	2.64227e-06	1.12338e-06	8.97051e-07	2.7361e-06	9.44424e-07	1.33589e-06	4.87345e-05	1.49174e-06	1.7765e-05	2.68095e-06	4.21823e-06	1.69007e-06	1.22282e-06	0	4.00153e-07	3.03143e-07	0	1.51078e-07
VFG1867	sodB	superoxide dismutase [Legionella pneumophila Philadelphia 1]	1	1	1	N <= Y	0.139634	0.000107919	9.594e-05	0.000134357	0.000212795	0.00010868	0.000108508	0.000153696	1.50145e-05	6.10386e-05	0.000165747	7.47829e-05	0.000116322	0.000165579	7.68378e-05	0.000101499	0.000208963	0.000103546	4.87416e-05	0.000121807	6.57397e-05	0.000134069	9.79669e-05	8.45844e-05	0.000149578	0.000176056	0.000150091	0.000104513	7.51178e-05	7.56453e-05	6.96358e-05	0.00015987	0.000140455	0.000171248	9.96606e-05	3.13624e-05	0.000121741	0.000100214	9.48648e-05	7.91705e-05	0.000114978	0.000119614	0.000155691
VFG0463	sodCI	Gifsy-2 prophage: superoxide dismutase precursor [Salmonella enterica LT2]	0.995475	0.994595	1	N <= Y	0.142714	6.53153e-06	2.48535e-06	4.69052e-06	4.30091e-05	9.71129e-07	1.1815e-06	2.50914e-06	4.25442e-06	7.70924e-07	3.43535e-05	2.52891e-06	3.0462e-06	1.09688e-06	5.1173e-06	5.78085e-06	1.38778e-06	3.41974e-07	2.72445e-06	8.39878e-07	7.88764e-07	2.9132e-06	4.0553e-07	1.7821e-07	1.7109e-06	3.72186e-06	9.33459e-07	3.10897e-05	2.25144e-06	1.67809e-06	1.24062e-06	4.79885e-06	6.9875e-07	1.94294e-05	9.01561e-07	3.17195e-06	2.08394e-06	2.35748e-06	1.10142e-06	1.81509e-06	1.42785e-06	2.04834e-06	7.58784e-07
VFG1395	mgtC	mgtC [Mycobacterium tuberculosis H37Rv]	1	1	1	N <= Y	0.142714	4.28087e-05	2.39525e-05	3.18569e-05	8.49377e-05	6.0499e-05	5.21423e-05	3.55337e-05	2.41482e-05	1.83568e-05	7.56036e-05	5.55237e-05	2.05119e-05	1.83109e-05	5.44045e-05	3.64484e-05	4.47257e-05	3.12899e-05	4.20976e-05	5.47089e-05	1.14817e-05	3.86002e-05	2.96726e-05	4.87688e-05	2.79577e-05	4.98899e-05	2.59639e-05	8.47606e-05	3.16808e-05	3.07336e-05	4.86897e-05	1.37289e-05	1.95377e-05	5.40911e-05	4.09398e-05	1.35295e-05	5.20954e-05	3.02025e-05	1.95572e-05	3.51443e-05	2.50938e-05	3.65451e-05	5.34924e-05
VFG0491	orf242	putative regulatory proteins, merR family [Salmonella enterica LT2]	0.828054	0.832432	0.805556	N <= Y	0.144428	1.05553e-05	1.5929e-07	4.95226e-07	9.12523e-05	0	1.26004e-06	8.03962e-06	0	7.29944e-08	6.81571e-05	4.01113e-06	1.19653e-06	0	2.00507e-06	1.5894e-06	1.06964e-06	7.4148e-08	3.16364e-06	1.61149e-07	2.27188e-07	6.36983e-07	0	1.93865e-07	4.72384e-07	3.99815e-08	5.44405e-07	5.57203e-05	3.06389e-08	1.81727e-07	0	8.83442e-06	0	3.50063e-05	0	7.0688e-06	6.00831e-07	2.61278e-07	3.54581e-08	9.25311e-08	0	0	0
VFG1700	c3563	Unknown protein encoded by ISEc8 within prophage [Escherichia coli CFT073]	0.986425	0.989189	0.972222	N <= Y	0.145845	9.7781e-06	3.57857e-06	8.93786e-07	0.000138204	1.05017e-06	3.84467e-06	1.87996e-05	1.96795e-07	6.51958e-07	8.16321e-05	4.11391e-06	2.89912e-05	1.77827e-05	2.09011e-06	1.99255e-06	3.55355e-06	1.44293e-05	1.09924e-06	4.79963e-07	8.31912e-06	5.50462e-06	5.06348e-06	1.67e-06	7.86077e-07	8.61712e-07	1.13493e-06	1.13897e-05	1.18253e-06	1.19152e-06	4.67694e-07	1.10084e-06	1.64233e-06	5.88154e-06	5.03261e-06	2.13539e-06	6.53195e-06	5.25853e-06	1.2667e-05	2.29981e-06	1.02718e-06	4.51173e-06	1.81805e-06
VFG0926	fepD	Ferric enterobactin transport system permease protein fepD [Escherichia coli CFT073]	1	1	1	N <= Y	0.145846	2.40401e-05	3.43829e-05	9.4909e-06	0.000166784	1.59691e-05	4.15635e-05	5.9076e-06	1.16907e-05	8.9614e-06	3.18419e-05	6.32787e-06	1.70251e-05	2.15514e-06	7.56441e-05	6.51114e-06	2.74534e-05	5.44344e-06	1.68441e-05	3.5957e-05	1.55852e-05	6.53521e-05	7.81957e-05	1.94586e-05	1.9341e-05	4.66477e-05	3.73767e-06	2.52112e-05	1.36815e-05	4.06205e-05	7.55597e-06	7.40089e-06	8.55613e-06	3.06573e-05	7.858e-06	7.04912e-06	8.15032e-05	1.04598e-05	1.38518e-05	9.55626e-06	1.70258e-05	1.31546e-05	4.70268e-05
VFG2168	cylR2	transcriptional regulator, Cro/CI family [Enterococcus faecalis V583]	1	1	1	N <= Y	0.145846	4.58345e-05	7.17603e-05	3.74416e-05	1.7738e-05	5.9016e-05	6.75041e-05	3.73857e-05	3.63709e-05	4.34735e-05	2.7055e-05	2.52653e-05	6.79453e-05	2.24724e-05	2.22362e-05	1.94801e-05	1.95164e-05	2.92981e-05	1.27084e-05	3.3898e-05	4.0497e-05	3.40747e-05	4.67692e-05	2.51571e-05	2.67265e-05	3.30283e-05	5.00756e-05	1.65569e-05	3.84022e-05	3.73406e-05	4.71055e-05	2.67304e-05	4.60766e-05	2.51836e-05	2.12524e-05	0.000186811	4.14149e-05	4.67924e-05	4.46265e-05	4.22438e-05	1.89536e-05	3.59862e-05	5.89245e-05
VFG2340	fliR	flagellar biosynthetic protein FliR [Yersinia enterocolitica 8081]	0.696833	0.681081	0.777778	N <= Y	0.147324	2.6978e-06	1.19116e-07	1.00577e-07	2.11669e-05	3.28476e-08	1.57627e-07	2.04429e-06	0	7.07991e-08	2.17023e-05	1.53859e-06	2.54907e-07	0	4.65369e-07	2.84709e-07	8.81814e-08	0	9.90238e-07	1.437e-07	5.76505e-08	2.03906e-07	0	7.63755e-08	0	0	8.73649e-08	1.57935e-05	0	0	0	2.093e-06	0	1.02857e-05	0	3.30866e-08	0	2.89684e-07	0	0	0	0	0
VFG2353	flgM	negative regulator of flagellin synthesis [Yersinia enterocolitica 8081]	0.624434	0.610811	0.694444	N <= Y	0.148539	3.04768e-06	0	1.74331e-07	1.76546e-05	0	3.42275e-07	2.12778e-06	1.76607e-07	0	3.27753e-05	9.23475e-07	6.61138e-07	0	6.31573e-07	5.32813e-07	1.19675e-07	0	9.36026e-07	0	0	1.84487e-07	0	1.03652e-07	0	0	1.04749e-07	3.02013e-05	0	0	0	2.23195e-06	0	1.38976e-05	0	8.98065e-07	2.8213e-07	1.73614e-07	9.51579e-08	0	0	0	0
VFG0122	algD	GDP-mannose 6-dehydrogenase AlgD [Pseudomonas aeruginosa PAO1]	1	1	1	N <= Y	0.14903	2.42498e-05	3.4924e-05	3.26105e-05	1.15198e-05	1.4297e-05	2.77842e-05	2.02087e-05	3.68163e-06	1.24483e-05	8.57897e-06	9.43376e-06	2.76489e-05	5.69468e-06	2.64822e-05	1.63014e-05	5.58539e-05	2.55156e-05	8.22977e-06	1.34875e-05	2.19557e-05	3.76377e-05	9.52945e-05	2.05569e-05	6.05373e-05	7.53462e-05	6.66671e-05	7.0697e-06	2.32837e-05	3.67438e-05	1.70095e-05	5.47773e-06	3.22601e-05	2.54502e-05	1.24569e-05	3.26289e-06	2.11861e-05	9.73645e-06	3.13948e-05	3.82734e-05	2.53959e-05	3.05623e-05	1.73267e-05
VFG2356	flhA	flagellar biosynthesis protein FlhA [Yersinia enterocolitica 8081]	0.909502	0.908108	0.916667	N <= Y	0.150086	7.84583e-06	4.47931e-08	2.71373e-07	8.34578e-05	1.21692e-08	1.92772e-06	1.39847e-06	2.44457e-08	9.71124e-08	3.26559e-05	2.67674e-06	8.30419e-07	0	2.06042e-06	3.15026e-07	8.69232e-07	6.66092e-08	1.9094e-06	1.83799e-07	2.96157e-07	6.9548e-07	0	9.06138e-08	1.31177e-08	2.91787e-08	1.28675e-07	2.38253e-05	2.2019e-08	9.55555e-07	2.73918e-08	8.22457e-06	0	1.81595e-05	0	5.16115e-06	2.6901e-07	3.83853e-07	2.45588e-07	6.65204e-08	8.12778e-08	0	2.13524e-07
VFG0525	sitA	Salmonella iron transporter: fur regulated [Salmonella enterica LT2]	0.927602	0.92973	0.916667	N <= Y	0.15016	5.17139e-06	1.03023e-07	7.61449e-08	5.51989e-05	5.25982e-07	2.85229e-08	2.15266e-06	4.0568e-06	7.06271e-07	4.33443e-05	3.16088e-07	4.86671e-07	8.1626e-07	1.32778e-06	5.45867e-06	1.50927e-06	1.91061e-07	2.5744e-06	1.21733e-07	2.70512e-07	4.03051e-07	1.39243e-07	1.74592e-07	9.27608e-08	7.12595e-08	3.40426e-07	3.58525e-05	2.32722e-07	4.21171e-07	0	2.59249e-06	1.16487e-07	1.03444e-05	6.6522e-07	2.80288e-07	9.10696e-07	1.28236e-06	4.47657e-07	1.71274e-07	2.23622e-07	6.20813e-07	5.4972e-07
VFG1110	VC1777	conserved hypothetical protein [Vibrio cholerae N16961]	1	1	1	N <= Y	0.151452	7.84294e-05	7.27688e-05	5.84462e-05	0.000123661	6.77776e-05	5.58026e-05	4.98501e-05	5.98703e-05	5.93596e-05	0.000174482	9.48903e-05	5.68899e-05	0.000194527	7.3991e-05	6.96461e-05	5.2687e-05	4.87879e-05	0.000109747	4.41279e-05	7.31307e-05	3.80306e-05	6.58751e-05	0.000138187	4.68719e-05	2.66285e-05	4.56835e-05	0.000258289	6.60925e-05	5.62227e-05	7.46266e-05	0.000138973	5.92513e-05	9.28817e-05	5.49106e-05	6.11225e-05	5.31115e-05	9.09953e-05	6.18442e-05	5.29753e-05	7.77409e-05	5.80878e-05	6.42974e-05
VFG0431	tviB	Vi polysaccharide biosynthesis protein, UDP-glucose/GDP-mannose dehydrogenase [Salmonella enterica CT18]	1	1	1	N <= Y	0.153905	5.81782e-05	0.000110626	5.67235e-05	2.84338e-05	9.15829e-05	9.37756e-05	5.81596e-05	7.45886e-06	1.31053e-05	4.51878e-05	3.05869e-05	7.21394e-05	0.000216201	5.46356e-05	2.26932e-05	8.40852e-05	0.000126326	2.82793e-05	0.000102142	3.6022e-05	8.20752e-05	3.85832e-05	3.31236e-05	9.14943e-05	4.08849e-05	7.42142e-05	5.20392e-05	6.59314e-05	7.13265e-05	2.34007e-05	0.000170085	2.86606e-05	8.65687e-05	7.54049e-05	1.74644e-05	4.9888e-05	3.73164e-05	5.02367e-05	2.67837e-05	2.5582e-05	0.000129001	0.000100445
VFG0242	rfaK	alpha-1,2-N-acetylglucosamine transferase [Neisseria meningitidis MC58 ]	0.651584	0.643243	0.694444	N <= Y	0.154159	4.67216e-07	7.14766e-08	0	3.65839e-07	8.20646e-07	1.8635e-07	0	1.14746e-06	1.17053e-06	3.40762e-07	2.27274e-08	1.19321e-07	0	7.3758e-08	4.12121e-07	9.8455e-08	5.33668e-08	2.53399e-08	2.61388e-07	1.48685e-07	9.98878e-08	0	0	5.02241e-08	1.73621e-07	2.26859e-07	7.29074e-07	0	0	1.62989e-07	2.97842e-06	8.19016e-08	8.00494e-08	4.57037e-07	2.48617e-08	5.26215e-08	6.56672e-07	0	4.88217e-08	0	5.19501e-06	4.42384e-08
VFG0612	tnpH	orf, conserved hypothetical protein [Shigella flexneri 301]	0.963801	0.962162	0.972222	N <= Y	0.155133	3.14984e-05	5.04864e-07	6.4383e-06	0.000139826	6.79186e-07	1.65235e-05	1.30634e-05	3.59355e-07	2.30911e-06	6.91566e-05	2.05835e-06	1.03448e-06	5.2558e-07	2.84022e-06	3.96022e-06	3.45265e-06	1.47721e-06	4.75525e-06	2.75496e-06	6.58156e-08	4.25501e-06	3.3913e-07	1.08063e-07	2.17896e-06	1.44279e-06	2.52814e-06	1.15077e-05	3.39263e-08	0	8.62579e-07	7.05361e-05	0	1.12823e-05	7.19315e-07	5.26248e-05	1.84765e-06	1.91778e-06	9.55323e-08	3.66953e-07	2.58957e-07	0	3.76557e-07
VFG1821	mbtE	mbtE [Mycobacterium tuberculosis H37Rv]	0.932127	0.924324	0.972222	N <= Y	0.160527	7.82314e-07	1.54691e-06	3.62421e-07	6.83949e-08	1.26579e-07	9.82596e-08	7.86412e-07	8.47333e-07	1.57113e-08	8.98695e-07	6.91992e-06	6.35211e-08	5.75003e-08	8.52358e-07	1.56156e-07	6.88773e-08	5.47327e-07	0	1.89311e-07	6.68888e-07	4.6763e-07	3.93562e-07	2.25831e-07	2.0682e-07	1.85495e-07	1.21026e-07	1.16579e-07	1.00301e-07	2.48285e-07	1.08339e-06	0	1.19901e-07	7.76996e-08	1.78622e-07	2.65187e-06	3.6758e-06	2.79602e-07	3.39386e-07	1.18813e-07	2.4143e-07	4.32612e-07	2.5659e-07
VFG2324	fliD	flagellar hook-associated protein 2 [Yersinia enterocolitica 8081]	0.837104	0.832432	0.861111	N <= Y	0.162675	5.72736e-06	1.04568e-07	2.67352e-07	5.26396e-05	0	6.57357e-07	2.78101e-06	0	1.83196e-08	4.22474e-05	2.08931e-06	7.14303e-07	0	1.59231e-06	5.22498e-07	9.07183e-07	0	2.52485e-06	7.7675e-08	1.46203e-07	3.83044e-07	0	3.95251e-08	0	0	1.03412e-07	3.58064e-05	0	0	2.0834e-08	5.16207e-06	0	1.82098e-05	0	7.4585e-08	3.16783e-07	1.81705e-07	5.92721e-08	5.15762e-08	0	1.8331e-08	0
VFG1693	int	Prophage P4 integrase [Escherichia coli CFT073]	0.864253	0.854054	0.916667	N <= Y	0.163059	2.4962e-06	1.51959e-06	1.46617e-06	1.08272e-05	5.00093e-07	5.65572e-07	3.80435e-06	3.29775e-07	2.54303e-07	1.74401e-05	2.29733e-07	1.94341e-06	0	5.16755e-07	5.24079e-07	1.11167e-07	5.27912e-07	3.71456e-07	1.61065e-07	1.12633e-07	6.4417e-08	3.4615e-07	7.35534e-07	2.11874e-07	2.01445e-07	4.87608e-07	1.74249e-06	8.08285e-07	1.11094e-07	1.67073e-07	4.17143e-06	2.37184e-07	9.06417e-06	0	8.53245e-07	2.25699e-08	6.95236e-07	1.55963e-07	0	5.17504e-07	2.13109e-08	3.07967e-07
VFG1109	nanA	N-acetylneuraminate lyase, putative [Vibrio cholerae N16961]	1	1	1	N <= Y	0.163156	4.74235e-05	5.65736e-05	9.97602e-05	7.08772e-05	4.56229e-05	5.02606e-05	0.000104866	1.77421e-05	2.90687e-05	1.79139e-05	3.46945e-05	1.86232e-05	0.000127799	4.16444e-05	3.3879e-05	7.84387e-05	4.01759e-05	2.32453e-05	8.05466e-05	4.30626e-05	3.56163e-05	4.2163e-05	2.9834e-05	9.79179e-05	4.93342e-05	7.61654e-05	8.50234e-06	3.90084e-05	4.73306e-05	1.68464e-05	0.000186938	0.000102046	7.69332e-05	2.8392e-05	3.99407e-06	3.49759e-05	4.22922e-05	3.81064e-05	3.48105e-05	2.20373e-05	4.30047e-05	2.53764e-05
VFG1415	lipF	lipF [Mycobacterium tuberculosis H37Rv]	0.995475	0.994595	1	N <= Y	0.163156	4.71383e-06	2.71572e-06	1.60467e-06	6.61248e-07	5.40216e-06	5.82585e-06	4.19481e-06	7.54946e-07	7.19249e-07	4.75737e-05	1.20504e-06	5.54963e-06	3.61962e-07	4.70252e-07	3.08391e-06	1.2704e-06	2.47051e-06	4.33617e-06	2.93131e-08	3.30649e-06	4.91489e-07	4.30124e-07	7.57145e-07	5.041e-07	3.414e-07	5.13294e-06	3.98568e-05	8.07364e-07	5.09779e-07	2.56366e-06	6.93678e-06	3.08968e-07	1.77151e-05	0	2.32905e-06	2.66114e-06	2.58696e-07	7.65606e-08	1.10244e-06	2.82169e-07	7.45088e-06	1.50793e-06
VFG1655	insG	transposase InsG of insertion element IS4 [Escherichia coli 536]	0.579186	0.567568	0.638889	N <= Y	0.163523	9.02781e-07	4.43606e-08	2.11888e-07	6.37395e-06	4.96447e-08	1.0736e-07	4.61198e-08	0	0	5.39919e-06	2.43473e-07	1.26453e-07	0	1.49739e-07	0	1.42898e-07	5.43471e-08	1.72738e-07	0	0	1.01573e-07	0	0	4.5145e-07	0	0	3.2547e-06	1.78439e-08	2.34667e-08	0	6.98305e-07	0	2.26224e-06	0	4.76339e-07	0	0	0	0	0	0	0
VFG1404	ahpC	ahpC [Mycobacterium tuberculosis H37Rv]	1	1	1	N <= Y	0.164017	8.05151e-05	8.09495e-05	9.82234e-05	8.83605e-05	8.88502e-05	0.000113955	7.69648e-05	4.29197e-05	4.55806e-05	8.40654e-05	5.64305e-05	0.000112952	0.000169932	5.27096e-05	7.27092e-05	0.000184842	8.41338e-05	3.24502e-05	9.78168e-05	3.47215e-05	0.000110903	9.95167e-05	9.2978e-05	0.000158925	0.000122243	0.000113916	2.48076e-05	8.60063e-05	5.89164e-05	6.90895e-05	0.000195133	7.34971e-05	0.000110175	4.79052e-05	3.46795e-05	8.51638e-05	6.53677e-05	6.17893e-05	5.43112e-05	4.23627e-05	6.78534e-05	6.58273e-05
VFG1586	orf52	hypothetical protein [Escherichia coli 536]	0.986425	0.983784	1	N <= Y	0.164881	4.43721e-06	6.80923e-06	5.23982e-06	2.20246e-06	1.46976e-05	8.47475e-06	4.90934e-06	8.01274e-08	1.89727e-06	1.97605e-05	1.45249e-06	3.84738e-06	1.38865e-06	2.99496e-06	1.96736e-06	1.02878e-07	1.18382e-05	2.47124e-06	1.55493e-06	4.07752e-07	0	3.35209e-06	3.21064e-06	3.31389e-06	2.94496e-06	1.40381e-06	1.09042e-06	3.32255e-06	8.57625e-07	6.06069e-06	7.642e-07	1.70344e-06	4.7014e-06	2.69321e-06	6.05846e-07	1.29068e-05	1.75552e-06	5.68505e-07	1.28813e-06	3.23579e-06	8.468e-06	6.03523e-06
VFG0662	SF2998	orf, conserved hypothetical protein [Shigella flexneri 301]	0.533937	0.524324	0.583333	N <= Y	0.16826	3.49773e-06	1.34341e-07	0	1.2467e-05	0	3.67319e-07	0	7.72657e-08	0	5.10905e-05	0	1.34982e-06	0	7.18863e-08	4.78165e-08	0	0	0	0	0	0	0	0	0	0	9.16551e-08	5.81383e-05	0	1.32419e-07	0	3.90567e-06	0	8.11058e-06	0	5.18328e-07	6.90181e-08	1.28653e-07	0	2.87217e-08	0	0	0
VFG2313	pilQ	putative type IV pilus protein [Yersinia enterocolitica 8081]	0.61086	0.583784	0.75	N <= Y	0.170234	4.77699e-06	2.91248e-08	4.60661e-06	0.000131036	0	2.51081e-06	0	9.36875e-07	0	1.10317e-07	6.18596e-08	3.35826e-06	0	1.72402e-06	0	3.49745e-07	8.17529e-08	1.2396e-07	2.72253e-08	3.50389e-08	2.51606e-07	0	0	0	1.36041e-07	0	6.05427e-05	6.53106e-07	0	3.79677e-08	0	0	1.79248e-05	5.69244e-08	2.03885e-07	0	3.53787e-07	2.22155e-06	0	0	1.64491e-08	1.59188e-08
VFG0160	pvdE	pyoverdine biosynthesis protein PvdE [Pseudomonas aeruginosa PAO1]	1	1	1	N <= Y	0.171924	8.49265e-06	3.26523e-06	1.24164e-05	4.82111e-05	7.47991e-07	6.89807e-06	3.68407e-06	1.34349e-06	1.33181e-06	4.14643e-05	6.16062e-06	2.33745e-06	1.40302e-06	4.11152e-06	3.85689e-06	2.59792e-06	1.05056e-06	6.65079e-06	6.59673e-06	1.99569e-06	9.12487e-07	1.15623e-06	2.25571e-06	5.12908e-07	5.97813e-07	6.99761e-07	3.09368e-05	4.58678e-06	3.25032e-06	7.99155e-07	6.51886e-06	8.76429e-07	2.02744e-05	9.38579e-07	4.80786e-06	1.23789e-06	2.4853e-06	1.80217e-06	1.35841e-05	1.20165e-06	1.89621e-06	7.47328e-07
VFG0812	escN	escN [Escherichia coli O157:H7 EDL933]	0.841629	0.832432	0.888889	N <= Y	0.171967	1.89106e-07	3.27396e-07	1.49739e-07	0	0	1.72073e-07	0	2.94339e-07	7.62282e-08	4.13114e-07	7.49867e-07	1.32277e-06	0	1.49358e-08	6.43516e-07	9.90551e-08	2.4559e-06	0	9.01516e-08	1.29519e-08	0	9.23115e-08	2.40222e-07	0	0	8.31019e-08	4.44617e-08	1.54691e-07	1.39635e-07	3.71081e-07	0	9.32338e-08	0	2.85676e-07	4.03923e-07	8.98537e-08	4.01278e-08	1.57525e-08	4.16827e-08	5.09298e-08	1.02307e-07	8.11535e-08
VFG1111	VC1778	conserved hypothetical protein [Vibrio cholerae N16961]	0.778281	0.778378	0.777778	N <= Y	0.172267	4.17949e-07	3.80609e-07	2.52728e-07	1.16068e-07	6.00043e-06	4.96198e-08	4.80301e-08	0	5.57176e-08	5.72255e-08	4.95622e-07	0	5.68959e-06	0	8.82767e-08	4.21492e-07	0	5.42784e-08	3.95814e-07	9.07399e-08	5.54592e-08	5.38939e-08	3.60637e-07	3.84452e-07	6.19831e-08	1.09335e-06	0	1.40323e-07	1.64545e-07	5.81872e-08	5.10595e-07	5.8478e-08	0	0	5.20771e-08	1.12716e-07	3.02178e-06	5.51803e-08	0	0	2.59752e-07	0
VFG1145	hifB	periplasmic chaperone [Haemophilus influenzae AM30]	0.733032	0.708108	0.861111	N <= Y	0.174117	5.23489e-06	6.53476e-07	1.30353e-06	5.81532e-05	0	9.8456e-07	2.76254e-06	0	1.14368e-07	8.06598e-06	3.02575e-06	0	0	1.32451e-06	1.626e-06	2.27039e-07	3.87251e-08	2.27136e-07	3.67541e-08	1.55213e-07	5.48979e-07	0	0	2.22173e-07	0	0	1.87736e-06	0	0	8.12698e-08	3.88582e-06	0	8.17125e-06	0	5.09533e-06	4.37291e-07	3.45274e-07	1.5102e-07	0	0	3.546e-08	0
VFG1650	iroN	IroN protein [Escherichia coli 536]	0.995475	0.994595	1	N <= Y	0.174622	4.96078e-06	1.13323e-06	2.19423e-07	4.22954e-06	4.25234e-06	1.83543e-07	9.45088e-06	3.11011e-06	1.08271e-05	8.73494e-06	2.63167e-07	5.53317e-06	8.2633e-07	6.5672e-07	2.24607e-05	1.88317e-06	4.59012e-06	4.43892e-07	1.17565e-07	8.41378e-07	5.42932e-06	5.21716e-07	2.05192e-05	3.43934e-07	2.2516e-06	5.14626e-06	9.72276e-06	4.86171e-07	3.93513e-07	1.84334e-05	9.31355e-06	4.95748e-07	6.62809e-06	2.08224e-05	1.0645e-06	8.41058e-07	3.48786e-06	4.01522e-07	1.22337e-07	1.17025e-07	4.77847e-07	8.39499e-06
VFG0639	SF2975	orf, conserved hypothetical protein [Shigella flexneri 301]	1	1	1	N <= Y	0.175529	9.95575e-05	3.75122e-05	7.97705e-05	6.07887e-05	9.05165e-05	0.000158334	0.0001298	3.74383e-05	7.28589e-05	0.00013516	7.38438e-05	4.33125e-05	5.06186e-05	0.000112044	8.34494e-05	5.32743e-05	4.83402e-05	3.98572e-05	6.95145e-05	0.000264515	4.25433e-05	7.94708e-05	4.21956e-05	0.000127127	0.000118322	7.99501e-05	8.55235e-05	6.56939e-05	4.76473e-05	6.71203e-05	3.73319e-05	0.000130024	9.35242e-05	3.25303e-05	7.42403e-05	6.46803e-05	7.69578e-05	5.42547e-05	8.41387e-05	0.000137543	8.58261e-05	0.000143257
VFG1598	orf64	hypothetical protein [Escherichia coli 536]	1	1	1	N <= Y	0.175529	8.21278e-06	3.83379e-06	3.36934e-06	7.85644e-06	3.1565e-06	4.22078e-06	7.38242e-06	4.23867e-06	9.64056e-06	7.67903e-05	5.2338e-06	2.92619e-06	2.96776e-05	2.35921e-06	6.8814e-06	2.5984e-06	1.25727e-06	2.64197e-06	3.54028e-06	1.59583e-06	8.71524e-06	6.62457e-06	3.27279e-06	5.68046e-06	3.26247e-06	5.49718e-06	1.75241e-06	9.64812e-06	4.96075e-06	4.76007e-06	1.36006e-05	3.41903e-06	1.35383e-06	1.08359e-05	1.20699e-05	5.87943e-06	4.73206e-06	6.32366e-06	4.09321e-06	7.78125e-06	7.85234e-06	5.71785e-06
VFG2534	motA	flagellar motor protein MotA [Burkholderia pseudomallei K96243]	0.927602	0.918919	0.972222	N <= Y	0.175901	1.21982e-05	2.28426e-06	2.1996e-06	9.29193e-05	3.41307e-08	1.5378e-06	4.56548e-06	4.71595e-08	5.65305e-08	8.10795e-05	3.3954e-06	2.76869e-06	0	3.64084e-06	9.01965e-07	1.03718e-06	0	3.84323e-06	5.6386e-07	4.45625e-07	6.60305e-07	5.87618e-08	3.23123e-07	8.84538e-08	0	2.66457e-07	8.02401e-05	1.2993e-07	1.49348e-06	1.23519e-07	1.01744e-05	0	3.42733e-05	9.28165e-08	9.4825e-06	3.21441e-07	6.73589e-07	4.15914e-07	1.39035e-07	1.39318e-07	0	5.25059e-08
VFG0447	fimH	minor fimbrial subunit [Salmonella enterica LT2]	0.669683	0.659459	0.722222	N <= Y	0.176785	3.61808e-06	9.52655e-08	2.28062e-07	3.60185e-05	0	7.94364e-07	2.19809e-06	0	5.62211e-08	3.59415e-05	2.27022e-06	5.77464e-08	0	9.16067e-07	3.10808e-07	1.04096e-07	5.11502e-08	8.14176e-08	1.10368e-07	1.13835e-07	2.13961e-07	0	0	0	3.09916e-08	0	0	0	0	0	3.16499e-06	0	5.18239e-06	0	3.48917e-06	8.50462e-08	1.25844e-07	2.75902e-08	0	0	0	0
VFG1285	icaA	intercellular adhesion protein A [Staphylococcus aureus MW2]	1	1	1	N <= Y	0.178269	7.90137e-06	1.7049e-06	3.2285e-06	4.95604e-05	5.72645e-06	3.37673e-06	9.23266e-06	6.01651e-06	4.39023e-06	3.80043e-05	5.12297e-06	4.01933e-06	9.32588e-07	3.32221e-06	5.88782e-06	1.26037e-06	1.83767e-05	5.55046e-06	1.29665e-06	3.95549e-06	4.54501e-06	1.67169e-06	3.8498e-06	7.13972e-07	2.01648e-06	1.84329e-06	3.12047e-05	2.27127e-06	2.03691e-06	1.49452e-06	5.48735e-06	2.78831e-06	1.93512e-05	7.11473e-07	1.45057e-06	1.3679e-06	4.21449e-06	5.96949e-06	1.145e-05	2.91538e-06	8.02749e-07	6.69724e-06
VFG2325	fliS	flagellar protein FliS [Yersinia enterocolitica 8081]	0.791855	0.783784	0.833333	N <= Y	0.179069	7.83584e-06	3.05888e-06	1.42886e-06	5.66122e-05	0	8.79623e-07	2.86193e-06	3.11286e-08	6.58481e-08	5.58923e-05	2.11264e-06	2.81841e-06	0	3.03278e-06	1.06185e-06	4.92089e-07	0	2.69418e-06	1.91121e-07	5.59351e-07	5.68941e-07	0	2.84138e-07	0	0	7.17858e-08	4.19511e-05	0	1.03339e-06	0	6.55595e-06	0	1.95118e-05	0	1.23091e-07	2.10099e-07	1.1898e-07	3.50481e-07	1.76734e-07	0	0	0
VFG1729	c3608	Hypothetical protein [Escherichia coli CFT073]	0.972851	0.967568	1	N <= Y	0.181967	8.96941e-06	2.19117e-06	1.08436e-05	2.03266e-05	2.81004e-06	1.21888e-06	5.40657e-06	1.03021e-07	8.75777e-07	0.000118431	1.45817e-06	5.09e-06	4.94046e-08	4.29183e-06	2.02326e-06	1.01369e-05	1.41107e-06	2.5898e-06	4.13984e-06	5.33264e-07	4.05545e-06	6.27023e-06	4.86495e-05	2.96882e-06	6.58854e-07	6.13266e-06	3.74043e-08	4.80951e-07	1.99982e-06	3.41239e-06	2.5373e-05	1.37653e-07	2.45401e-05	9.07224e-06	9.42968e-07	8.71352e-07	8.87809e-07	8.03468e-05	1.63916e-05	2.36205e-06	5.93846e-07	1.12502e-06
VFG0430	tviC	Vi polysaccharide biosynthesis protein, epimerase [Salmonella enterica CT18]	1	1	1	N <= Y	0.181972	3.7899e-05	5.29074e-05	1.93758e-05	2.22387e-06	4.66491e-05	9.60016e-05	6.37666e-05	2.43342e-06	1.68901e-06	1.49693e-05	2.35726e-05	7.43404e-06	2.72319e-06	4.28032e-05	2.66407e-05	3.47508e-05	9.48866e-05	3.55509e-05	3.92166e-05	1.47027e-05	6.42916e-05	9.39263e-06	1.27757e-05	7.26636e-06	1.30563e-05	7.43222e-05	2.27918e-05	4.7066e-05	2.44667e-05	2.42488e-05	5.08294e-05	2.31554e-05	0.000124647	9.38551e-06	1.12398e-06	2.00013e-05	4.32954e-05	2.10054e-05	2.18956e-05	1.22359e-05	8.16866e-05	7.91785e-05
VFG0696	bexA	ATP-dependent polysaccharide export protein [Haemophilus influenzae 1007]	1	1	1	N <= Y	0.188588	3.24413e-05	4.0459e-05	5.50667e-05	6.36961e-06	3.61378e-05	4.12617e-05	2.18623e-05	8.5873e-05	3.49331e-05	1.67872e-05	1.95931e-05	5.19489e-05	8.19936e-06	1.5814e-05	2.53535e-05	1.20424e-05	2.52975e-05	9.60569e-06	7.48035e-06	6.78552e-05	3.22729e-05	2.55348e-05	1.06794e-05	2.93808e-06	2.77032e-05	4.24441e-05	3.46215e-05	5.84286e-05	1.35108e-05	5.62177e-05	3.46008e-06	4.59494e-05	2.48474e-05	2.33036e-05	3.16405e-05	1.4218e-05	2.65458e-05	1.15998e-05	4.8162e-05	3.5011e-05	1.59868e-05	3.6185e-05
VFG1362	iga	immunoglobulin A1 protease [Streptococcus pneumoniae TIGR4]	0.859729	0.854054	0.888889	N <= Y	0.188937	3.83912e-07	6.83823e-08	0	3.09577e-08	5.30153e-07	5.61222e-08	1.2541e-07	8.76405e-07	1.63073e-08	6.04883e-07	4.38791e-09	7.4173e-08	7.13932e-08	0	2.50321e-07	1.70106e-06	0	2.45926e-08	1.04852e-08	0	2.56571e-06	9.54429e-09	1.09409e-07	0	1.05669e-06	3.3021e-07	8.50447e-08	3.40502e-08	1.3643e-07	7.76507e-08	0	2.94131e-08	7.92729e-08	3.72977e-08	3.44283e-08	1.31063e-07	3.7475e-06	0	1.61528e-08	2.14879e-07	0	0
VFG1619	yeeU	hypothetical protein [Escherichia coli 536]	0.588235	0.583784	0.611111	N <= Y	0.189185	4.57079e-06	2.98476e-07	0	0.000110933	0	0	1.15091e-05	0	5.92219e-08	5.75773e-05	2.70308e-07	6.11241e-07	0	1.3003e-07	6.58339e-07	7.37618e-08	0	0	1.96044e-07	6.23376e-08	1.46989e-07	0	2.00876e-07	2.46033e-07	0	6.37601e-08	1.86192e-06	0	0	0	6.8042e-06	0	1.00268e-05	0	4.34924e-07	1.89838e-07	1.15391e-07	7.58168e-08	0	0	0	0
VFG2284	nanJ	exo-alpha-sialidase [Clostridium perfringens 13]	1	1	1	N <= Y	0.189548	5.00487e-06	2.34359e-06	1.14016e-05	5.81609e-06	5.73356e-06	9.08744e-06	1.96526e-06	1.34569e-06	6.47221e-06	1.90649e-06	1.83825e-06	6.20265e-06	5.74391e-06	1.78748e-06	2.09794e-06	1.33209e-05	4.70474e-06	1.29704e-06	5.2636e-06	2.95801e-07	5.63549e-06	1.39096e-06	1.86466e-06	1.38964e-05	9.0689e-06	7.69113e-07	6.70442e-07	3.16087e-06	2.15124e-06	9.06809e-07	3.95524e-07	7.13529e-06	3.08213e-05	2.16094e-06	1.59089e-06	2.61147e-06	3.03282e-06	3.82314e-06	4.85662e-07	2.48468e-07	4.90497e-06	9.23631e-06
VFG2349	flgD	basal-body rod modification protein FlgD [Yersinia enterocolitica 8081]	0.873303	0.881081	0.833333	N <= Y	0.191026	2.83721e-06	1.01857e-06	1.3261e-06	3.04147e-05	0	4.04289e-07	2.02056e-06	3.71406e-08	0	1.66078e-05	1.10987e-06	2.53383e-07	0	9.63812e-07	6.32812e-07	3.48153e-07	2.97514e-08	7.14552e-07	8.91702e-08	8.71052e-08	1.2653e-07	8.8715e-08	1.35349e-07	2.95148e-08	7.50907e-08	0	9.77285e-06	9.19566e-08	9.21503e-08	0	2.27768e-06	0	5.75615e-06	1.51356e-08	1.79306e-06	2.34013e-07	1.68198e-07	4.35092e-08	9.08316e-08	3.50556e-08	0	0
VFG0531	hilC	bacterial regulatory helix-turn-helix proteins, araC family [Salmonella enterica LT2]	0.719457	0.708108	0.777778	N <= Y	0.191391	6.34772e-06	2.41815e-08	2.75108e-07	0.000111984	3.53744e-08	8.51184e-07	0	3.25329e-08	3.53996e-08	4.04612e-05	1.23953e-07	1.25848e-06	0	9.6398e-07	5.60856e-08	7.49542e-07	3.5959e-08	2.44845e-06	3.86885e-08	2.64185e-07	4.41797e-07	0	7.10614e-08	0	0	3.85916e-07	4.21726e-05	5.94349e-08	0	1.10906e-07	7.06538e-06	0	2.82153e-05	3.65872e-08	3.30866e-08	4.00189e-08	7.14881e-08	7.01163e-08	0	0	0	0
VFG2052	gspI	putative type II secretion protein [Shigella dysenteriae Sd197]	0.656109	0.632432	0.777778	N <= Y	0.193046	6.09409e-06	0	4.66415e-07	6.9054e-05	0	0	0	4.01096e-07	7.59378e-08	5.2534e-05	1.10063e-06	1.70056e-07	0	1.62921e-06	5.96751e-08	2.81511e-07	7.71378e-08	1.75097e-06	0	1.2268e-07	5.7855e-07	0	1.63838e-07	0	8.24815e-08	3.31141e-07	4.20125e-05	0	0	7.86691e-08	3.2839e-06	0	1.55451e-05	0	3.09804e-06	1.52392e-07	2.74422e-07	7.46038e-08	0	0	0	0
VFG1797	scpB	streptococcal C5a peptidase [Streptococcus agalactiae NEM316]	0.733032	0.702703	0.888889	N <= Y	0.19504	1.19749e-07	4.27679e-09	5.99059e-08	3.9746e-08	4.34024e-07	2.16992e-07	8.90031e-09	4.71257e-07	5.35016e-08	2.62564e-07	0	7.17991e-09	6.58289e-09	1.11679e-07	1.50745e-07	3.89898e-08	0	1.49867e-06	5.23907e-09	0	1.80196e-08	2.64409e-07	6.75395e-09	0	1.15651e-07	2.48795e-08	1.07112e-07	1.57991e-08	1.85263e-08	2.75495e-07	0	5.41819e-09	5.24962e-08	5.56398e-08	5.47021e-08	1.54186e-07	2.48459e-07	3.44137e-07	8.87829e-07	5.75463e-08	8.98293e-08	4.1566e-08
VFG1577	orf43	hypothetical protein [Escherichia coli 536]	0.588235	0.583784	0.611111	N <= Y	0.195227	5.24768e-06	0	8.21366e-08	0.00018482	0	5.91709e-06	2.09387e-06	4.16046e-08	0	1.96752e-05	3.86259e-08	0	0	2.56419e-06	5.91127e-07	1.41681e-06	4.2137e-08	0	0	1.40049e-07	2.38285e-07	0	1.34246e-07	0	0	4.70889e-08	2.05966e-05	0	8.53983e-08	4.61673e-08	1.7928e-06	0	1.14039e-05	0	2.15628e-06	2.64174e-07	6.8034e-07	0	0	0	0	0
VFG0087	tagD	tagD protein [Vibrio cholerae N16961]	1	1	1	N <= Y	0.195381	8.80923e-05	8.1837e-05	0.000109874	0.000158317	9.15079e-05	0.000106431	0.000104665	1.19278e-05	5.38406e-05	0.000107785	5.17222e-05	0.000128717	0.000168096	7.52196e-05	7.85646e-05	0.000201632	8.72218e-05	2.05953e-05	0.00013579	5.14013e-05	0.000122843	0.000102865	8.20086e-05	0.000168602	0.000181895	9.18013e-05	5.03674e-05	7.93059e-05	6.28601e-05	3.59895e-05	0.000189845	9.08407e-05	0.000143157	5.05275e-05	1.81761e-05	0.000136267	0.000103708	8.09957e-05	5.4867e-05	0.000100361	0.000136132	0.000125097
VFG0141	waaA	lipopolysaccharide core biosynthesis protein WaaP [Pseudomonas aeruginosa PAO1]	1	1	1	N <= Y	0.197354	1.12781e-05	1.22619e-05	7.16967e-06	3.427e-05	3.56493e-06	1.02195e-06	8.32085e-06	1.71485e-06	1.02153e-05	4.88702e-05	4.58949e-06	4.03585e-06	1.19905e-06	3.70426e-06	2.349e-05	2.04512e-06	8.72916e-06	2.54564e-05	2.22522e-06	2.39006e-06	7.83543e-06	7.9328e-06	1.60294e-05	2.39609e-06	1.01543e-06	7.76605e-06	4.34191e-05	4.74461e-06	7.72012e-06	1.7557e-05	1.08445e-05	4.08041e-07	2.52601e-05	1.73185e-05	5.78318e-06	3.15374e-06	2.47507e-06	4.79315e-06	5.37776e-06	5.22877e-06	1.06973e-06	7.17529e-06
VFG1584	orf50	hypothetical protein [Escherichia coli 536]	1	1	1	N <= Y	0.198346	3.0861e-05	3.6326e-05	1.94599e-05	8.73098e-05	1.67184e-05	2.18024e-05	2.79399e-05	2.80664e-05	1.97383e-05	7.02697e-05	3.06685e-05	1.21006e-05	1.20297e-06	2.55979e-05	2.90321e-05	4.31683e-06	1.40447e-05	2.93245e-05	2.0183e-05	3.5693e-05	1.14521e-05	2.74656e-05	4.46654e-05	7.68627e-06	1.71773e-05	2.21888e-05	8.83064e-05	1.67342e-05	2.14596e-05	1.95308e-05	1.48417e-05	1.79981e-05	5.2491e-05	1.57298e-05	9.27625e-05	1.08007e-05	2.01538e-05	1.69459e-05	3.17954e-05	2.53003e-05	1.49492e-05	2.78003e-05
VFG0273	ureF	urease accessory protein [Helicobacter pylori 26695]	0.995475	0.994595	1	N <= Y	0.200341	8.2546e-06	1.35517e-06	8.33775e-06	1.24175e-06	7.82425e-06	1.84066e-05	1.04208e-05	6.39477e-06	7.37529e-06	5.63104e-06	2.42611e-06	5.38318e-06	0	2.93844e-06	3.82514e-06	7.50586e-06	5.39156e-06	1.94664e-06	4.38868e-06	1.44144e-05	4.61958e-06	6.07614e-06	5.78224e-06	4.30666e-06	3.70259e-06	4.05885e-06	2.0558e-05	9.66968e-06	3.58308e-06	1.59221e-05	2.28234e-06	8.88665e-06	1.63009e-06	3.14436e-06	1.56872e-05	7.49223e-06	1.37297e-05	5.441e-06	3.33164e-06	1.21165e-05	1.54915e-05	2.71734e-06
VFG0626	int	Int [Shigella flexneri 301]	0.904977	0.902703	0.916667	N <= Y	0.201151	4.08608e-06	1.3711e-06	3.9652e-07	8.12325e-05	3.44456e-07	8.13666e-07	2.96966e-07	1.75982e-06	0	6.77673e-05	1.14604e-06	1.17154e-06	0	1.46233e-06	1.01271e-06	1.24147e-06	1.74408e-06	2.23733e-07	0	7.55764e-07	7.75048e-08	6.05177e-07	2.13004e-06	6.15922e-07	3.33085e-07	5.18969e-07	3.03033e-05	2.89201e-07	1.93255e-06	1.67428e-07	1.38825e-05	8.59973e-07	2.29437e-08	3.56056e-07	3.19697e-06	1.8608e-07	1.01391e-06	2.36183e-07	5.73235e-07	6.44411e-07	0	1.41489e-06
VFG0474	phoQ	sensory kinase protein in two-component regulatory system with PhoP, ligand is Mg+ [Salmonella enterica LT2]	0.968326	0.962162	1	N <= Y	0.201337	6.17091e-06	1.42623e-08	2.21334e-05	4.96028e-06	1.28834e-05	5.70688e-06	1.81279e-05	1.91879e-08	2.33026e-07	1.07746e-05	7.47137e-08	0	5.25814e-07	7.2468e-06	3.81053e-07	1.58127e-05	9.56898e-07	3.02906e-06	1.49314e-08	1.51796e-07	1.05445e-05	2.33825e-05	4.00866e-06	8.49132e-07	1.85296e-05	1.01726e-07	1.73315e-06	1.87665e-05	1.39121e-07	6.14252e-07	2.10866e-08	2.09365e-05	1.69404e-05	1.51671e-07	8.36567e-07	1.58506e-05	4.51142e-06	9.64229e-07	1.07111e-06	2.80924e-06	1.66125e-05	1.25112e-08
VFG1497	ORF46	putative ABC transporter membrane protein [Escherichia coli 536]	0.683258	0.664865	0.777778	N <= Y	0.202181	6.82292e-07	9.12381e-08	0	9.74603e-08	3.41044e-07	0	2.8784e-08	3.99152e-07	6.67821e-08	1.04761e-06	0	1.24309e-06	7.00774e-08	1.7816e-06	3.118e-07	8.73371e-07	0	0	6.77736e-08	0	3.02382e-06	1.29885e-07	3.60211e-08	6.31288e-08	5.95131e-07	1.09466e-07	3.34251e-08	5.62629e-08	6.59748e-08	3.51201e-08	0	0	0	0	3.14323e-08	6.75496e-08	2.02119e-06	3.33053e-08	0	0	0	0
VFG0763	perA/bfpT	transcriptional regulator BfpT [Escherichia coli B171]	0.927602	0.918919	0.972222	N <= Y	0.203782	8.19357e-07	1.4071e-06	3.17554e-08	6.78828e-07	1.3139e-08	0	1.21381e-07	3.41584e-07	2.74932e-07	1.30887e-07	2.46748e-07	1.44522e-06	6.68633e-07	0	2.88518e-07	8.28905e-07	1.43836e-08	0	2.43489e-07	2.85038e-08	5.74324e-07	1.64356e-07	2.04936e-07	6.89954e-07	6.91336e-07	7.11349e-07	9.84295e-08	1.6754e-06	1.41968e-07	7.31126e-08	5.3343e-06	3.6739e-08	3.21694e-06	3.1261e-07	6.50317e-07	9.32548e-08	3.00436e-06	8.13775e-07	2.65766e-08	1.12797e-06	1.53344e-06	2.44487e-07
VFG2094	VCA0109	hypothetical protein [Vibrio cholerae N16961]	0.520362	0.497297	0.638889	N <= Y	0.204596	1.94083e-06	0	5.6948e-08	5.44434e-07	3.77157e-07	0	5.83963e-08	0	4.74201e-07	6e-05	2.41335e-06	0	4.26514e-07	6.36117e-08	4.44248e-06	7.03687e-07	6.37673e-08	2.81307e-06	6.37071e-08	0	6.50349e-08	0	2.03159e-07	0	0	2.05307e-07	0	0	6.30568e-08	0	3.99422e-06	0	0	4.20095e-07	5.86735e-08	2.74086e-07	1.83606e-07	1.2926e-07	0	0	5.88587e-08	4.00102e-07
VFG2308	pilL	putative type IV pilus operon lipoprotein [Yersinia enterocolitica 8081]	0.547511	0.535135	0.611111	N <= Y	0.205298	5.48376e-06	0	5.38965e-07	0.000178998	0	6.23077e-06	0	0	0	8.29166e-06	3.39972e-08	2.31051e-06	0	1.26669e-06	3.72969e-08	3.94223e-07	0	1.11323e-07	0	0	1.01287e-07	0	0	0	3.86537e-08	0	8.41238e-05	0	0	1.1934e-07	0	0	1.40548e-05	5.46753e-08	2.35904e-07	0	2.14464e-07	3.14342e-07	2.48223e-08	0	0	7.66234e-08
VFG1338	neuB	N-acetyl neuramic acid synthetase NeuB [Streptococcus agalactiae 2603V/R]	1	1	1	N <= Y	0.205393	2.79804e-05	1.5698e-05	3.60607e-05	6.47391e-05	4.23031e-05	1.85961e-05	1.32582e-05	5.22176e-06	1.63905e-05	1.16984e-05	2.31177e-05	4.90538e-05	4.93571e-05	1.99802e-05	2.00927e-05	5.12956e-05	1.24641e-05	7.09309e-06	1.57032e-05	1.22345e-05	2.57449e-05	3.76692e-05	3.57341e-05	1.26847e-05	1.76926e-05	4.38829e-05	1.2391e-05	6.47611e-05	1.69005e-05	2.22015e-05	4.44055e-05	2.09771e-05	1.08954e-05	1.28475e-05	1.28502e-05	1.49351e-05	2.20066e-05	4.69425e-05	3.39986e-05	2.568e-05	4.57759e-05	1.52009e-05
VFG1820	mbtF	mbtF [Mycobacterium tuberculosis H37Rv]	1	1	1	N <= Y	0.208468	4.02831e-06	5.53699e-06	5.584e-06	1.86974e-06	3.80805e-06	2.88088e-06	6.54703e-06	2.90634e-07	2.02562e-06	1.17383e-06	1.36935e-06	5.08659e-06	1.59328e-06	3.97135e-06	5.08018e-06	1.19096e-05	8.41292e-07	4.1019e-06	2.83246e-06	1.08538e-06	3.4907e-06	5.8727e-06	2.73833e-06	1.06568e-05	5.62755e-06	1.48842e-05	7.82808e-07	5.73929e-06	5.44846e-06	1.21126e-06	9.63638e-07	6.75322e-06	4.77201e-06	1.30244e-06	2.05659e-06	4.38529e-06	2.36993e-06	6.24433e-06	5.7265e-06	4.67739e-06	4.06001e-06	2.22353e-06
VFG0959	fbp	Fbp54 [Streptococcus pyogenes SF370]	1	1	1	N <= Y	0.209501	1.03391e-05	7.264e-06	7.45028e-06	1.2791e-06	5.12369e-06	1.64224e-05	3.5711e-06	2.0707e-05	9.58817e-06	9.05451e-06	8.80154e-06	3.70914e-06	2.11889e-06	2.70292e-06	9.72779e-06	3.9125e-06	7.21236e-06	8.70578e-06	3.77742e-06	9.82667e-06	1.18975e-05	6.10997e-06	5.55874e-06	4.5234e-06	5.57023e-06	9.28973e-06	1.23726e-05	9.68121e-06	7.98353e-06	1.40159e-05	7.38002e-06	1.04744e-05	3.40737e-06	7.03181e-06	1.9543e-05	7.56965e-06	1.60322e-05	2.95653e-05	9.6921e-06	9.18649e-06	1.05396e-05	6.27549e-06
VFG1359	psaA	manganese ABC transporter, manganese-binding adhesion liprotein [Streptococcus pneumoniae TIGR4]	0.904977	0.886486	1	N <= Y	0.212424	1.04281e-06	1.02051e-07	0	1.70155e-07	9.17562e-07	9.81674e-08	1.02848e-07	1.74064e-06	1.23642e-07	1.29946e-06	2.67991e-08	2.98365e-07	3.85672e-07	6.3521e-07	1.68164e-07	5.36076e-06	0	0	3.06284e-08	4.53284e-06	5.76916e-06	2.43409e-07	9.46392e-08	5.6816e-08	2.18928e-06	4.00403e-07	4.2113e-07	2.26635e-07	6.34879e-07	1.46035e-07	9.19347e-08	0	0	3.81615e-07	1.88002e-07	1.04063e-06	6.51333e-06	1.38869e-07	1.13473e-07	1.50816e-07	2.79104e-08	1.11845e-07
VFG2056	gspM	putative secretion pathway protein [Shigella dysenteriae Sd197]	0.633484	0.627027	0.666667	N <= Y	0.214875	4.66588e-06	7.10837e-08	3.66538e-07	2.67877e-05	0	8.3144e-07	0	0	0	3.93352e-05	1.12009e-06	4.18908e-07	0	9.57426e-07	4.09856e-08	3.2044e-07	5.19842e-08	1.29786e-06	0	4.1899e-08	1.01004e-07	0	5.55079e-08	0	0	5.60949e-08	2.75032e-05	4.31958e-08	5.09305e-08	0	3.11805e-06	0	1.52922e-05	0	3.70221e-06	1.13387e-07	2.3796e-07	5.06819e-08	0	0	0	5.5994e-08
VFG2339	fliQ	flagellar biosynthetic protein FliQ [Yersinia enterocolitica 8081]	0.674208	0.675676	0.666667	N <= Y	0.215153	4.19175e-06	1.49856e-06	9.18517e-08	2.65783e-05	0	4.50846e-07	3.33702e-06	0	1.0125e-07	4.57593e-05	7.96193e-07	1.04502e-06	0	6.65528e-07	9.11702e-07	7.56653e-07	1.0285e-07	2.07134e-06	1.02753e-07	0	1.94405e-07	0	0	0	0	1.1038e-07	1.36827e-05	0	6.17956e-07	0	2.86324e-06	0	1.76568e-05	0	0	1.05828e-07	1.82948e-07	0	0	0	0	0
VFG2305	shdA	AIDA autotransporter-like protein [Salmonella enterica LT2]	0.972851	0.972973	0.972222	N <= Y	0.220561	3.05506e-06	3.34732e-07	5.75055e-08	2.47931e-05	2.81939e-06	7.96945e-07	2.57761e-06	1.18108e-05	7.86994e-06	1.01936e-05	6.52962e-08	5.90074e-07	0	1.12761e-06	4.20212e-07	6.7368e-07	3.67391e-07	1.63805e-07	6.88478e-08	1.93315e-06	0	3.55407e-06	4.51942e-08	1.29219e-08	1.07157e-06	2.10671e-07	3.62822e-06	3.00128e-06	6.69379e-06	3.01828e-06	9.59616e-07	1.09261e-06	5.78152e-07	7.46551e-07	2.02397e-06	3.37205e-06	1.13822e-07	7.97982e-07	8.86279e-07	1.00327e-06	3.44558e-07	1.07478e-08
VFG1056	orf40	putative transcriptional regulator [Shigella flexneri YSH6000]	0.606335	0.6	0.638889	N <= Y	0.221873	8.68407e-06	1.6453e-07	7.75495e-07	5.28083e-05	0	3.03831e-06	1.17639e-07	0	0	0.000122047	5.99068e-07	1.50241e-06	0	6.15097e-07	3.99907e-07	1.85885e-06	0	8.33914e-08	0	1.98327e-07	0	0	7.87437e-08	0	0	0	0.000119093	1.3398e-07	1.23591e-07	1.65627e-07	9.106e-06	0	3.56156e-05	0	3.91552e-07	4.14108e-07	0	2.03635e-07	0	0	0	0
VFG1379	hspR	hspR [Mycobacterium tuberculosis H37Rv]	0.995475	0.994595	1	N <= Y	0.22326	1.23062e-05	5.17075e-06	2.20429e-06	9.51997e-07	3.37256e-06	5.07377e-06	5.91413e-06	1.00542e-05	8.26855e-06	1.27715e-05	7.35534e-06	7.59662e-06	0	6.93765e-06	3.40424e-06	8.55382e-07	0.000130084	5.94955e-06	4.92129e-06	2.08461e-06	2.27187e-05	1.2366e-05	2.51256e-06	6.53415e-07	2.79016e-06	4.84816e-06	3.31884e-06	2.11504e-06	1.36427e-06	1.59233e-05	1.63913e-06	9.41033e-06	7.54209e-06	1.30182e-05	3.64758e-05	3.57188e-06	1.07052e-05	2.28576e-06	6.08162e-06	2.2047e-05	7.04054e-06	3.05787e-06
VFG2211	BMEII0028	ATPase VirB4 homolog [Brucella melitensis 16M]	0.633484	0.610811	0.75	N <= Y	0.223643	3.73738e-07	5.33034e-08	4.13666e-08	0	1.82702e-07	1.74218e-07	9.91096e-09	0	1.13999e-08	6.08805e-06	0	2.7602e-07	3.51634e-08	0	0	2.27329e-07	7.24097e-07	8.69684e-07	0	0	9.78774e-08	1.84698e-07	2.65729e-06	7.76565e-08	1.27435e-08	9.96972e-08	0	3.84976e-07	5.5138e-08	0	0	2.5206e-07	5.18808e-07	3.79177e-07	0	0	1.79055e-07	3.43145e-07	1.07896e-08	0	1.05258e-08	1.43316e-06
VFG0903	pic	Pic serine protease precursor [Escherichia coli CFT073]	0.674208	0.654054	0.777778	N <= Y	0.226077	1.80773e-06	6.74185e-08	5.38373e-07	1.4431e-08	1.45814e-07	4.48856e-07	0	3.30044e-08	2.03818e-08	5.08967e-05	2.51024e-08	4.33955e-06	0	3.91585e-08	4.74782e-08	8.94594e-09	3.4219e-08	4.90099e-06	6.23053e-08	3.36043e-08	0	0	0	0	2.40371e-06	1.01792e-07	4.19807e-05	0	3.07167e-08	3.67892e-06	5.80323e-08	1.33371e-08	1.69461e-07	3.49531e-08	1.34264e-08	0	2.87615e-06	0	1.34809e-08	0	4.4144e-08	0
VFG0920	chuX	Hypothetical protein [Escherichia coli CFT073]	0.78733	0.778378	0.833333	N <= Y	0.226475	5.05105e-06	2.66426e-07	9.13816e-07	1.77725e-06	0	1.67975e-07	3.29253e-06	3.59365e-07	1.13793e-07	5.91276e-05	2.63207e-06	4.54207e-07	1.16934e-07	5.23196e-08	4.42181e-07	9.89119e-07	5.7621e-08	3.09134e-06	1.727e-07	1.8258e-07	0	3.77257e-06	7.26705e-07	1.28303e-07	6.19831e-08	4.32877e-07	4.8038e-05	3.28265e-07	3.12833e-06	5.92388e-08	9.30207e-06	2.33912e-07	2.75211e-05	1.72761e-07	0	6.09712e-07	2.03792e-07	1.10361e-07	1.56865e-07	0	2.55983e-07	0
VFG1644	sfaE	SfaE protein [Escherichia coli 536]	0.656109	0.648649	0.694444	N <= Y	0.229646	2.59835e-06	5.49768e-08	1.82526e-07	2.20572e-05	0	3.58365e-07	0	0	4.02405e-08	7.93503e-07	1.01963e-06	0	0	6.04583e-07	1.27511e-07	0	0	1.53718e-07	0	6.55344e-08	3.09055e-07	0	1.23394e-07	7.80319e-08	0	4.04149e-08	0	1.29806e-07	3.64935e-08	3.36193e-07	1.8695e-06	0	1.69199e-05	0	1.8776e-06	1.62812e-07	7.27101e-08	7.97049e-08	7.55275e-08	0	0	0
VFG2082	VCA0114	hypothetical protein [Vibrio cholerae N16961]	0.778281	0.762162	0.861111	N <= Y	0.230601	2.52568e-06	1.90659e-08	0	1.49678e-05	5.77637e-07	0	1.56982e-07	3.92543e-07	5.13167e-07	4.6217e-05	1.96035e-06	0	3.4514e-07	1.95476e-08	1.56119e-06	6.79236e-07	6.39093e-08	3.00321e-06	1.27698e-07	6.33524e-08	1.14434e-07	0	1.13117e-07	2.11408e-08	2.333e-08	9.1451e-08	0	0	0	2.21478e-08	6.12681e-06	0	2.21721e-06	3.76681e-07	5.39063e-08	2.35579e-07	1.07132e-07	2.07694e-08	7.60288e-08	0	1.927e-08	1.74315e-07
VFG0792	Z5097	unknown protein encoded by ISEc8 within prophage CP-933L [Escherichia coli O157:H7 EDL933]	0.968326	0.972973	0.944444	N <= Y	0.232036	6.10889e-06	2.42237e-06	8.40476e-07	3.96314e-05	2.19059e-07	2.10231e-07	3.41073e-07	1.97458e-06	2.63059e-07	3.33426e-07	6.71401e-07	4.31437e-06	2.77683e-06	2.24575e-06	1.56919e-06	1.79029e-06	3.20593e-06	7.45777e-08	1.02204e-07	1.15757e-06	4.54535e-07	2.93397e-07	1.34743e-06	2.30513e-07	0	5.07525e-06	1.32668e-06	2.88937e-06	1.02518e-05	1.64583e-07	1.14131e-05	1.65405e-07	2.74961e-06	3.61326e-06	0	3.96332e-06	2.70971e-06	1.08797e-06	3.23933e-07	5.34084e-07	2.44118e-06	2.00188e-07
VFG1206	fbpC	iron ABC transporter, ATP-binding protein [Neisseria meningitidis MC58 ]	1	1	1	N <= Y	0.232043	0.00109983	0.00105685	0.000774008	0.00104625	0.0010038	0.000937462	0.000892339	0.00124156	0.000866449	0.0015279	0.00128725	0.000752753	0.000767808	0.00118013	0.00132435	0.000635387	0.00111227	0.00120623	0.000855023	0.000956147	0.000900291	0.000954319	0.00132818	0.00059599	0.000757754	0.000907951	0.00137827	0.00103015	0.000983914	0.00129441	0.000701334	0.000925042	0.00102008	0.000800445	0.00155392	0.000699756	0.00112072	0.00125981	0.00123323	0.000904489	0.000908045	0.00093002
VFG1525	ORF74	hypothetical protein [Escherichia coli 536]	0.742081	0.751351	0.694444	N <= Y	0.232477	1.55164e-05	7.43322e-07	3.60803e-07	0.000344024	0	2.67735e-06	7.86663e-06	9.94685e-08	9.70751e-08	0.000183533	2.96334e-06	3.61035e-06	0	2.61213e-06	4.75217e-07	1.82309e-06	0	4.73329e-06	3.52403e-07	4.0959e-07	4.83932e-07	0	9.4934e-08	8.82578e-08	1.07991e-07	6.5638e-07	8.60976e-05	0	1.18838e-07	0	1.9118e-05	0	6.41007e-05	0	2.30818e-06	1.05241e-06	4.23598e-07	2.16674e-07	7.28904e-07	0	0	0
VFG1054	orf38	unknown [Shigella flexneri YSH6000]	0.565611	0.556757	0.611111	N <= Y	0.232556	3.60015e-06	4.62755e-08	3.46018e-07	8.41558e-05	0	0	0	0	0	2.23609e-05	0	0	0	2.45387e-06	0	3.18487e-07	1.64915e-07	0	5.492e-08	4.40662e-08	1.60867e-07	0	1.7795e-07	0	0	2.44515e-07	1.44695e-05	0	0	0	9.90383e-06	0	5.02633e-06	0	6.06968e-08	3.97346e-07	0	1.12355e-07	5.07858e-08	0	0	0
VFG2088	vasK	IcmF-related protein [Vibrio cholerae N16961]	0.755656	0.745946	0.805556	N <= Y	0.23365	2.29929e-06	1.67072e-08	1.53047e-07	8.44819e-06	5.47567e-08	0	0	0	0	3.19322e-05	1.65048e-06	2.08065e-08	5.71151e-08	1.20396e-07	2.11848e-07	7.09153e-07	2.44007e-08	1.42612e-06	8.9385e-08	2.76357e-08	6.93746e-08	0	6.92587e-08	0	0	4.36527e-08	0	0	0	8.36906e-09	5.06232e-06	0	3.30122e-06	1.33318e-07	7.49024e-09	6.18425e-08	9.73985e-08	1.58664e-08	4.76298e-08	2.02193e-08	0	6.17121e-08
VFG1441	ibeB	IbeB [Escherichia coli]	0.995475	1	0.972222	N <= Y	0.236525	1.04191e-05	4.61263e-06	1.04112e-05	4.73957e-05	2.23889e-06	1.57992e-06	6.63528e-06	5.86272e-07	3.32891e-07	7.88985e-05	2.67601e-06	5.45718e-06	1.53994e-06	5.66666e-06	3.24467e-06	1.77317e-06	3.20568e-06	5.98059e-06	6.40455e-07	5.09636e-07	1.49923e-06	6.59762e-06	5.44542e-06	2.14256e-06	1.91372e-06	1.18924e-06	4.97762e-05	3.29319e-06	3.09346e-06	5.726e-07	1.46548e-05	1.28418e-06	3.65447e-05	3.07667e-06	2.94337e-06	2.60574e-06	1.28406e-06	3.19987e-06	4.40968e-06	3.93454e-06	8.06612e-07	1.69344e-06
VFG1350	cpsC	cpsC protein [Streptococcus agalactiae 2603V/R]	1	1	1	N <= Y	0.237655	7.65271e-06	7.62203e-06	2.00575e-06	1.60264e-06	1.00072e-05	1.20358e-05	4.52333e-06	1.12686e-05	6.36885e-06	4.91939e-06	6.01813e-06	1.75597e-05	1.38097e-05	1.17225e-05	2.12861e-05	5.70355e-06	5.60019e-06	3.96135e-06	8.77475e-06	1.58554e-05	9.7409e-06	5.04038e-06	1.04389e-05	2.81972e-06	3.55946e-06	4.45377e-06	7.42785e-06	8.00361e-06	1.06661e-05	1.13552e-05	9.25172e-06	6.37658e-06	3.79364e-06	7.94836e-06	5.53989e-06	6.92035e-06	7.77986e-06	2.88697e-05	3.71598e-06	4.12895e-06	7.29892e-06	2.92031e-06
VFG2329	fliG	flagellar motor switch protein FliG [Yersinia enterocolitica 8081]	0.995475	0.994595	1	N <= Y	0.237655	7.91934e-06	2.4503e-06	2.00063e-06	4.50372e-05	6.83101e-06	3.18767e-06	7.41016e-06	3.59687e-07	3.10072e-06	4.64892e-05	2.57473e-06	1.84828e-06	2.94075e-08	3.74579e-06	5.9462e-06	2.08379e-06	2.82803e-06	3.5993e-06	7.59634e-07	3.44365e-06	7.02059e-07	4.10194e-06	7.50616e-07	1.58816e-06	3.03513e-06	3.44329e-06	3.57202e-05	2.48637e-06	4.18807e-06	6.47886e-07	5.09876e-06	2.82886e-06	2.57108e-05	2.31075e-06	7.50226e-07	1.2467e-06	5.43635e-06	1.14633e-05	5.41784e-06	4.10147e-06	1.51359e-06	9.61099e-06
VFG0307	napA	neutrophil activating protein [Helicobacter pylori 26695]	1	1	1	N <= Y	0.241068	4.84782e-05	4.06727e-05	0.000108687	9.539e-05	6.98014e-05	8.11954e-05	0.000100234	3.12492e-06	1.98106e-05	4.56671e-05	3.05464e-05	3.0305e-05	0.000171418	2.62751e-05	2.78002e-05	9.07433e-05	6.5288e-05	6.09972e-06	9.67577e-05	2.60867e-05	6.55091e-05	6.24993e-05	3.28159e-05	8.40407e-05	7.85833e-05	5.72899e-05	1.0432e-05	6.25283e-05	2.2619e-05	1.0977e-05	8.52308e-05	0.000154065	0.000120815	3.344e-05	1.30832e-05	5.42177e-05	1.95141e-05	2.4343e-05	1.47584e-05	2.46319e-05	4.24562e-05	5.63687e-05
VFG1343	cpsN	glycosyl transferase CpsN [Streptococcus agalactiae 2603V/R]	1	1	1	N <= Y	0.241068	8.94398e-06	4.667e-07	7.33842e-06	8.10136e-06	7.74307e-06	6.34636e-06	5.2589e-06	3.88117e-06	7.29237e-06	2.73239e-05	1.03805e-05	5.97514e-06	5.12715e-06	7.95432e-06	2.81572e-06	8.21441e-06	2.16861e-06	1.00481e-05	3.19107e-06	1.56265e-06	4.89274e-05	2.14975e-05	1.03508e-05	1.37838e-05	6.07194e-06	3.75673e-05	2.63693e-05	8.3331e-06	1.81257e-05	5.81409e-06	1.17701e-06	6.38412e-06	8.3383e-06	1.57231e-05	5.06625e-05	6.89672e-06	5.00614e-06	2.58045e-06	3.61664e-06	2.60286e-06	5.43395e-06	7.04884e-06
VFG2078	vasA	hypothetical protein [Vibrio cholerae N16961]	0.79638	0.783784	0.861111	N <= Y	0.241367	2.70231e-06	1.51466e-07	1.37778e-08	2.55915e-05	6.71799e-07	0	4.16973e-08	2.26934e-07	4.76124e-07	3.96904e-05	2.12985e-06	4.88998e-08	2.89404e-07	0	3.40311e-06	7.56745e-07	1.12748e-07	1.7629e-06	9.37374e-08	1.24271e-08	3.87028e-07	0	4.91513e-08	0	1.76945e-08	8.27853e-08	0	4.14589e-08	4.64732e-07	1.59378e-08	4.02332e-06	0	1.76088e-06	2.99965e-07	0	1.1034e-07	3.45616e-07	1.51142e-08	1.3358e-07	0	1.48155e-08	2.17885e-07
VFG2438	bprC	AraC family transcriptional regulator [Burkholderia pseudomallei K96243]	0.972851	0.967568	1	N <= Y	0.243358	6.54431e-06	1.35383e-07	4.96358e-06	0	1.63066e-05	2.98663e-06	6.44618e-06	7.58474e-07	3.74137e-06	1.40744e-05	4.15597e-06	9.00546e-06	0	1.80032e-06	1.35457e-05	9.54615e-07	8.15979e-07	8.06098e-07	7.24557e-06	4.42041e-05	9.43147e-06	6.62065e-06	1.15273e-05	5.55432e-06	0	1.18184e-06	3.11952e-06	1.35103e-05	4.83263e-06	2.90173e-05	0	3.38066e-07	3.52605e-07	8.30586e-06	4.41971e-05	2.67528e-07	6.4614e-06	2.18822e-06	1.23896e-06	1.6059e-05	1.89386e-06	1.01904e-06
VFG0024	ptlH	putative bacterial secretion system protein [Bordetella pertussis Tohama I]	1	1	1	N <= Y	0.243362	4.99556e-06	1.08858e-06	1.87871e-06	7.02497e-07	1.23751e-06	1.7845e-06	3.07102e-06	4.35556e-06	9.1388e-06	3.3695e-06	4.57265e-06	4.51436e-06	2.88669e-07	1.47715e-06	3.17988e-06	1.06859e-06	1.72898e-05	8.96313e-06	2.4906e-06	9.94907e-07	3.96018e-06	6.94873e-06	1.45299e-06	7.61683e-07	2.19747e-06	2.47209e-06	3.26008e-06	2.55905e-06	3.98023e-06	3.15209e-06	6.68889e-07	3.84227e-06	1.50191e-06	4.42638e-06	8.4651e-06	2.22135e-06	2.1009e-06	2.67764e-06	4.67099e-06	4.27812e-06	5.02523e-06	3.10151e-06
VFG2051	gspH	putative type II secretion protein [Shigella dysenteriae Sd197]	0.656109	0.648649	0.694444	N <= Y	0.243466	4.39001e-06	3.42143e-08	1.81749e-07	3.15486e-05	0	0	0	0	0	2.35605e-05	1.26911e-06	9.19028e-07	0	9.4064e-07	3.96776e-08	3.74302e-07	1.52634e-07	1.85413e-06	0	4.07847e-08	4.80843e-08	0	2.16126e-07	0	0	1.63809e-07	3.08347e-05	0	0	0	2.17517e-06	0	1.91416e-05	0	2.52796e-06	5.06622e-08	2.71503e-07	0	1.22732e-07	0	0	0
VFG2046	gspC	putative general secretion protein GspC [Shigella dysenteriae Sd197]	0.687783	0.681081	0.722222	N <= Y	0.244207	4.54449e-06	0	2.78444e-07	2.88387e-05	0	0	0	2.55273e-08	4.95594e-08	2.25687e-05	2.00887e-06	4.14105e-07	0	1.2251e-06	0	3.11366e-07	0	1.54595e-06	7.84841e-08	1.3857e-07	4.75116e-07	0	1.19858e-07	0	3.29407e-08	1.81688e-07	2.09437e-05	2.33181e-08	8.20296e-08	2.96194e-08	2.50664e-06	0	2.09303e-05	0	2.14885e-06	1.29085e-07	1.85041e-07	5.50175e-08	1.8143e-07	0	0	0
VFG1342	cpsO	glycosyl transferase CpsO [Streptococcus agalactiae 2603V/R]	1	1	1	N <= Y	0.244515	0.000268911	0.000290998	0.000230477	0.000179404	0.000320478	0.000314413	0.000387064	0.000202293	0.000205221	0.000206252	0.000257177	0.00029827	0.00030756	0.000280706	0.000220365	0.000332877	0.000137429	0.000135591	0.000249591	0.000220722	0.000274291	0.000284292	0.000249285	0.000302739	0.000313923	0.000373527	0.000191001	0.000310232	0.000268756	0.00024225	0.000178472	0.0002729	0.000235051	0.000350052	0.000360989	0.000199508	0.000327182	0.000283203	0.000258913	0.000250777	0.000297093	0.000263337
VFG1411	leuD	leuD [Mycobacterium tuberculosis H37Rv]	1	1	1	N <= Y	0.246832	9.18165e-05	8.43623e-05	0.000114397	0.000135178	9.34129e-05	0.000102589	0.000115189	5.23628e-05	0.000167859	0.000103896	4.4277e-05	0.000131476	0.000152322	7.30701e-05	6.42082e-05	0.000157762	0.000160831	7.60211e-05	0.000114209	7.84065e-05	0.000109503	0.000101906	6.0725e-05	0.000155409	0.000138834	9.45934e-05	9.98063e-05	6.33196e-05	0.00010074	8.13993e-05	0.000157506	0.000124768	0.000120524	0.000130471	4.24801e-05	0.000114889	9.04056e-05	9.03617e-05	5.8946e-05	0.00013717	6.98386e-05	8.48413e-05
VFG2092	VCA0107	hypothetical protein [Vibrio cholerae N16961]	0.837104	0.832432	0.861111	N <= Y	0.247557	7.83484e-06	1.14446e-07	0	5.43718e-05	1.12323e-06	0	3.1275e-06	8.40171e-08	7.09045e-07	0.00010451	2.67807e-06	0	3.1091e-07	1.59477e-07	4.70504e-06	1.23443e-06	1.44568e-07	5.50801e-06	1.58229e-07	1.63084e-07	4.70281e-07	0	2.78858e-07	2.11663e-07	6.31033e-08	1.13159e-07	5.52315e-05	1.68775e-07	5.2075e-08	0	1.11729e-05	0	3.63886e-05	1.75883e-07	4.9444e-08	7.0133e-07	9.87975e-07	5.39045e-08	1.86793e-07	0	0	2.23638e-07
VFG1388	ompA	ompA [Mycobacterium tuberculosis H37Rv]	1	1	1	N <= Y	0.247997	4.51735e-05	5.81681e-05	4.49904e-05	5.97552e-05	5.04526e-05	3.79503e-05	3.75126e-05	2.21721e-05	8.67877e-05	7.54283e-05	2.57742e-05	6.58143e-05	0.00012156	6.22117e-05	4.47738e-05	6.34108e-05	4.69499e-05	3.9702e-05	2.54792e-05	8.11646e-05	3.31945e-05	5.53923e-05	3.11304e-05	6.54175e-05	7.21755e-05	3.06564e-05	0.000115623	3.85096e-05	7.23132e-05	3.75773e-05	2.43191e-05	2.27007e-05	4.90273e-05	0.000112024	2.91313e-05	5.6826e-05	4.32267e-05	6.00765e-05	3.6651e-05	4.26199e-05	5.15756e-05	4.86733e-05
VFG1538	yjgX	hypothetical protein [Escherichia coli 536]	0.927602	0.918919	0.972222	N <= Y	0.250835	1.01998e-05	2.0983e-07	3.0443e-07	0.000101813	0	8.75392e-07	5.52772e-08	9.23616e-07	8.60861e-08	7.54043e-05	1.94453e-06	6.89746e-07	1.03646e-07	1.23482e-06	5.92047e-07	1.50694e-06	2.26099e-07	2.66941e-06	2.13127e-07	2.13139e-07	4.47846e-07	6.67662e-06	4.17303e-07	0	2.74698e-07	1.6952e-07	3.13562e-05	4.21436e-08	3.07366e-06	1.65638e-07	1.11101e-05	0	2.3617e-05	1.19943e-07	3.35219e-06	2.89006e-07	8.88227e-07	3.42219e-08	2.19819e-08	0	6.05051e-08	2.7997e-08
VFG1735	c3614	Hypothetical protein [Escherichia coli CFT073]	0.642534	0.627027	0.722222	N <= Y	0.25236	4.18837e-06	5.14105e-07	9.80947e-08	6.66018e-05	0	4.9878e-07	0	0	8.75119e-08	2.7252e-05	0	0	0	8.89e-07	5.7468e-07	1.08183e-06	0	0	0	2.85038e-08	0	0	4.99571e-07	3.72001e-07	1.94705e-08	1.87365e-07	3.60353e-05	0	0	1.97764e-07	1.0275e-05	0	2.78772e-06	0	3.76252e-07	2.40113e-07	4.11111e-07	1.56002e-07	2.46377e-07	0	0	0
VFG1443	ompA	outer membrane protein A [Escherichia coli]	1	1	1	N <= Y	0.252693	3.10283e-05	6.1774e-05	2.86368e-05	4.9002e-05	4.7095e-05	2.41722e-05	4.31715e-05	8.47875e-06	9.15562e-06	4.47625e-05	3.0378e-05	1.45459e-05	0.000104606	5.08203e-05	2.63589e-05	2.24125e-05	1.91206e-05	1.76781e-05	2.91163e-05	1.72322e-05	2.54631e-05	2.22972e-05	2.34858e-05	2.41611e-05	2.28901e-05	1.18417e-05	6.62152e-05	1.22333e-05	7.03478e-05	3.52319e-05	4.65031e-06	1.09637e-05	3.09199e-05	0.000112947	8.22969e-06	6.47542e-05	2.45711e-05	3.78411e-05	3.25612e-05	2.55444e-05	1.86452e-05	3.16418e-05
VFG2304	misL	putative autotransporter [Salmonella enterica LT2]	0.995475	0.994595	1	N <= Y	0.252693	7.82586e-06	3.84971e-07	9.73102e-07	2.71577e-05	3.38256e-06	1.89685e-06	3.08032e-06	1.49279e-07	3.91041e-07	3.96153e-05	2.66968e-06	7.08519e-06	1.98863e-07	1.5904e-06	1.65166e-06	1.91789e-06	4.33633e-06	3.50149e-06	3.95094e-06	1.50017e-06	8.24483e-07	2.63401e-06	5.27981e-07	3.31974e-07	2.28009e-06	1.63214e-07	1.74745e-05	1.88238e-07	1.38494e-05	5.27931e-06	9.95331e-06	2.39783e-06	2.7601e-05	4.68992e-07	1.4773e-06	8.09893e-07	3.74935e-06	1.84341e-07	2.66263e-07	7.33514e-08	1.41906e-07	7.50151e-07
VFG0484	ttrA	Tetrathionate reductase complex, subunit A [Salmonella enterica LT2]	0.932127	0.92973	0.944444	N <= Y	0.253803	8.56598e-07	3.42579e-06	2.28107e-07	3.78891e-06	1.76073e-08	5.50859e-07	8.3726e-07	9.94905e-07	2.19852e-07	2.71836e-06	8.00323e-09	2.42661e-06	0	2.7509e-06	9.69552e-07	5.98333e-08	7.48777e-07	2.62087e-07	5.7776e-07	6.09969e-07	6.1151e-07	4.60279e-07	6.45777e-08	2.371e-07	2.79465e-07	1.19211e-07	1.11343e-07	3.15926e-07	5.15481e-07	0	0	3.19937e-07	1.86473e-07	2.00704e-07	2.13854e-06	8.50447e-08	1.21523e-06	3.79308e-07	1.55013e-06	5.56583e-07	1.07348e-08	7.158e-08
VFG1484	l7094	ORF B protein [Escherichia coli 536]	1	1	1	N <= Y	0.253877	6.9493e-05	3.70543e-05	2.147e-05	4.43674e-05	5.81177e-05	0.000132931	4.72578e-05	0.000159822	8.35971e-05	0.000109943	6.8735e-05	5.94998e-05	2.62678e-05	4.67454e-05	9.14627e-05	3.42698e-05	4.2634e-05	3.24e-05	7.1075e-05	5.09368e-05	5.65176e-05	7.55859e-05	5.86061e-05	9.20873e-06	3.55326e-05	0.000156242	0.000122941	6.49774e-05	3.18396e-05	8.66041e-05	3.7314e-05	4.89794e-05	4.74991e-05	4.90069e-05	0.000155612	3.18816e-05	0.000140006	2.57789e-05	9.32701e-05	8.26635e-05	2.68399e-05	3.80836e-05
VFG0445	fimC	periplasmic chaperone, required for type 1 fimbriae [Salmonella enterica LT2]	0.723982	0.724324	0.722222	N <= Y	0.257208	9.00921e-06	1.51098e-07	8.2656e-07	0.00013087	0	2.52649e-06	2.49486e-06	0	8.11748e-08	7.16082e-05	6.32974e-06	0	0	3.74345e-06	1.57801e-06	3.2573e-07	0	1.18617e-07	1.53252e-07	9.00572e-08	1.01573e-06	0	0	1.1614e-07	0	4.42473e-08	0	0	0	7.31126e-08	4.20495e-06	0	7.43299e-06	7.81283e-08	8.67318e-06	2.76616e-07	7.00439e-07	1.60784e-07	6.57005e-08	0	0	0
VFG2080	VCA0112	hypothetical protein [Vibrio cholerae N16961]	0.678733	0.675676	0.694444	N <= Y	0.257884	3.27057e-06	1.48209e-08	0	4.37449e-05	1.81652e-08	0	0	0	1.49163e-07	4.68539e-05	1.74467e-06	0	2.94075e-08	0	8.88022e-08	6.87999e-07	5.96575e-08	2.04058e-06	9.93355e-08	3.53342e-08	4.7907e-07	0	8.44735e-08	0	0	6.40252e-08	0	0	2.75873e-08	0	6.00285e-06	0	4.25098e-06	0	1.21673e-07	5.02925e-08	1.76414e-07	1.07436e-07	2.03611e-08	0	0	4.76616e-08
VFG0757	bfpP	prepilin peptidase [Escherichia coli B171]	0.837104	0.837838	0.833333	N <= Y	0.263669	5.10748e-07	8.68729e-07	2.70012e-07	0	1.50646e-07	0	2.09924e-07	3.4814e-07	0	3.05696e-07	1.4185e-07	3.10304e-07	1.70361e-07	5.08162e-08	6.0018e-07	2.75127e-07	9.62006e-07	1.05437e-07	1.0984e-07	4.40662e-08	5.19531e-08	5.23452e-07	1.9557e-06	1.30611e-07	9.0303e-08	7.66953e-07	2.16687e-07	5.22446e-07	2.13088e-07	0	3.93519e-06	6.09028e-07	0	2.56402e-07	2.52903e-08	3.75582e-07	2.44456e-07	2.74934e-07	0	6.20524e-08	3.97804e-07	5.29208e-07
VFG1988	Cj1415c	possible adenylylsulfate kinase [Campylobacter jejuni NCTC 11168]	0.99095	0.989189	1	N <= Y	0.265925	1.80637e-06	6.61832e-07	3.30341e-07	1.63967e-06	3.82074e-06	2.33656e-06	2.00122e-06	6.4529e-08	2.12635e-07	7.5362e-07	2.73674e-07	2.72609e-07	6.4712e-07	3.89931e-07	1.69191e-07	5.14444e-06	2.03253e-07	7.56665e-08	1.22008e-06	7.85197e-07	1.28073e-06	3.25917e-06	1.98289e-06	4.99692e-07	1.43991e-06	4.81498e-06	2.28554e-07	4.9176e-07	4.74534e-06	1.54111e-07	1.82424e-06	3.89068e-07	3.88009e-07	7.97122e-07	3.33263e-07	2.82757e-07	5.48919e-07	1.69207e-06	5.87625e-06	1.36425e-06	4.19391e-06	8.18399e-08
VFG1269	cyaB	cyclolysin secretion ATP-binding protein [Bordetella pertussis Tohama I]	1	1	1	N <= Y	0.265925	0.000320218	0.000368377	0.000218032	0.000217122	0.00029047	0.000308323	0.000289583	0.000329606	0.000256703	0.000445532	0.000507549	0.000188726	0.000232648	0.000486158	0.000335353	0.000134512	0.000312223	0.000501073	0.000247305	0.000245004	0.000184279	0.000294931	0.000382619	9.6223e-05	0.00018151	0.00018919	0.000407136	0.00032064	0.000273198	0.000375217	0.000123901	0.000238487	0.00030277	0.000200447	0.000498421	0.000222813	0.000350325	0.00034274	0.000465576	0.000321293	0.000211035	0.000354155
VFG1818	mbtH	mbtH [Mycobacterium tuberculosis H37Rv]	0.58371	0.589189	0.555556	N <= Y	0.268031	3.83231e-06	0	2.19031e-07	4.70864e-05	0	6.45057e-07	2.33505e-06	0	0	1.80508e-05	1.37122e-06	0	0	1.36031e-06	1.05062e-07	0	0	1.06313e-06	0	0	2.31791e-07	0	0	1.33685e-07	0	0	1.55634e-05	1.01344e-07	0	0	3.30169e-06	0	9.33732e-06	0	3.84086e-06	2.52581e-07	0	0	0	0	0	0
VFG2401	Rv1798	hypothetical protein [Mycobacterium tuberculosis H37Rv]	0.81448	0.805405	0.861111	N <= Y	0.268083	2.00066e-06	4.31175e-06	2.05013e-07	0	1.06685e-08	1.27987e-06	2.55884e-08	1.48885e-07	4.29967e-08	1.18084e-08	2.4522e-06	3.4516e-07	0	3.76354e-07	3.95336e-08	1.33047e-05	6.22879e-08	4.92668e-07	0	2.81894e-08	6.64695e-08	8.60732e-08	1.5847e-08	0	2.39159e-07	1.65134e-05	3.49874e-06	1.6946e-05	2.00202e-08	3.61531e-08	1.2159e-06	5.05619e-06	1.50727e-07	1.3397e-06	3.23567e-08	2.61423e-07	6.94965e-06	1.0479e-05	6.22539e-07	1.52919e-05	9.5429e-08	9.19045e-06
VFG1966	Cj1438c	putative sugar transferase [Campylobacter jejuni NCTC 11168]	1	1	1	N <= Y	0.272095	2.27438e-05	3.52408e-05	5.7191e-05	2.81149e-05	2.97072e-05	1.84129e-05	3.11913e-05	2.54969e-05	3.34001e-05	1.0119e-05	1.68093e-05	7.59333e-06	2.44931e-05	1.96589e-05	6.6326e-06	5.77915e-05	1.51833e-05	8.82755e-06	3.34673e-05	3.77769e-05	1.13429e-05	5.57736e-06	9.82191e-06	1.70283e-05	1.48445e-05	1.79129e-05	7.76415e-06	2.26911e-05	1.19798e-05	8.35732e-06	1.5608e-06	1.14992e-05	7.75256e-06	6.75073e-06	4.9039e-05	5.60046e-05	2.93442e-05	1.02369e-05	2.99517e-05	3.23886e-05	2.43085e-05	5.39863e-06
VFG1017	icsP	VirG-specific protease [Shigella flexneri 301]	0.692308	0.691892	0.694444	N <= Y	0.273163	4.79752e-06	0	2.0836e-07	0	0	0	0	5.26065e-08	2.97984e-08	3.82997e-05	3.07223e-06	6.23626e-07	0	2.50246e-06	4.53458e-08	1.2674e-06	0	7.82913e-06	1.17188e-07	0	8.14618e-07	0	1.54376e-07	0	0	5.71447e-07	0.000181322	4.80537e-08	0	0	2.98163e-06	0	1.93337e-05	0	5.35017e-08	0	2.58574e-08	2.83449e-08	0	0	0	0
VFG2321	fliC2	flagellin [Yersinia enterocolitica 8081]	0.995475	0.994595	1	N <= Y	0.273341	1.35835e-05	8.92445e-06	9.34544e-06	5.43936e-06	1.19086e-05	1.2021e-05	1.12257e-05	2.8367e-06	3.21671e-06	3.4443e-05	2.46879e-06	7.53509e-06	3.36021e-07	6.0332e-06	7.94984e-06	4.19268e-06	1.16503e-05	7.99912e-07	1.04932e-05	8.04591e-06	3.32092e-06	2.33805e-05	2.93983e-05	3.37172e-06	3.14289e-06	1.06169e-05	2.88557e-05	5.4952e-06	1.82667e-05	2.83387e-06	2.15888e-06	1.93098e-06	9.70561e-06	1.24435e-05	2.28705e-05	1.03007e-05	9.02361e-06	5.01222e-05	3.51274e-05	2.14637e-05	1.21974e-05	9.12468e-06
VFG1029	tnpM	TnpM [Shigella flexneri YSH6000]	0.864253	0.864865	0.861111	N <= Y	0.274616	7.81218e-07	1.16025e-07	5.14591e-08	2.58717e-05	2.31437e-07	1.0709e-06	2.62199e-06	5.21311e-07	3.40348e-07	9.62173e-06	9.91244e-08	1.72562e-07	0	6.5328e-08	0	8.66515e-08	5.7621e-08	5.52594e-08	2.43522e-07	9.23798e-08	9.25768e-07	3.29207e-07	1.22385e-07	0	2.80197e-08	1.23679e-07	1.48742e-07	1.6776e-07	2.23358e-07	1.77716e-07	5.72894e-08	6.47627e-08	0	0	6.33996e-07	0	4.0998e-07	9.77769e-08	3.72633e-07	5.5706e-07	3.49475e-08	9.64716e-08
VFG1682	orf59	hypothetical protein [Escherichia coli 536]	0.570136	0.556757	0.638889	N <= Y	0.275185	2.57782e-06	5.10499e-08	0	5.32796e-05	5.1701e-08	0	6.39918e-06	6.0942e-08	1.33219e-07	3.82483e-05	7.21695e-08	3.04185e-07	0	1.04639e-07	0	6.93972e-08	0	0	0	6.08533e-08	0	0	0	1.40576e-07	0	8.14712e-08	3.80223e-05	0	6.52771e-08	0	1.48814e-06	0	6.36657e-06	0	1.91519e-06	0	2.88548e-07	0	0	0	0	0
VFG0368	ybtS	putative salicylate synthetase [Yersinia pestis CO92]	1	1	1	N <= Y	0.275844	6.24923e-06	4.35809e-06	1.69266e-06	4.41863e-05	3.60117e-06	3.76518e-06	1.63737e-06	7.23612e-06	1.07997e-05	3.44252e-05	4.25223e-06	3.39821e-06	8.17629e-06	2.06701e-06	4.95095e-06	7.77762e-06	1.46272e-06	3.78042e-06	1.76755e-06	1.21968e-06	1.06811e-05	2.82416e-06	2.69689e-06	4.1392e-06	2.51383e-06	3.43284e-06	3.10405e-05	3.02385e-06	6.16783e-06	6.61125e-06	8.44821e-06	2.62179e-06	1.53564e-05	2.30294e-06	1.0795e-05	3.07355e-06	2.28554e-06	2.02687e-06	2.02671e-06	3.11258e-06	2.94255e-06	1.95327e-06
VFG1747	YPO0256	two-component sensor/regulator [Yersinia pestis CO92]	1	1	1	N <= Y	0.275844	0.000221631	0.000215965	0.000344071	0.000378631	0.000303464	0.000298667	0.000244166	7.89895e-05	0.000134731	0.000257485	0.000119022	0.000276122	0.000710667	0.000135793	0.000147733	0.000495398	0.000170839	7.92163e-05	0.000333828	0.000119028	0.000344476	0.000316648	0.000209501	0.000386355	0.000324968	0.000194422	0.000204128	0.000254916	0.000152894	0.000122748	0.000609059	0.000308248	0.000184137	0.00011768	0.000140053	0.000270738	0.000209656	0.000219009	0.000137418	0.000239149	0.000220379	0.000179649
VFG2048	gspE	putative type II secretion protein [Shigella dysenteriae Sd197]	1	1	1	N <= Y	0.275844	3.4043e-05	2.84139e-05	1.87762e-05	0.000111324	2.51569e-05	2.30702e-05	2.32859e-05	3.027e-05	2.22577e-05	0.000122715	4.33018e-05	2.03508e-05	1.38888e-05	2.98619e-05	3.95205e-05	5.88625e-06	1.86646e-05	9.31282e-05	9.68026e-06	3.19077e-05	1.47521e-05	2.0315e-05	1.57829e-05	4.54806e-06	1.19611e-05	2.62692e-05	9.97261e-05	3.03208e-05	4.1584e-05	2.91045e-05	8.49059e-06	2.58688e-05	3.81322e-05	2.74499e-05	3.06097e-05	1.89607e-05	4.13178e-05	1.46601e-05	3.72969e-05	2.18943e-05	2.08116e-05	1.05067e-05
VFG2026	gmhA	phosphoheptose isomerase [Campylobacter jejuni NCTC 11168]	1	1	1	N <= Y	0.277101	3.01817e-05	1.25892e-05	1.34992e-05	0.000115362	1.41388e-05	8.31256e-06	1.7123e-05	1.13391e-05	1.56795e-05	0.000102075	1.29888e-05	7.73613e-06	2.27239e-05	1.0454e-05	3.77524e-05	8.17096e-06	3.02474e-05	3.3623e-05	1.27762e-05	1.06149e-05	1.72469e-05	1.44182e-05	3.60112e-05	2.96835e-05	1.51283e-05	1.3763e-05	0.000105798	9.68756e-06	8.09335e-06	6.76778e-05	6.21693e-05	3.33589e-05	5.975e-05	2.14643e-05	1.10367e-05	5.87708e-06	1.12307e-05	9.51872e-06	5.36737e-06	1.16318e-05	8.53867e-06	2.33201e-05
VFG1595	orf61	hypothetical protein [Escherichia coli 536]	1	1	1	N <= Y	0.279627	8.96622e-05	8.11483e-05	5.22542e-05	6.23151e-05	8.28047e-05	9.60411e-05	5.74553e-05	0.000120599	5.0716e-05	0.000135833	0.00011263	8.32098e-05	7.35103e-05	0.00011232	0.000121632	5.63236e-05	0.000148109	0.000141787	7.60218e-05	9.59262e-05	8.45674e-05	7.09959e-05	6.86971e-05	2.8267e-05	4.76539e-05	6.40923e-05	8.00436e-05	9.48464e-05	6.03259e-05	0.000113551	4.37322e-05	6.8072e-05	5.29253e-05	6.23374e-05	0.00013679	5.844e-05	8.82806e-05	9.1392e-05	0.000122999	6.51929e-05	0.000100192	4.53858e-05
VFG2530	cheW	chemotaxis protein CheW [Burkholderia pseudomallei K96243]	1	1	1	N <= Y	0.279627	1.24462e-05	8.78774e-06	7.55617e-06	6.3283e-05	6.63761e-06	1.5801e-06	3.72152e-06	2.49514e-06	2.02244e-06	4.94023e-05	7.4837e-06	6.73011e-06	1.09227e-05	1.38228e-05	1.81209e-05	1.06471e-06	3.72925e-06	3.94879e-06	7.57014e-06	3.14384e-06	9.22008e-07	4.52972e-06	1.94972e-06	1.50663e-06	7.40744e-06	3.42023e-06	4.98101e-05	1.20676e-05	1.08647e-05	8.03997e-07	1.1711e-05	4.79461e-06	2.99092e-05	1.00287e-05	4.76913e-06	3.26857e-06	5.85531e-06	4.129e-05	7.8854e-06	2.21758e-06	8.63104e-06	2.27012e-06
VFG1214	pilR	two-component response regulator PilR [Pseudomonas aeruginosa PAO1]	1	1	1	N <= Y	0.282169	8.21031e-05	6.23824e-05	0.000125913	0.00018723	7.00313e-05	7.11665e-05	0.000144024	2.0711e-05	4.02267e-05	0.000116908	4.37011e-05	7.77541e-05	0.000144278	5.54473e-05	6.21353e-05	9.27163e-05	5.8517e-05	3.86171e-05	0.000116019	5.6421e-05	7.36315e-05	9.46879e-05	7.75982e-05	9.46634e-05	5.27502e-05	0.000121959	9.55479e-05	9.84739e-05	8.72128e-05	3.99083e-05	0.000146422	0.000151879	7.76647e-05	6.6612e-05	9.14943e-05	6.33467e-05	6.37053e-05	9.50227e-05	5.56093e-05	4.86258e-05	6.92221e-05	7.1418e-05
VFG1049	fecI	FecI [Shigella flexneri YSH6000]	0.547511	0.535135	0.611111	N <= Y	0.282289	4.60343e-06	1.23052e-07	7.07918e-07	6.58137e-05	0	0	1.6794e-06	0	0	5.32102e-05	3.18184e-07	0	0	2.4914e-06	7.41817e-07	4.53574e-07	0	0	2.23395e-07	4.2362e-08	8.9899e-07	0	0	5.22446e-08	0	0	0	8.73463e-08	0	0	8.30159e-06	0	1.85715e-05	0	9.7249e-08	2.65224e-07	0	1.54566e-07	0	0	0	4.42384e-08
VFG0572	slsA	putative inner membrane protein [Salmonella enterica LT2]	0.945701	0.945946	0.944444	N <= Y	0.283408	1.00649e-05	1.41874e-05	1.22258e-05	5.65165e-05	5.13331e-06	1.6473e-06	7.80462e-06	1.9676e-07	5.01806e-06	5.98487e-05	2.00762e-06	5.70144e-06	0	2.00147e-06	5.45504e-07	2.52335e-06	3.45967e-06	2.44094e-06	3.17877e-06	2.79224e-06	4.55372e-07	1.93373e-05	1.34237e-07	1.72066e-05	1.41012e-06	2.20494e-07	3.43472e-05	5.43305e-06	0	5.81125e-06	4.20485e-06	2.28064e-06	2.46153e-05	8.34745e-06	3.16401e-06	2.1715e-07	2.49965e-06	1.15605e-07	4.79946e-07	2.13765e-06	8.10553e-08	0
VFG1609	orf75	hypothetical protein [Escherichia coli 536]	0.846154	0.848649	0.833333	N <= Y	0.286422	2.95769e-06	2.06699e-07	6.28056e-07	1.23223e-07	4.17395e-07	4.54005e-07	1.62855e-05	2.72131e-08	7.93335e-07	1.59851e-07	1.37122e-07	7.90979e-07	0	3.73262e-06	3.92557e-07	1.5186e-07	3.32121e-08	1.39711e-06	3.04333e-08	4.99773e-08	1.37628e-05	1.2274e-05	0	9.41706e-07	3.79112e-06	3.26923e-08	1.20075e-06	9.18548e-07	4.92338e-06	5.34975e-06	5.14762e-07	1.18407e-05	3.07621e-08	2.29588e-05	7.06543e-06	8.06566e-06	3.60918e-07	9.45085e-06	1.69519e-07	0	7.37755e-06	0
VFG0442	rcK	resistance to complement killing [Salmonella enterica LT2]	0.733032	0.724324	0.777778	N <= Y	0.286558	6.90556e-06	0	3.20834e-07	0.000196177	4.36873e-08	7.58714e-07	0	0	4.46269e-08	2.93228e-05	2.18494e-06	2.50048e-06	0	1.73922e-06	0	1.06149e-06	0	0	2.07393e-07	0	3.1824e-07	0	0	0	0	4.52219e-08	1.81245e-05	0	4.08341e-08	0	7.48737e-06	0	6.95847e-06	0	4.65842e-06	2.5493e-07	5.84647e-07	2.05407e-07	1.32551e-07	0	0	0
VFG1360	nanB	neuraminidase B [Streptococcus pneumoniae TIGR4]	0.972851	0.967568	1	N <= Y	0.288588	7.14545e-07	2.45909e-07	3.19543e-07	7.70112e-08	3.67519e-07	1.34603e-08	1.80439e-07	1.44556e-06	1.95383e-06	1.31223e-08	1.323e-07	9.91803e-07	1.4499e-07	5.79207e-07	8.05919e-08	2.362e-07	8.81789e-07	2.87256e-08	3.17184e-07	2.96627e-06	2.00882e-07	1.23583e-08	1.03126e-07	7.30265e-08	1.16067e-06	9.41386e-08	7.51997e-07	4.24986e-07	9.67572e-09	3.16271e-08	1.38959e-06	4.62627e-06	2.08425e-06	0	5.94662e-07	2.56936e-07	4.13772e-07	5.14204e-07	1.33706e-07	9.80467e-07	9.12446e-08	7.74537e-07
VFG1389	prrA	hypothetical protein Rv0903c [Mycobacterium tuberculosis H37Rv]	1	1	1	N <= Y	0.288592	0.000720202	0.000593321	0.000805099	0.000760664	0.000767095	0.000813395	0.000724455	0.000604931	0.000506238	0.000668346	0.000697665	0.000681524	0.000658109	0.000700087	0.000720829	0.000837881	0.00065305	0.000486774	0.000673002	0.000590098	0.000788229	0.000816406	0.00075965	0.000886678	0.000790675	0.000795781	0.000641512	0.000733181	0.000673499	0.000587089	0.000475681	0.000727863	0.000541626	0.000614969	0.000790016	0.000719985	0.000711016	0.00077565	0.000668606	0.000626322	0.000856228	0.000630669
VFG1042	fecE	ATP-binding protein FecE [Shigella flexneri YSH6000]	1	1	1	N <= Y	0.289889	0.000130972	8.68184e-05	0.000106989	0.000217486	0.000110506	9.0178e-05	0.000105031	0.000112604	0.000108216	0.00034258	0.000111172	8.96634e-05	0.000109926	0.00010145	9.45278e-05	0.000112535	7.80235e-05	0.000125829	0.000114215	8.67258e-05	0.000118184	0.000122705	0.000122194	0.000108673	0.000112874	0.000107026	0.000224411	0.000153182	0.000100916	0.00011323	0.00013041	9.8664e-05	0.00020209	8.78182e-05	9.88818e-05	0.000150572	0.000126084	9.34595e-05	0.000138653	8.87386e-05	8.45894e-05	6.84863e-05
VFG1679	orf56	hypothetical protein [Escherichia coli 536]	0.61991	0.621622	0.611111	N <= Y	0.290768	3.1411e-06	1.77268e-07	1.00892e-07	6.36632e-05	0	5.6125e-07	4.05854e-06	6.81399e-08	1.11216e-07	4.92015e-05	5.24566e-07	6.80226e-07	0	3.48111e-07	2.93676e-08	9.23474e-08	0	0	1.12867e-07	9.05613e-08	3.559e-08	0	3.99919e-08	0	0	0	8.16416e-06	0	0	0	6.32249e-06	0	1.36903e-06	0	3.11848e-07	3.32415e-07	0	3.67145e-08	3.47902e-08	0	0	0
VFG2522	flhA	flagellar biosynthesis protein FlhA [Burkholderia pseudomallei K96243]	0.99095	0.989189	1	N <= Y	0.292493	3.01972e-06	2.18132e-06	1.55782e-06	1.42724e-05	7.96529e-06	9.43846e-07	8.81303e-07	1.70277e-07	2.70615e-07	1.97167e-06	6.92708e-07	2.07051e-06	2.39007e-06	2.34775e-06	9.26341e-07	2.96506e-07	5.22463e-07	4.23238e-07	1.11933e-06	7.19696e-08	2.97115e-07	3.87454e-07	3.81423e-07	3.99262e-06	1.03373e-07	1.35103e-06	5.1201e-06	8.25299e-07	4.41882e-06	5.38386e-08	2.20589e-06	1.87959e-07	3.38754e-06	0	1.15694e-06	3.74163e-07	1.27457e-06	1.06722e-06	2.22394e-06	1.69444e-06	3.70649e-06	2.90047e-06
VFG1467	ORF16	putative F17-like fimbrial usher [Escherichia coli 536]	0.778281	0.778378	0.777778	N <= Y	0.296427	3.77952e-06	3.27507e-07	4.59998e-07	7.27828e-05	0	1.67334e-06	2.99592e-06	0	2.17215e-08	1.76403e-05	1.44492e-07	2.62181e-07	2.63905e-08	2.23225e-06	3.97768e-07	2.53252e-07	5.89001e-08	1.2628e-06	1.56428e-07	9.3643e-08	3.6493e-07	0	1.54142e-08	1.1663e-07	5.30184e-08	1.31543e-07	2.11545e-05	9.17035e-09	1.07533e-08	1.13421e-08	1.42094e-06	0	1.52302e-05	1.12251e-08	1.45018e-07	1.09856e-08	1.64787e-07	9.34856e-08	0	2.36261e-08	0	0
VFG2336	fliN	flagellar motor switch protein FliN [Yersinia enterocolitica 8081]	1	1	1	N <= Y	0.303068	8.00468e-06	5.54877e-06	1.02681e-06	5.86162e-05	2.26153e-06	1.52691e-06	2.80944e-06	1.44417e-06	4.77034e-07	4.23116e-05	3.63612e-06	2.13069e-06	3.56831e-07	3.0864e-06	2.74152e-06	9.64093e-07	8.24892e-07	2.04358e-06	8.62382e-07	3.85726e-07	9.54876e-07	1.83367e-06	1.15431e-07	8.04031e-07	1.10815e-06	2.13142e-06	2.65765e-05	8.10419e-07	1.47227e-06	3.91891e-07	6.38287e-06	1.26702e-07	2.20781e-05	1.90973e-06	4.32417e-07	1.85802e-06	3.85799e-06	7.44954e-06	1.64574e-06	2.21836e-07	1.36685e-07	1.07155e-06
VFG1513	s0025	IS66-like transposase [Escherichia coli 536]	0.986425	0.989189	0.972222	N <= Y	0.304407	3.3302e-05	1.10383e-06	1.24473e-05	6.84918e-05	0.000135652	0.000112135	2.36247e-07	6.47678e-06	4.4268e-05	1.20828e-06	2.2937e-06	3.24894e-05	3.02499e-05	7.03659e-07	1.63035e-05	0	2.56626e-07	4.05722e-07	0.000181788	5.41357e-06	0	1.9405e-07	6.0907e-05	4.48947e-05	4.5688e-06	3.45941e-05	2.56006e-05	4.47778e-07	1.3356e-05	1.87555e-05	1.81144e-08	0	2.50386e-05	4.42174e-05	2.1639e-05	1.62849e-05	5.44979e-06	7.13585e-06	2.07654e-05	3.21485e-05	0.000197458	3.55702e-05
VFG0688	bsc1	bifunctional; ribulose 5-phosphate reductase; CDP-ribitol pyrophosphorylase [Haemophilus influenzae 1007]	1	1	1	N <= Y	0.307098	3.56844e-05	3.46975e-05	3.16984e-05	2.81267e-06	5.7467e-05	5.11338e-05	2.18978e-05	4.3602e-05	1.84351e-05	4.64493e-05	1.8206e-05	4.18777e-05	3.49332e-06	2.77833e-05	2.39697e-05	5.9061e-05	0.000125018	2.40793e-05	0.00014783	1.4283e-05	6.82004e-05	5.17096e-05	2.90219e-05	4.62778e-05	7.14328e-05	2.713e-05	1.43468e-05	5.58202e-05	2.23195e-05	1.93909e-05	1.25448e-05	3.38665e-05	4.05876e-05	1.63402e-05	2.65996e-05	4.65207e-05	3.28206e-05	2.84216e-05	3.3477e-05	4.74595e-05	3.23995e-05	4.02508e-05
VFG2307	sinH	intimin-like protein [Salmonella enterica LT2]	0.846154	0.848649	0.833333	N <= Y	0.308923	4.53944e-06	6.47815e-08	1.03141e-07	4.33594e-05	1.85534e-08	4.59335e-07	3.85222e-06	4.76146e-08	0	1.96614e-05	4.04847e-06	3.73314e-08	0	1.1984e-06	3.08664e-08	4.79628e-08	2.61008e-08	2.1762e-06	1.26122e-07	7.98414e-08	2.92031e-07	0	4.88235e-08	2.97077e-08	2.71377e-08	1.34641e-07	3.40195e-05	0	0	0	5.8582e-06	0	4.35475e-06	0	2.71901e-06	4.52496e-07	7.4632e-08	3.92927e-08	2.32118e-09	0	0	0
VFG1030	tnpR	resolvase TnpR [Shigella flexneri YSH6000]	1	1	1	N <= Y	0.313894	6.51842e-05	5.88608e-05	7.50764e-05	5.92814e-05	6.49259e-05	9.61839e-05	3.52651e-05	6.43664e-05	4.8073e-05	6.21802e-05	0.000100636	4.15214e-05	2.31823e-05	5.7171e-05	7.53103e-05	1.40193e-05	0.000127758	5.8308e-05	5.08862e-05	4.18415e-05	2.98107e-05	4.33296e-05	5.86376e-05	2.86044e-05	3.45589e-05	2.69e-05	4.84058e-05	0.000131055	9.38674e-05	8.64461e-05	1.03929e-05	2.55905e-05	0.000169447	3.20666e-05	2.86939e-05	3.10598e-05	4.48633e-05	3.8293e-05	4.02095e-05	0.000108535	7.42437e-05	8.00743e-05
VFG2406	esaA	hypothetical protein [Staphylococcus aureus MW2]	0.769231	0.767568	0.777778	N <= Y	0.31641	2.11906e-07	9.57693e-08	0	9.40312e-09	3.03763e-07	1.66384e-08	3.17037e-08	6.54765e-07	9.34155e-09	4.79718e-08	8.16203e-09	5.3607e-08	6.86369e-08	8.78928e-09	7.0438e-09	1.21999e-06	0	0	2.84595e-08	7.60667e-09	1.14346e-06	3.61791e-08	0	3.60916e-08	9.05983e-07	9.16551e-08	1.76848e-07	3.13684e-08	3.19417e-08	6.82892e-08	9.43457e-09	1.23535e-06	2.88051e-08	9.65496e-09	4.40052e-06	3.7852e-08	1.56543e-06	0	2.16843e-08	0	0	1.5903e-08
VFG1849	dotB	DotB [Legionella pneumophila Philadelphia 1]	0.588235	0.567568	0.694444	N <= Y	0.320235	3.63018e-07	0	1.68914e-07	0	0	2.22433e-08	0	2.12554e-07	7.68676e-08	2.05223e-07	0	4.7866e-07	0	2.21749e-07	3.36365e-07	1.39335e-07	6.81418e-07	1.21659e-07	0	4.19979e-08	0	6.98829e-08	1.96692e-06	2.26416e-07	3.19979e-07	8.32159e-07	0	0	4.58878e-08	0	3.39644e-08	5.69707e-07	0	1.50691e-07	9.02593e-08	1.73204e-07	0	1.36073e-07	7.00714e-08	0	2.78996e-07	7.72396e-07
VFG0034	bplE	probable glycosyl transferase [Bordetella pertussis Tohama I]	1	1	1	N <= Y	0.323572	4.36954e-06	3.83577e-06	1.11498e-06	2.95245e-07	6.09408e-07	2.02707e-06	3.92963e-07	1.43443e-06	1.00207e-06	3.08341e-05	1.33833e-06	8.31445e-07	3.74575e-06	2.17418e-07	8.19102e-07	9.42201e-07	1.74413e-05	1.75661e-06	1.19757e-06	1.1373e-06	2.89413e-07	6.73219e-07	1.04574e-05	2.42007e-05	4.37041e-07	2.77071e-06	1.19651e-06	5.00353e-07	2.85617e-07	1.31022e-06	3.24996e-05	5.11329e-07	9.03983e-07	5.09636e-07	7.53294e-06	8.61766e-07	7.62938e-07	2.44112e-05	1.46389e-07	6.50536e-07	2.50509e-07	1.20754e-06
VFG1367	cps4C	capsular polysaccharide biosynthesis protein Cps4C [Streptococcus pneumoniae TIGR4]	1	1	1	N <= Y	0.326373	7.72007e-06	3.93622e-06	6.62301e-06	2.72505e-06	4.70865e-06	7.9933e-06	5.4724e-06	9.25665e-06	1.50479e-05	2.47018e-06	5.13519e-06	4.85374e-06	1.53101e-05	2.08324e-06	6.18104e-06	4.23394e-06	3.47842e-06	8.13496e-06	4.95883e-06	1.11386e-05	1.57884e-05	9.54308e-06	5.94131e-06	2.5552e-06	5.72748e-06	7.13764e-06	6.08951e-06	1.70801e-05	3.69099e-06	1.25714e-05	3.28764e-06	9.14869e-06	1.32953e-06	5.29251e-06	2.85312e-05	4.59379e-06	9.49979e-06	8.61983e-06	6.26343e-06	7.06631e-06	9.50329e-06	3.89774e-06
VFG0271	ureI	urease accessory protein [Helicobacter pylori 26695]	1	1	1	N <= Y	0.330604	7.77838e-06	1.0058e-06	4.5639e-06	7.54546e-07	8.46253e-06	1.95152e-05	3.56904e-06	9.36744e-06	1.20837e-05	1.68687e-06	4.65158e-06	3.35303e-06	1.72341e-07	1.78805e-06	3.89092e-06	6.59294e-06	2.82618e-06	3.09296e-06	4.40302e-06	6.14813e-06	5.81852e-06	3.9927e-06	2.81648e-06	2.98995e-06	5.11158e-06	8.87629e-06	1.59653e-05	9.57739e-06	4.47984e-06	1.53959e-05	3.73107e-06	6.25565e-06	8.30226e-07	4.61033e-06	2.81318e-05	6.02492e-06	1.40687e-05	5.78983e-06	4.00552e-06	7.94725e-06	8.37987e-06	3.741e-06
VFG1313	spa	Immunoglobulin G binding protein A precursor [Staphylococcus aureus MW2]	0.873303	0.875676	0.861111	N <= Y	0.33082	1.10432e-06	1.0657e-07	2.62837e-07	0	1.03402e-08	4.50547e-06	1.9212e-07	2.04823e-08	2.89732e-07	4.57804e-08	2.21992e-06	8.94557e-08	2.92335e-07	1.05686e-06	8.29801e-07	0	1.22252e-06	0	2.12608e-06	9.07399e-09	0	2.04797e-06	7.21274e-07	1.39855e-07	2.1942e-06	9.47573e-07	3.34647e-08	5.33226e-07	3.29089e-08	1.51287e-07	1.12545e-08	5.49693e-07	0	0	8.54065e-07	1.62311e-06	3.52364e-07	7.72524e-08	3.97391e-07	3.70552e-07	4.40291e-07	1.19396e-06
VFG1536	intB	bacteriophage P4 integrase [Escherichia coli 536]	0.900452	0.891892	0.944444	N <= Y	0.331783	6.27573e-06	3.35915e-07	4.10653e-07	9.05592e-05	3.09108e-07	3.95554e-08	7.07412e-06	3.67377e-07	1.31248e-07	3.53191e-05	4.28832e-06	1.49968e-06	3.26257e-07	1.65617e-06	4.19121e-07	9.53252e-07	1.77958e-06	2.0973e-06	3.77961e-07	1.81699e-07	7.71172e-07	5.08573e-07	2.41281e-08	7.97699e-07	7.50615e-08	5.03907e-07	1.83057e-05	6.71254e-07	1.30108e-06	6.95373e-08	8.45934e-06	0	1.01588e-05	6.88599e-08	2.95858e-06	1.82533e-07	5.8677e-07	9.27101e-07	5.72211e-07	5.09298e-08	2.34999e-07	1.39134e-06
VFG1528	z1217	Z1217 protein [Escherichia coli 536]	1	1	1	N <= Y	0.332022	2.20276e-05	2.82956e-05	6.72667e-06	0.000116785	1.39824e-05	1.16829e-05	1.84075e-05	1.31161e-05	8.29821e-06	7.25799e-05	3.46462e-05	2.66334e-05	1.53569e-06	3.50516e-06	2.25686e-05	1.6147e-06	5.02358e-06	8.59342e-06	1.0204e-05	4.2261e-06	6.08529e-06	8.80001e-06	1.11897e-05	4.41404e-06	3.45368e-06	3.05131e-05	5.37534e-05	1.12043e-05	2.02993e-05	1.01979e-05	5.67051e-06	1.31467e-05	4.73699e-06	2.69631e-05	2.65002e-05	3.45296e-05	2.56457e-05	1.32446e-05	2.3288e-05	4.04748e-05	5.82329e-06	2.93413e-05
VFG1678	orf55	hypothetical protein [Escherichia coli 536]	1	1	1	N <= Y	0.334869	6.71136e-06	2.51232e-06	5.78069e-06	7.09822e-06	9.8905e-06	6.57133e-06	9.81243e-06	9.56168e-07	8.97698e-06	1.19641e-05	4.22383e-06	8.38641e-06	1.50574e-06	8.04582e-06	8.71736e-06	2.98153e-06	1.32969e-06	5.61014e-06	1.49826e-06	6.58393e-06	1.869e-06	2.48558e-06	1.57832e-05	2.06954e-06	7.86415e-06	8.16017e-06	1.77567e-05	3.63254e-06	4.5522e-06	1.13612e-05	5.65545e-07	4.17069e-06	6.3137e-07	4.29473e-06	2.09895e-06	7.74593e-06	7.71459e-06	1.43353e-05	7.4518e-06	5.33035e-06	1.13338e-05	2.72893e-06
VFG0456	lpfA	long polar fimbria [Salmonella enterica LT2]	0.579186	0.567568	0.638889	N <= Y	0.336571	3.5076e-06	0	3.78776e-07	0	0	0	0	0	4.00693e-08	9.02874e-05	2.33543e-06	1.56235e-06	0	0	1.4312e-06	1.11357e-06	4.07025e-08	3.90343e-08	1.94114e-07	0	6.62607e-07	0	3.02577e-07	0	0	3.4946e-07	0	0	0	0	4.69432e-06	0	1.80444e-05	0	0	2.49332e-07	4.57614e-07	0	0	0	0	0
VFG0399	virF	putative thermoregulatory protein [Yersinia pestis CO92]	0.995475	0.994595	1	N <= Y	0.337733	3.88178e-06	8.14429e-06	1.69929e-05	5.34831e-07	7.11167e-06	7.14296e-06	3.75322e-06	8.95353e-07	9.39988e-07	2.56795e-06	6.87566e-07	2.07477e-06	1.66786e-07	7.85539e-07	2.87866e-06	2.10787e-06	5.02293e-06	3.58031e-06	1.29837e-06	5.47566e-07	1.77634e-06	4.52397e-06	3.22948e-06	2.53395e-06	5.64681e-06	5.71872e-07	8.76294e-07	3.58067e-06	1.14602e-06	6.65076e-06	2.10666e-07	8.87153e-07	1.12617e-06	2.56309e-06	7.55816e-07	1.3729e-06	2.12169e-06	9.11283e-06	3.44764e-06	2.6158e-06	6.23897e-06	1.90552e-05
VFG1303	cap8G	capsular polysaccharide synthesis enzyme Cap8G [Staphylococcus aureus MW2]	0.99095	0.994595	0.972222	N <= Y	0.339891	7.02785e-06	3.21179e-05	2.4924e-06	5.8117e-05	6.0789e-06	3.81244e-06	1.35323e-05	5.68037e-06	4.50618e-06	4.42295e-06	1.28141e-05	3.44288e-06	1.14955e-05	7.35048e-06	9.53647e-07	1.58592e-05	4.12576e-06	4.02272e-06	5.57895e-06	3.10178e-06	5.8164e-06	5.64045e-06	6.82989e-06	3.9434e-06	1.10769e-05	8.29013e-06	1.03855e-06	1.30967e-06	2.0125e-06	8.72265e-06	2.95129e-05	4.12122e-06	4.59998e-06	1.94947e-06	3.06396e-06	4.99502e-06	5.56989e-06	2.21836e-06	1.93494e-05	1.16168e-06	1.62674e-06	1.22805e-05
VFG0488	ttrR	Tetrathionate reductase complex: response regulator [Salmonella enterica LT2]	0.995475	0.994595	1	N <= Y	0.34496	6.29804e-06	4.81528e-06	2.23147e-05	1.22928e-05	6.71423e-06	4.4051e-06	1.06062e-05	3.88387e-07	6.9533e-07	1.25931e-05	3.77738e-07	8.05254e-06	6.04362e-06	2.23566e-06	1.56594e-06	2.86041e-06	1.32263e-05	1.03817e-05	5.98106e-06	1.30128e-06	6.82296e-06	2.57467e-05	1.89222e-05	4.07944e-06	2.512e-06	2.06585e-06	7.84207e-07	9.38867e-06	1.79415e-05	1.47286e-06	3.29107e-06	3.17764e-06	4.13427e-06	1.24218e-06	2.71427e-07	5.90787e-06	4.12713e-06	1.3032e-05	1.05441e-05	1.62703e-05	1.22079e-06	3.00504e-05
VFG0656	SF2992	orf, conserved hypothetical protein [Shigella flexneri 301]	0.99095	0.989189	1	N <= Y	0.347878	7.49774e-06	4.13993e-06	9.72691e-07	8.58189e-05	2.48895e-07	3.74675e-06	1.70595e-06	3.35342e-07	7.79427e-07	4.09812e-05	1.91751e-06	1.33873e-06	3.16036e-07	2.53736e-06	3.90528e-06	5.69866e-07	9.5045e-08	4.13519e-05	3.06487e-07	8.88845e-07	1.53325e-07	1.39909e-08	5.75616e-07	1.57522e-07	1.55894e-07	1.27598e-06	3.64729e-05	1.43684e-06	5.54299e-07	1.8178e-07	1.10051e-05	8.02136e-06	6.14888e-08	3.3239e-06	1.08301e-06	2.31434e-07	5.15594e-06	1.16903e-05	1.42093e-07	2.86153e-06	7.34016e-07	9.15816e-07
VFG1937	Cj1136	putative galactosyltransferase [Campylobacter jejuni NCTC 11168]	1	1	1	N <= Y	0.347879	0.000368079	0.000412872	0.000322111	0.000290607	0.000394208	0.000373943	0.000385987	0.000318513	0.000267737	0.000402349	0.000319869	0.000436761	0.00064655	0.000341317	0.000324076	0.00034441	0.000283231	0.000150564	0.000423469	0.000441535	0.000362613	0.000357386	0.000277729	0.000475749	0.00028612	0.000488308	0.000298042	0.000423418	0.000494056	0.000387892	0.000519093	0.000206119	0.000246665	0.000397138	0.00050255	0.000315444	0.000306904	0.000284466	0.00036637	0.000208861	0.000469298	0.00043484
VFG1718	c3597	Transposase [Escherichia coli CFT073]	0.511312	0.491892	0.611111	N <= Y	0.349715	4.10792e-06	5.9375e-08	0	2.33665e-05	0	7.22464e-07	0	9.04139e-08	0	8.90912e-05	8.08582e-08	0	0	0	1.46622e-07	0	2.9431e-08	0	1.52724e-07	1.88391e-08	0	0	0	1.45181e-06	2.57375e-08	0	0	0	5.70421e-08	0	8.14208e-06	0	2.50857e-05	0	1.46113e-07	4.79843e-07	6.27058e-08	2.86938e-08	0	0	0	0
VFG1512	ORF61	putative reverse transcriptase [Escherichia coli 536]	1	1	1	N <= Y	0.352285	2.94506e-05	3.86442e-05	5.68417e-06	4.28981e-06	3.27513e-05	1.651e-05	5.45538e-06	1.89636e-05	1.63104e-05	4.90921e-05	2.99686e-05	7.13706e-06	6.86972e-06	2.68885e-05	3.41247e-05	1.6784e-05	4.16064e-06	0.000847799	4.41083e-06	5.24084e-05	2.78752e-05	4.93481e-05	1.69911e-05	8.71764e-06	5.68585e-05	1.44569e-05	5.17246e-05	2.27331e-05	8.58092e-06	4.39833e-05	5.99572e-07	1.06842e-05	8.47797e-06	0.000108169	2.31587e-05	1.64317e-05	4.19348e-05	3.11677e-05	1.82007e-05	1.55256e-05	2.17048e-05	1.25123e-05
VFG1677	orf54	hypothetical protein [Escherichia coli 536]	0.561086	0.562162	0.555556	N <= Y	0.359878	1.7913e-06	1.55844e-07	2.37284e-07	3.30092e-05	0	0	0	4.80765e-08	0	3.9902e-05	4.57073e-08	1.72777e-07	0	0	4.774e-07	6.51562e-08	0	0	1.17976e-07	8.51947e-08	0	4.38943e-07	1.12866e-07	0	5.81953e-08	5.70299e-08	8.70017e-07	6.58737e-07	0	0	1.59376e-06	0	1.07326e-07	0	0	5.91583e-08	1.57539e-07	1.36585e-07	5.32333e-08	0	0	0
VFG0659	SF2995	orf, conserved hypothetical protein [Shigella flexneri 301]	0.683258	0.681081	0.694444	N <= Y	0.363291	5.07717e-06	2.68888e-07	2.37105e-07	7.5552e-05	0	4.70778e-07	1.26943e-05	0	0	5.7715e-05	7.91089e-08	6.79596e-07	0	3.86838e-07	8.82089e-08	2.61054e-07	0	8.82025e-08	1.3412e-07	1.79504e-07	3.38994e-07	0	1.71244e-07	1.96812e-07	0	3.77119e-07	3.23875e-05	7.65316e-08	5.06521e-08	0	8.00962e-06	0	1.33257e-05	0	1.1754e-06	5.60264e-07	2.37802e-07	0	0	0	0	0
VFG1507	ORF56	AraC-like transcriptional regulator [Escherichia coli 536]	1	1	1	N <= Y	0.365717	7.30154e-06	5.52412e-07	7.27312e-07	5.64564e-05	4.2807e-07	2.50836e-06	7.17059e-07	3.81608e-07	4.48777e-07	5.34119e-05	2.7544e-06	2.83412e-06	4.6829e-08	2.19156e-06	1.80179e-06	1.83523e-05	1.20821e-06	3.87923e-06	1.54254e-06	2.90559e-06	3.78082e-06	1.05487e-06	1.2886e-06	1.68344e-07	1.25587e-06	1.3676e-06	5.46317e-05	5.49056e-07	7.11659e-07	2.90481e-07	3.2699e-06	1.82234e-07	7.00913e-07	3.85454e-07	1.16021e-05	8.6089e-07	2.05776e-06	6.21827e-07	1.02943e-06	1.17882e-06	4.23373e-07	4.62438e-07
VFG0598	intC	Sai integrase [Shigella flexneri 301]	0.868778	0.864865	0.888889	N <= Y	0.369723	5.41463e-06	2.67331e-07	9.40723e-08	2.35825e-05	0	2.86708e-07	3.02596e-06	4.82662e-07	0	1.49641e-05	5.14326e-06	8.8281e-07	3.56712e-08	1.45441e-07	1.89442e-06	2.35907e-07	1.00756e-06	2.37872e-06	1.99707e-07	6.60488e-07	5.95746e-07	0	3.62284e-07	3.05759e-07	8.87725e-08	3.7655e-07	3.98641e-05	1.38031e-07	2.35263e-08	8.75836e-08	7.27092e-06	6.5341e-07	5.317e-06	0	2.63253e-06	9.6097e-08	1.87693e-07	2.45494e-07	2.56564e-07	9.30786e-08	3.84628e-07	4.59006e-07
VFG1537	orf2	hypothetical protein [Escherichia coli 536]	0.846154	0.848649	0.833333	N <= Y	0.370916	3.84929e-06	1.09894e-05	1.1193e-06	7.95588e-09	1.69416e-06	1.26928e-06	1.36536e-08	1.34427e-07	2.39336e-08	1.78559e-06	7.66755e-07	7.32936e-06	3.36657e-05	3.56504e-07	2.45277e-07	1.39099e-06	2.85571e-06	0	8.12591e-09	1.81855e-06	3.04105e-06	0	0	9.08308e-07	4.22436e-06	2.59009e-08	7.09506e-07	6.43265e-08	5.01011e-06	0	3.31123e-06	0	0	3.00397e-06	7.48387e-09	2.86715e-06	4.46607e-07	2.54125e-06	8.2245e-07	0	3.48379e-06	0
VFG1062	orf46	unknown [Shigella flexneri YSH6000]	0.755656	0.756757	0.75	N <= Y	0.372104	4.36102e-06	7.1669e-08	1.24838e-07	7.18223e-05	0	1.23012e-06	6.82011e-06	7.23156e-08	3.26954e-08	4.57485e-05	1.14268e-07	3.38291e-07	3.43087e-08	2.9701e-07	3.14742e-08	5.41449e-07	2.66437e-08	9.55527e-08	1.46795e-07	1.17784e-07	2.02189e-07	0	2.82951e-08	3.87954e-07	2.91787e-08	7.19082e-08	9.41127e-06	0	2.58199e-08	1.29826e-07	6.85564e-06	0	4.03592e-07	5.37691e-08	3.9229e-07	3.32e-07	8.78171e-08	7.8696e-08	2.46148e-08	0	0	0
VFG2226	per	perosamine synthetase [Brucella melitensis 16M]	1	1	1	N <= Y	0.374846	1.67883e-05	6.62684e-06	2.6306e-05	2.31198e-06	1.83567e-05	1.18712e-05	1.26988e-05	2.87516e-05	2.49194e-06	9.26845e-06	8.88957e-06	6.92402e-05	1.05223e-06	1.63485e-05	1.11094e-05	5.17017e-05	1.04699e-05	1.13474e-05	1.81051e-06	8.12822e-06	1.37652e-05	2.20645e-05	7.14595e-06	2.14857e-06	5.90684e-06	5.07719e-05	7.04561e-06	2.46183e-05	1.09313e-05	7.52421e-06	4.40461e-05	6.03436e-06	5.47944e-06	7.49089e-06	3.54632e-06	7.78568e-06	1.99734e-05	5.31047e-05	2.10172e-05	1.63649e-05	2.16056e-05	1.2083e-05
VFG0362	irp1	yersiniabactin biosynthetic protein HMWP1 [Yersinia pestis CO92]	0.99095	0.989189	1	N <= Y	0.37792	6.95661e-06	3.10154e-07	9.06053e-06	3.79092e-05	2.24926e-05	6.82434e-06	7.17554e-06	1.3041e-06	1.90221e-07	0.000100483	2.83173e-06	8.29829e-07	8.08891e-06	2.31336e-06	2.94503e-07	5.58455e-06	2.25511e-06	2.33077e-06	9.69936e-08	1.28982e-07	4.531e-07	9.00339e-06	3.75468e-06	1.0352e-05	3.95908e-06	1.76744e-06	2.99371e-05	9.43705e-08	5.22671e-07	3.98433e-06	8.86525e-06	3.05232e-07	2.71682e-05	2.25558e-07	7.78233e-07	1.52767e-06	3.45112e-06	1.9279e-06	3.17779e-06	3.84477e-06	9.98158e-07	2.63783e-06
VFG1055	orf39	unknown [Shigella flexneri YSH6000]	0.692308	0.686486	0.722222	N <= Y	0.37864	5.97673e-06	3.38542e-08	3.20485e-07	0.000114339	0	5.86661e-07	6.29307e-06	1.69481e-07	3.92345e-08	8.13954e-05	1.59835e-07	1.52695e-06	0	1.1022e-06	1.06563e-07	4.76562e-07	5.03426e-08	0	2.61505e-07	1.5237e-07	3.87422e-07	0	2.48863e-07	0	0	3.3384e-07	6.56631e-05	3.85602e-08	9.04326e-08	2.27053e-07	7.32344e-06	0	5.16839e-06	0	5.20583e-07	3.31238e-07	4.47741e-08	2.38042e-07	6.85017e-08	0	0	0
VFG1936	Cj1135	putative two-domain glycosyltransferase [Campylobacter jejuni NCTC 11168]	1	1	1	N <= Y	0.379463	3.3401e-05	1.11685e-05	8.18475e-05	7.67952e-05	6.89617e-05	3.58079e-05	8.63896e-05	4.72928e-06	3.33251e-05	4.71178e-05	2.24249e-05	1.30823e-05	2.85433e-05	3.25465e-05	2.61621e-05	1.24824e-05	5.59666e-05	6.20378e-06	8.84236e-05	1.58029e-05	1.15453e-05	2.47801e-05	2.89385e-05	6.11784e-05	5.62071e-05	4.29619e-05	7.26481e-06	2.12687e-05	2.58669e-05	1.04942e-05	0.000107411	7.6809e-05	9.22886e-05	3.51203e-05	1.01684e-05	2.81375e-05	2.80751e-05	5.11352e-05	2.60723e-05	1.37071e-05	3.97309e-05	5.38798e-05
VFG0627	SF2965	putative superfamily I DNA helicases [Shigella flexneri 301]	0.99095	0.989189	1	N <= Y	0.384115	1.12436e-05	8.27085e-06	2.50502e-05	7.54863e-06	1.13394e-05	8.04764e-06	1.99864e-05	5.23414e-07	4.61775e-06	4.81747e-06	3.12928e-06	1.31082e-05	5.45926e-07	1.18134e-05	9.5857e-06	4.35343e-05	2.29254e-06	1.83969e-06	8.16035e-06	3.89085e-06	1.1705e-05	2.07712e-05	7.86456e-06	4.38946e-05	1.75673e-05	2.40245e-05	5.00137e-06	5.42581e-06	1.49776e-05	1.85915e-06	0	1.5704e-05	1.48813e-05	3.20057e-06	1.7862e-06	1.42335e-05	8.08586e-06	1.88405e-05	1.03941e-05	4.45555e-06	1.26107e-05	2.78862e-06
VFG0031	bplH	putative glycosyl transferase [Bordetella pertussis Tohama I]	0.959276	0.962162	0.944444	N <= Y	0.38722	1.72421e-06	3.5848e-06	1.93788e-06	5.05355e-07	2.41267e-06	2.50427e-06	1.76458e-07	3.66685e-08	1.0189e-07	1.46727e-06	2.15519e-06	3.21061e-06	1.03609e-06	2.07521e-06	8.11338e-07	1.15689e-06	3.75486e-07	9.86464e-08	2.50056e-06	6.89941e-07	1.03381e-06	8.97326e-07	3.51205e-07	1.56412e-06	4.23935e-07	9.9888e-07	1.00275e-07	6.98073e-07	5.17703e-07	2.1236e-06	0	2.62143e-08	2.21345e-06	4.40931e-07	7.1687e-08	1.41653e-06	8.51124e-07	1.68767e-06	9.82306e-07	4.94381e-07	0	5.12498e-06
VFG1351	cpsB	capsular polysaccharide biosynthesis protein CpsB [Streptococcus agalactiae 2603V/R]	0.932127	0.92973	0.944444	N <= Y	0.390298	9.34501e-07	8.00462e-07	0	7.81834e-08	3.58093e-07	3.0931e-07	3.99755e-07	7.09325e-07	2.35407e-07	4.76118e-07	9.02895e-07	1.32769e-07	1.21487e-07	1.81793e-07	5.25316e-07	2.8568e-06	0	1.50378e-07	7.96339e-08	4.11815e-06	3.59741e-06	1.66809e-06	5.09504e-07	0	1.41744e-06	1.68285e-07	7.79052e-08	3.28288e-07	5.31604e-07	1.10293e-06	4.1348e-07	4.11783e-08	0	5.88677e-07	1.80979e-07	5.88124e-07	1.98731e-06	2.71356e-07	5.04689e-07	4.42505e-08	1.773e-07	9.89954e-08
VFG1511	ORF60	putative integrase [Escherichia coli 536]	0.986425	0.994595	0.944444	N <= Y	0.390371	1.10794e-05	6.02639e-05	7.47723e-06	6.32619e-05	2.5854e-07	5.09803e-06	1.01766e-05	4.64785e-07	5.11958e-07	4.18779e-05	2.15021e-06	7.72452e-07	1.37297e-06	1.43158e-05	1.18232e-06	5.11614e-06	6.12127e-06	3.60233e-06	4.95725e-06	3.87586e-06	1.33359e-05	7.28926e-06	5.36966e-06	1.30962e-06	2.96746e-08	9.17654e-07	2.53742e-07	1.66707e-05	6.13551e-06	5.19743e-06	7.98394e-08	4.51224e-06	3.06207e-05	2.51579e-06	6.7176e-07	5.30304e-06	2.9472e-05	2.98618e-06	1.01305e-05	2.46167e-05	1.27314e-05	2.58179e-05
VFG0909	focA	F1C major fimbrial subunit precursor [Escherichia coli CFT073]	0.628959	0.610811	0.722222	N <= Y	0.390694	4.69867e-06	0	1.77214e-07	0	0	1.41281e-06	0	4.0628e-08	9.29969e-08	0	4.39964e-08	0	0	1.87412e-06	0	4.40493e-07	0	1.59344e-06	2.07741e-07	1.25014e-07	3.74709e-07	0	1.497e-07	5.02241e-08	0	6.00665e-07	3.92082e-05	0	0	0	6.94982e-06	0	1.10213e-05	0	5.4463e-06	5.17635e-08	1.32234e-07	0	0	5.868e-08	0	0
VFG0449	fimZ	fimbrial protein Z, putative transcriptional regulator [Salmonella enterica LT2]	0.914027	0.902703	0.972222	N <= Y	0.393373	4.82447e-06	2.93568e-07	3.39101e-07	4.84376e-05	1.72677e-08	8.87731e-07	2.75027e-06	4.60409e-07	5.55359e-08	7.37196e-06	3.26651e-06	1.2037e-07	1.42171e-07	1.74401e-06	6.78568e-06	5.09918e-07	1.11742e-06	7.62246e-07	8.32765e-07	1.81125e-07	2.68844e-07	0	2.39311e-07	0	1.99572e-07	4.05746e-08	0	2.27477e-07	2.42577e-07	7.77363e-08	2.91305e-06	3.66477e-07	1.11442e-05	2.25436e-07	3.82086e-06	2.58802e-07	9.1366e-07	1.0366e-07	2.92771e-07	2.13382e-08	1.24493e-07	3.14006e-08
VFG1223	pilT	twitching motility protein PilT [Pseudomonas aeruginosa PAO1]	1	1	1	N <= Y	0.393523	3.61881e-05	7.36075e-05	1.58587e-05	2.38356e-06	4.00975e-05	4.35587e-05	3.47484e-05	8.89054e-05	2.73988e-05	2.13227e-05	2.32804e-05	2.10874e-05	4.62356e-06	2.31634e-05	5.64283e-05	2.77693e-05	8.46325e-05	4.62021e-05	1.71329e-05	1.09572e-05	3.89707e-05	3.48782e-05	4.9788e-05	1.80377e-05	2.15727e-05	3.48218e-05	1.9318e-05	4.59712e-05	3.79382e-05	6.53286e-05	1.02972e-05	2.37807e-05	2.95454e-05	4.82714e-05	3.82819e-05	1.89395e-05	5.53783e-05	3.2111e-05	2.75761e-05	2.87058e-05	3.37362e-05	2.32495e-05
VFG1876	lspE	type II secretory pathway protein E [Legionella pneumophila Philadelphia 1]	1	1	1	N <= Y	0.393523	1.69019e-05	2.46087e-05	7.66807e-06	0.000107405	1.38842e-05	1.01861e-05	6.29356e-06	3.53016e-05	1.45097e-05	1.30625e-05	1.17906e-05	5.04436e-06	5.84097e-06	3.08513e-05	1.53828e-05	3.04199e-06	1.86245e-05	1.89668e-05	8.01446e-06	6.24285e-06	3.48128e-06	1.45275e-05	1.16637e-05	2.44469e-06	5.70068e-06	7.23681e-06	2.16492e-05	7.57213e-06	2.49526e-05	8.91962e-06	1.07451e-05	4.73018e-06	1.671e-05	1.32508e-05	2.30386e-05	1.19192e-05	9.03362e-06	1.96204e-05	2.75259e-05	1.00776e-05	1.16207e-05	1.56586e-05
VFG0793	Z5098	unknown protein encoded by ISEc8 within prophage CP-933L [Escherichia coli O157:H7 EDL933]	0.99095	0.994595	0.972222	N <= Y	0.397484	1.89789e-05	2.44871e-07	1.67101e-05	2.09864e-05	7.64454e-05	5.81297e-05	3.47146e-06	2.46432e-06	2.34976e-05	6.857e-07	7.30201e-07	3.23957e-05	7.57755e-05	1.13229e-05	8.82371e-06	7.76697e-08	1.51827e-07	2.80949e-06	0.000106046	2.29654e-05	5.91853e-06	2.09166e-05	1.47743e-05	2.47016e-05	1.30494e-05	1.81773e-05	6.92666e-06	8.65054e-07	8.04196e-06	5.14475e-06	1.25961e-07	1.30898e-07	1.50295e-05	2.94326e-05	1.22261e-05	0.000114006	1.31199e-05	7.07544e-06	9.6314e-06	1.5792e-05	0.000106553	2.03625e-05
VFG1349	cpsD	cpsD protein [Streptococcus agalactiae 2603V/R]	1	1	1	N <= Y	0.398279	8.40775e-05	8.86533e-05	8.92093e-05	3.27101e-05	8.76916e-05	9.0015e-05	5.85445e-05	7.16527e-05	6.77851e-05	6.86323e-05	6.58891e-05	0.000151354	0.000296723	7.15352e-05	6.59475e-05	0.000122763	3.77451e-05	7.96211e-05	4.64944e-05	7.20197e-05	8.04347e-05	9.83949e-05	6.06143e-05	0.000183279	0.00011936	9.01045e-05	5.12002e-05	8.25801e-05	5.75141e-05	7.75005e-05	9.4551e-05	0.000103569	8.10464e-05	4.37351e-05	5.11801e-05	6.90277e-05	9.22787e-05	0.000112157	7.01956e-05	6.73867e-05	8.4343e-05	5.6854e-05
VFG0363	irp2	yersiniabactin biosynthetic protein HMWP2 [Yersinia pestis CO92]	1	1	1	N <= Y	0.399872	7.29017e-06	5.73426e-06	1.63296e-06	7.80797e-05	2.24132e-06	1.37371e-06	9.83362e-07	2.83099e-06	1.38524e-05	5.26036e-05	2.9892e-06	2.00108e-06	1.05976e-06	3.48145e-06	8.417e-07	2.5378e-06	1.41656e-06	4.01236e-06	4.55245e-06	1.34668e-06	1.65233e-06	1.86199e-06	9.25099e-07	4.6668e-06	1.13824e-06	5.04159e-06	5.14332e-05	3.43636e-06	2.63031e-06	8.68673e-07	5.49575e-05	8.48297e-07	2.32556e-05	5.9693e-07	1.5154e-06	1.72129e-06	1.35367e-06	4.77213e-06	1.62378e-06	3.44092e-06	5.39805e-06	2.20133e-06
VFG0896	papD_2	PapD protein [Escherichia coli CFT073]	0.588235	0.572973	0.666667	N <= Y	0.405684	5.14843e-06	5.14583e-08	3.06295e-07	0	0	0	0	3.4615e-08	1.12845e-07	6.77063e-07	1.30322e-06	4.28515e-08	0	0	2.96007e-08	0	0	3.04516e-06	7.64486e-08	6.13402e-08	4.31041e-07	0	0	4.68585e-08	4.12407e-08	4.10615e-08	5.05605e-05	0	0	7.83557e-08	4.40704e-06	0	1.12668e-05	0	3.92715e-06	0	6.7651e-08	0	1.41388e-07	0	0	3.1901e-08
VFG1892	fliY	putative flagellar motor switch protein [Campylobacter jejuni NCTC 11168]	0.769231	0.767568	0.777778	N <= Y	0.406613	2.39451e-07	1.89717e-07	1.35591e-07	4.46032e-07	4.623e-08	6.70946e-08	1.93264e-07	2.34519e-08	0	5.1794e-08	0	4.05522e-07	5.59767e-06	4.67832e-08	0	9.53506e-08	0	0	0	1.8256e-07	1.39503e-07	2.40954e-08	5.50566e-08	9.7611e-08	0	5.07845e-08	0	3.76421e-07	1.2261e-07	0	3.86587e-07	3.92812e-07	1.67489e-07	2.32347e-07	9.48363e-08	1.76379e-07	0	1.48023e-07	2.33776e-08	2.57074e-07	1.15564e-07	6.50987e-08
VFG2374	prt	paratose synthase [Yersinia enterocolitica 8081]	0.882353	0.897297	0.805556	N <= Y	0.41156	1.93391e-06	2.1138e-06	1.6425e-06	3.05923e-05	2.91837e-07	1.75356e-06	5.42011e-06	5.76036e-08	6.21128e-07	2.29262e-06	7.15772e-07	5.33411e-07	3.00433e-07	7.0535e-07	8.43549e-07	2.05802e-05	3.71998e-06	4.16703e-07	4.79666e-07	0	6.95373e-08	9.01789e-08	6.68286e-08	2.30254e-06	1.04908e-06	1.02432e-07	4.83043e-07	2.4125e-06	3.96487e-07	9.70425e-08	0	1.43398e-06	1.52515e-06	3.9059e-07	2.90463e-08	0	1.00179e-06	2.49099e-07	1.17731e-07	0	4.18933e-06	2.30609e-07
VFG1048	fecR	FecR [Shigella flexneri YSH6000]	0.61991	0.616216	0.638889	N <= Y	0.411911	4.44121e-06	8.22668e-08	3.76072e-07	6.36586e-05	0	0	2.46405e-06	0	2.9611e-08	5.32549e-05	1.55233e-07	0	0	1.6127e-06	8.67915e-07	8.85141e-07	0	0	2.12371e-07	7.23351e-08	5.11689e-07	0	0	8.63027e-08	0	0	0	2.4858e-08	0	0	8.61287e-06	0	1.41548e-05	3.06044e-08	1.10705e-07	4.19317e-07	0	5.86508e-08	8.33653e-08	0	0	2.51797e-08
VFG0803	eae	intimin adherence protein [Escherichia coli O157:H7 EDL933]	0.61086	0.6	0.666667	N <= Y	0.413426	1.5551e-06	2.94552e-08	2.35837e-07	7.47157e-07	0	1.18276e-08	4.6463e-09	0	2.15599e-08	8.77076e-07	1.9273e-06	1.52307e-08	0	0	0	1.22397e-07	6.74548e-09	5.25075e-09	0	8.77793e-09	2.55003e-08	0	0	5.20352e-09	0	0	9.97097e-08	0	5.30586e-09	0	1.0028e-06	0	7.4328e-06	0	5.58599e-08	1.5741e-07	5.99935e-09	0	5.41798e-09	0	1.06097e-08	0
VFG2461	bsaQ	Type III secretion system protein [Burkholderia pseudomallei K96243]	1	1	1	N <= Y	0.416011	4.70618e-06	7.74138e-07	4.754e-06	1.51868e-07	7.26061e-07	3.21461e-06	1.19308e-06	1.40033e-06	3.66517e-07	1.33903e-06	1.95457e-06	5.4933e-07	6.72264e-06	3.41205e-06	5.85253e-07	1.38883e-06	8.26953e-08	6.67529e-07	4.93242e-07	1.62724e-06	5.10702e-07	3.81115e-07	2.34874e-07	1.6049e-06	1.64596e-06	9.56915e-06	4.68707e-06	5.56257e-07	4.17323e-06	1.09295e-06	4.1531e-06	1.71483e-07	9.60353e-06	6.99156e-07	2.7553e-07	1.66564e-07	2.97102e-06	2.14526e-05	7.03861e-06	1.84033e-06	2.73899e-06	6.12119e-07
VFG2529	tsr	methyl-accepting chemotaxis protein I [Burkholderia pseudomallei K96243]	1	1	1	N <= Y	0.420927	5.23021e-05	5.85925e-05	5.1643e-05	0.0002398	5.66619e-05	2.96788e-05	5.4757e-05	7.78325e-06	1.16345e-05	0.000205369	2.4028e-05	3.11898e-05	5.31532e-05	4.53555e-05	5.16199e-05	1.88988e-05	1.59184e-05	1.66537e-05	5.68967e-05	1.41037e-05	6.89447e-06	3.28308e-05	3.7882e-05	1.39069e-05	2.2901e-05	5.05288e-05	0.000134616	8.44602e-05	6.53045e-05	3.64316e-06	3.57929e-05	2.1904e-05	6.99338e-05	2.75656e-05	2.63158e-05	1.63527e-05	3.41548e-05	0.000162175	4.86274e-05	2.44936e-05	3.23774e-05	1.77335e-05
VFG0922	chuU	Putative permease of iron compound ABC transport system [Escherichia coli CFT073]	1	1	1	N <= Y	0.422573	0.000101747	5.7753e-05	7.32642e-05	0.000106747	0.000104473	7.27309e-05	7.75744e-05	8.45265e-05	9.01814e-05	0.000260347	0.000132054	8.8972e-05	6.63137e-05	0.000128009	0.000117091	2.55323e-05	7.66955e-05	0.000139612	6.89596e-05	6.56329e-05	8.19257e-05	8.21494e-05	0.000107167	5.28956e-05	0.000122029	6.12332e-05	0.000174954	0.000100121	6.88522e-05	9.36501e-05	0.000102368	9.90576e-05	0.000132421	0.00014393	4.40777e-05	0.000119637	0.000104211	7.62278e-05	7.97027e-05	9.98607e-05	0.000119424	0.000104831
VFG0361	ybtU	yersiniabactin biosynthetic protein YbtU [Yersinia pestis CO92]	0.642534	0.637838	0.666667	N <= Y	0.425102	2.58155e-06	4.94791e-08	2.19031e-08	3.85416e-05	0	0	0	2.21891e-08	0	2.95536e-05	6.48562e-08	8.58349e-07	0	9.29546e-07	1.91266e-08	5.41298e-07	2.45259e-08	1.78757e-06	7.53308e-08	3.93206e-08	2.78149e-07	0	1.3023e-07	0	0	7.89644e-08	2.9897e-05	0	2.37675e-08	2.52145e-08	4.41364e-06	0	7.35593e-06	0	1.63985e-06	7.32653e-08	2.1813e-08	4.78229e-08	0	0	0	0
VFG0963	hasB	UDP-glucose 6-dehydrogenase [Streptococcus pyogenes SF370]	1	1	1	N <= Y	0.429195	0.000134518	8.84294e-05	0.000119873	0.00010587	0.000122508	0.000148271	0.000125394	0.000164837	0.000198045	0.000232656	8.69922e-05	0.000153409	0.000189338	0.000122328	0.000101851	0.000161884	0.000107929	0.000109877	5.33118e-05	0.000176547	0.000160926	0.000198353	0.000152524	0.000113122	0.000102782	0.000100289	0.000165583	0.000135793	0.000181716	0.000104473	0.00011275	9.57646e-05	8.78631e-05	0.000309585	0.000172844	0.000259005	0.000136096	0.0001193	8.13531e-05	0.000184114	0.00013407	0.000103406
VFG0655	sap	Sap [Shigella flexneri 301]	0.642534	0.632432	0.694444	N <= Y	0.430199	2.03123e-06	1.07989e-07	5.58841e-08	5.85639e-06	8.20419e-09	7.82766e-08	0	2.42176e-08	8.78385e-09	6.6676e-05	6.15493e-08	6.05722e-08	0	0	2.78335e-08	5.48043e-08	0	0	2.68599e-08	5.75494e-08	0	0	9.47569e-09	0	1.95432e-08	0	2.51289e-06	7.37392e-09	1.72936e-08	0	2.45614e-06	0	5.58341e-08	0	1.64198e-08	8.94318e-09	1.35011e-07	8.69913e-09	0	0	0	7.51844e-09
VFG1300	cap8D	capsular polysaccharide synthesis enzyme Cap8D [Staphylococcus aureus MW2]	1	1	1	N <= Y	0.434201	0.000132716	0.000103637	0.000182636	7.90631e-05	0.00014674	0.000125597	0.000152585	0.000138472	0.000105268	0.000105789	0.000156463	0.00012566	0.000272528	0.000139953	0.000134192	0.000149776	8.79818e-05	0.00012543	0.000108676	0.000144378	0.000125912	0.000125537	0.000118423	0.000125534	0.000158076	0.000138568	7.03858e-05	0.00012832	8.77016e-05	0.00017354	0.000138673	0.000209785	0.000105249	0.000145962	0.000161664	9.88042e-05	0.00012323	0.000128218	0.000138266	0.000111609	0.000180088	0.000144606
VFG1330	lmb	laminin-binding surface protein [Streptococcus agalactiae 2603V/R]	1	1	1	N <= Y	0.434201	1.94391e-06	8.03605e-07	2.74528e-07	1.63512e-06	1.21706e-06	8.19239e-07	4.70031e-07	2.84474e-06	4.04236e-07	6.13046e-07	1.68285e-06	3.46045e-07	6.72809e-06	1.76654e-07	3.32954e-06	5.95995e-06	2.59921e-08	5.42164e-07	5.15665e-07	2.33225e-07	4.94808e-06	9.61505e-07	3.82786e-07	7.21112e-07	2.15201e-06	7.66342e-07	6.72613e-07	4.65529e-07	6.93386e-07	1.50846e-07	8.2502e-07	6.20083e-07	7.68857e-07	9.28928e-07	9.20512e-07	1.01035e-06	4.54936e-06	4.78313e-07	2.82136e-07	2.04922e-07	1.10112e-06	3.48286e-07
VFG1868	sodC	superoxide dismutase [Legionella pneumophila Philadelphia 1]	0.565611	0.562162	0.583333	N <= Y	0.43422	3.25541e-07	5.91267e-07	0	0	0	0	5.23683e-08	0	0	1.45053e-07	0	0	0	2.11295e-07	3.18777e-07	6.01442e-07	1.3898e-06	0	2.86656e-07	3.27672e-07	0	0	8.682e-08	0	0	3.50953e-07	6.44505e-07	1.18562e-07	1.15604e-06	1.68096e-07	0	6.37599e-08	0	1.08136e-06	3.40685e-07	3.25624e-07	0	1.80493e-07	7.55275e-08	0	8.01132e-08	0
VFG1046	orf30	unknown [Shigella flexneri YSH6000]	0.705882	0.708108	0.694444	N <= Y	0.436726	3.85894e-06	2.88782e-07	4.79301e-07	5.48251e-05	0	0	1.72815e-06	0	1.1741e-08	4.60603e-05	1.12844e-07	0	0	1.62067e-06	6.13864e-07	8.62792e-07	0	0	3.23201e-07	1.05165e-07	4.1705e-07	0	0	9.18841e-08	0	1.27997e-08	0	0	0	0	8.11081e-06	0	1.26944e-05	3.64047e-08	1.31686e-07	1.93738e-07	3.1822e-08	1.27905e-07	4.40734e-08	0	0	0
VFG0567	rmbA	putative cytoplasmic protein [Salmonella enterica LT2]	0.588235	0.578378	0.638889	N <= Y	0.445121	5.29231e-06	1.58171e-07	0	6.44684e-05	0	1.03103e-06	2.87644e-06	0	0	8.08861e-06	2.22542e-06	0	0	1.55822e-06	0	4.80661e-08	0	3.75945e-08	3.91642e-08	9.42728e-08	5.92777e-07	0	0	0	0	0	0	0	0	0	3.58575e-06	0	1.02927e-05	3.98861e-08	1.44279e-07	3.90348e-08	2.78921e-07	7.64383e-08	3.62161e-08	0	5.00129e-08	0
VFG0539	iagB	cell invasion protein [Salmonella enterica LT2]	0.574661	0.567568	0.611111	N <= Y	0.445133	4.91498e-06	7.89981e-08	4.30477e-07	0.000122116	0	2.96665e-06	0	0	5.60493e-08	6.11447e-07	1.2243e-06	6.83455e-08	0	2.56569e-06	1.0861e-06	2.09431e-07	6.05385e-07	1.09203e-07	0	4.564e-08	8.60938e-07	3.6191e-07	2.5265e-06	0	0	0	0	0	0	5.85336e-08	0	1.87648e-07	2.43807e-05	1.23192e-07	2.91871e-06	5.66934e-08	1.54779e-07	1.60886e-07	0	0	0	4.05425e-07
VFG1302	cap8F	capsular polysaccharide synthesis enzyme Cap8F [Staphylococcus aureus MW2]	1	1	1	N <= Y	0.447714	7.69822e-06	9.07492e-06	3.05208e-06	5.78289e-05	3.80565e-06	5.91872e-06	1.78701e-05	5.39309e-06	3.82237e-06	5.02975e-06	5.46431e-06	3.47149e-06	5.3289e-06	1.73648e-05	2.90428e-06	2.56102e-06	3.70105e-06	7.16626e-06	1.44875e-05	4.76021e-06	8.65201e-06	4.63011e-06	4.11787e-06	1.1378e-05	1.25503e-05	8.06899e-06	8.86342e-07	4.14528e-06	2.28125e-06	5.14895e-06	3.38016e-05	4.65724e-06	5.08613e-06	1.84181e-06	4.22136e-06	3.87307e-06	5.46851e-06	5.61875e-06	1.74708e-05	1.18406e-06	2.5895e-06	1.56788e-05
VFG1224	pilU	twitching motility protein PilU [Pseudomonas aeruginosa PAO1]	0.995475	0.994595	1	N <= Y	0.44942	3.88536e-06	3.58919e-06	1.95893e-06	1.48459e-06	4.93786e-06	1.272e-06	6.0015e-06	1.11989e-06	8.24275e-06	1.12048e-06	1.0037e-06	1.62552e-06	9.95899e-07	1.49029e-06	2.07359e-05	1.33865e-06	2.25669e-06	3.03728e-07	3.69412e-07	1.78971e-06	1.02505e-05	1.8801e-07	1.77686e-05	1.74013e-07	1.86195e-06	6.13489e-06	1.23114e-06	2.1812e-06	4.12698e-07	1.63332e-05	0	1.13259e-06	4.45095e-06	1.62451e-05	3.02547e-06	7.77749e-07	3.58837e-06	1.35479e-06	4.07187e-06	2.65141e-07	1.18506e-06	6.08207e-06
VFG1306	cap8J	capsular polysaccharide synthesis enzyme Cap8J [Staphylococcus aureus MW2]	1	1	1	N <= Y	0.451129	0.000281472	0.00026817	0.000407099	0.000453	0.000319598	0.000271728	0.000331058	0.000200984	0.000296852	0.00023073	0.000150757	0.000237267	0.00049993	0.000224731	0.000171221	0.000431824	0.000459736	0.000199086	0.000359056	0.000153461	0.000348346	0.000313548	0.000246989	0.000349516	0.000360005	0.000280389	0.000130703	0.000278264	0.000190532	0.000208958	0.000487843	0.000363109	0.000225849	0.000166351	0.00012775	0.000340246	0.000257875	0.000205474	0.000182089	0.000350855	0.000297297	0.000281439
VFG0576	ssb	ssDNA-binding protein controls activity of RecBCD nuclease [Salmonella enterica LT2]	1	1	1	N <= Y	0.452842	0.00025196	0.00029822	0.000268312	0.000348086	0.000209648	0.000289826	0.000243381	0.0004254	0.000223758	0.000261473	0.000292154	0.000227879	0.000219162	0.000243846	0.000264397	0.000193471	0.00019101	0.000269881	0.000164187	0.000224604	0.000206216	0.000223774	0.000215883	0.000185196	0.000248009	0.000240326	0.000299469	0.000231067	0.000244398	0.000289864	0.000229456	0.000257001	0.000322899	0.00033979	0.000329922	0.000275338	0.00026849	0.00026008	0.000230023	0.000222531	0.000249273	0.000259528
VFG1045	fecB	FecB [Shigella flexneri YSH6000]	0.80543	0.805405	0.805556	N <= Y	0.452891	4.49818e-06	1.90401e-07	3.32813e-07	6.27639e-05	3.7686e-07	0	1.5904e-06	4.60223e-06	1.57889e-07	5.272e-05	3.77889e-07	2.90144e-07	6.45017e-07	1.92449e-06	3.96639e-06	1.50909e-06	6.44114e-08	7.49869e-08	9.30786e-08	1.73304e-07	7.63104e-07	0	0	6.08091e-08	1.20548e-07	0	3.1737e-08	1.04208e-07	2.18469e-07	0	8.89251e-06	0	1.64647e-05	2.43072e-07	2.28598e-07	3.80512e-07	8.6677e-07	3.72301e-07	8.89623e-08	3.50556e-08	2.4419e-07	1.73296e-07
VFG1604	orf70	hypothetical protein [Escherichia coli 536]	1	1	1	N <= Y	0.454559	1.62721e-05	2.32629e-05	1.55601e-05	5.73349e-06	1.15896e-05	1.38474e-05	1.4927e-05	9.86137e-06	1.45007e-05	6.45629e-06	9.22758e-06	1.20441e-05	7.88762e-05	1.1183e-05	2.2522e-05	1.7705e-05	2.69647e-05	7.91557e-06	6.7939e-06	8.53457e-06	2.00314e-05	2.04748e-05	2.14551e-05	1.31612e-05	1.87257e-05	1.09073e-05	1.11484e-05	1.26996e-05	1.61025e-05	1.77327e-05	3.83723e-06	2.39399e-05	1.48145e-05	2.09391e-05	1.79813e-05	1.59072e-05	1.19894e-05	2.33649e-05	1.66059e-05	1.23944e-05	2.11333e-05	1.30642e-05
VFG1398	trpD	trpD [Mycobacterium tuberculosis H37Rv]	1	1	1	N <= Y	0.458004	8.66561e-05	9.68564e-05	5.80425e-05	4.81872e-05	9.36775e-05	9.08748e-05	8.3723e-05	8.10342e-05	7.89154e-05	9.60467e-05	4.81719e-05	8.09238e-05	3.84571e-05	6.38985e-05	9.86609e-05	4.98801e-05	9.1794e-05	6.75533e-05	5.12044e-05	0.000103216	6.84398e-05	9.2331e-05	8.19077e-05	3.45553e-05	5.6265e-05	6.8239e-05	0.000103026	9.58823e-05	6.35418e-05	0.000127952	2.04397e-05	4.21588e-05	4.96921e-05	7.78843e-05	0.000218704	5.04589e-05	0.000101395	0.00010282	8.4889e-05	9.73886e-05	6.5449e-05	8.16931e-05
VFG0923	fepA	Ferrienterobactin receptor precursor [Escherichia coli CFT073]	1	1	1	N <= Y	0.459731	2.53222e-05	2.02482e-06	1.68647e-05	9.50659e-05	8.67905e-06	1.62277e-05	2.57802e-05	6.49783e-06	1.70925e-05	0.000122619	5.7152e-06	1.33221e-05	5.12606e-06	9.09506e-06	5.91315e-05	2.95924e-05	3.00491e-05	5.19892e-06	4.47736e-05	8.09311e-06	4.3879e-05	1.07233e-05	4.07475e-05	2.43132e-05	2.13317e-05	4.34097e-05	6.15804e-05	2.88549e-05	1.43036e-05	2.03492e-05	6.07719e-05	2.4554e-05	4.03258e-05	2.31626e-05	1.45757e-05	1.96598e-05	9.08238e-06	6.73169e-06	5.88449e-06	8.18672e-06	6.33456e-06	1.83658e-05
VFG0649	yi22_g5	orf, conserved hypothetical protein [Shigella flexneri 301]	0.628959	0.621622	0.666667	N <= Y	0.46024	5.35773e-06	1.42077e-07	0	0.000147363	0	6.65407e-07	1.12486e-06	0	0	4.57027e-05	1.56832e-07	2.7829e-06	0	3.21528e-08	1.45622e-06	0	0	1.19131e-07	0	2.21253e-07	0	6.07205e-07	0	6.72813e-07	0	3.49162e-08	0	5.74897e-08	3.37067e-08	0	1.73345e-06	0	2.07236e-06	0	2.65541e-07	3.22003e-07	0	1.69554e-07	0	0	0	0
VFG2523	flhB	flagellar biosynthesis protein FlhB [Burkholderia pseudomallei K96243]	1	1	1	N <= Y	0.461463	2.26691e-06	8.88236e-07	1.18895e-07	1.59276e-06	7.5031e-06	1.7786e-06	4.897e-07	3.95213e-07	9.21272e-07	2.15957e-06	1.22378e-06	1.00731e-06	2.22668e-07	2.50399e-06	3.4827e-06	2.27694e-06	3.06984e-07	3.24676e-07	1.08271e-06	4.16728e-07	8.94385e-07	3.11532e-06	3.09489e-06	5.07344e-06	3.31172e-06	2.56448e-06	1.88817e-06	2.73339e-06	7.84011e-06	2.07714e-07	2.03736e-07	9.13107e-07	6.35126e-07	1.1649e-06	4.82229e-07	1.73522e-06	3.77095e-06	1.41381e-06	9.70669e-07	2.14376e-06	1.03388e-05	4.96914e-06
VFG1675	orf52	hypothetical protein [Escherichia coli 536]	0.760181	0.762162	0.75	N <= Y	0.46358	3.28951e-06	7.08355e-08	5.89555e-08	7.25047e-05	0	9.25107e-07	1.72734e-06	0	0	1.59716e-05	5.64133e-07	9.88881e-09	8.5475e-09	1.93993e-07	0	2.7471e-07	1.79458e-08	5.85016e-09	7.16875e-08	4.27189e-08	2.29729e-08	0	1.03004e-07	3.14552e-08	0	7.1275e-08	1.63179e-07	0	2.54652e-08	0	5.45672e-06	0	4.66932e-06	8.91227e-09	7.07811e-07	5.36039e-08	1.23167e-07	7.46605e-08	8.18495e-08	0	7.92329e-09	0
VFG0331	rfaE	ADP-heptose synthase [Haemophilus influenzae Rd]	1	1	1	N <= Y	0.464936	2.93589e-05	2.94528e-05	2.30424e-05	8.58262e-05	2.44961e-05	2.58991e-05	2.05147e-05	6.00807e-06	1.1875e-05	0.000124842	9.62936e-06	1.72699e-05	8.38966e-06	1.50806e-05	2.76171e-05	2.68531e-05	2.65112e-05	2.08465e-05	3.48735e-05	1.11343e-05	4.13368e-05	1.4644e-05	2.48744e-05	2.15344e-05	2.56229e-05	3.26438e-05	8.44798e-05	2.95573e-05	2.55025e-05	1.92353e-05	5.81543e-05	2.24866e-05	3.43643e-05	1.38615e-05	1.4934e-05	2.07288e-05	1.64496e-05	2.02284e-05	1.16241e-05	1.6763e-05	1.21676e-05	2.12414e-05
VFG2525	cheY	chemotaxis protein CheY [Burkholderia pseudomallei K96243]	1	1	1	N <= Y	0.466679	5.9221e-05	6.24071e-05	6.56421e-05	9.81179e-05	7.91966e-05	4.0365e-05	6.41633e-05	1.17962e-05	3.07803e-05	6.90583e-05	3.39546e-05	9.09261e-05	3.38349e-05	4.3698e-05	5.90826e-05	0.000121284	2.6655e-05	2.01227e-05	8.70744e-05	4.46485e-05	6.00606e-05	7.09722e-05	5.33291e-05	0.000109434	4.76702e-05	6.67092e-05	7.52038e-05	8.6934e-05	6.02806e-05	3.37331e-05	9.99731e-06	5.38015e-05	3.91014e-05	3.22127e-05	4.87632e-05	4.35974e-05	5.31673e-05	0.000111378	9.55116e-05	5.42692e-05	4.1333e-05	2.3671e-05
VFG1348	cpsE	glycosyl transferase CpsE [Streptococcus agalactiae 2603V/R]	1	1	1	N <= Y	0.468425	0.000174348	0.000145932	0.000119385	0.000189087	0.000201933	0.000183305	0.000203432	9.14404e-05	0.000124401	0.000192864	0.000112439	0.000160511	0.000329627	0.000137841	0.000144191	0.000183846	0.000177868	0.000113487	0.000115241	0.000119388	0.000198857	0.000140085	0.000142085	0.000141542	0.000164235	0.000192016	0.000131046	0.000184904	0.000112987	0.000221266	0.000166394	0.000153443	0.000105155	0.000144188	0.00036416	0.000201909	0.000227627	0.000174082	0.000156042	0.000173689	0.000201732	0.000166378
VFG1472	ORF21	putative FMN-dependent dehydrogenase [Escherichia coli 536]	1	1	1	N <= Y	0.470174	3.31307e-05	3.55921e-05	2.66821e-05	5.4574e-06	2.20646e-05	3.45271e-05	2.65317e-05	2.42898e-05	2.21488e-05	5.12471e-05	4.98792e-05	2.08117e-05	8.53119e-06	2.77406e-05	3.83209e-05	6.41223e-06	3.02998e-05	4.51617e-05	1.67308e-05	3.05782e-05	1.43429e-05	4.44564e-05	6.03391e-05	9.71948e-06	1.9736e-05	1.41574e-05	2.00422e-05	2.51024e-05	3.51381e-05	3.39377e-05	1.75794e-05	2.83625e-05	2.79125e-05	2.16933e-05	3.4467e-05	1.41186e-05	3.86344e-05	2.39693e-05	3.3111e-05	3.00132e-05	3.42844e-05	3.95319e-05
VFG1539	hek	adhesin/virulence factor Hek [Escherichia coli 536]	0.660633	0.664865	0.638889	N <= Y	0.475546	2.75775e-06	3.08863e-06	3.43061e-08	5.81244e-05	5.15474e-06	0	0	1.59618e-06	4.14814e-08	0	1.50308e-06	0	0	0	4.57415e-07	0	5.88589e-07	0	7.67556e-08	1.41815e-06	0	0	0	0	0	0	0	3.48231e-08	3.49233e-07	0	2.37751e-06	0	5.92744e-06	0	4.95569e-06	3.05399e-07	1.60472e-06	1.72398e-06	1.76405e-06	0	1.4682e-06	0
VFG1366	cps4B	capsular polysaccharide biosynthesis protein Cps4B [Streptococcus pneumoniae TIGR4]	1	1	1	N <= Y	0.480746	1.36025e-05	3.45624e-06	1.07745e-05	8.65795e-06	8.77827e-06	1.97037e-05	1.43842e-05	8.64825e-06	1.82202e-05	4.6786e-06	3.59236e-06	6.77086e-06	8.21413e-07	2.79556e-06	1.20101e-05	9.0963e-06	5.4474e-06	2.50163e-06	8.32706e-06	1.20351e-05	1.36259e-05	2.48941e-05	1.49744e-05	3.31628e-06	1.44084e-05	1.72332e-05	2.74041e-05	1.45073e-05	8.42534e-06	1.22043e-05	4.76287e-06	6.45784e-06	2.94805e-07	1.74463e-05	0.000111767	7.08098e-06	1.53285e-05	5.58738e-06	9.82219e-06	1.61094e-05	1.18855e-05	1.74962e-05
VFG2079	VCA0111	hypothetical protein [Vibrio cholerae N16961]	0.628959	0.627027	0.638889	N <= Y	0.4864	3.05508e-06	7.08792e-08	2.44063e-08	3.45547e-05	0	0	0	0	2.69037e-08	4.83269e-05	2.23367e-06	0	0	2.43582e-08	0	5.64851e-07	2.73288e-08	2.75192e-06	8.19092e-08	2.11226e-08	3.50726e-07	0	8.70681e-08	0	3.12691e-08	2.93296e-08	5.28978e-08	0	4.42715e-07	2.70899e-08	5.70288e-06	0	3.53908e-06	0	9.69811e-08	2.62383e-08	1.40613e-07	1.0276e-07	4.86872e-08	0	0	0
VFG1357	cbpA	choline binding protein A [Streptococcus pneumoniae TIGR4]	1	1	1	N <= Y	0.487866	2.30377e-05	2.64724e-05	2.37393e-05	1.3081e-05	1.26997e-05	2.88828e-05	1.75676e-05	2.48811e-05	2.95281e-05	6.05514e-06	1.20135e-05	1.50917e-05	0.000105443	1.00018e-05	2.61055e-05	2.138e-05	3.15e-05	1.15456e-05	8.73771e-06	1.54623e-05	3.16243e-05	4.79856e-05	1.76969e-05	1.45743e-05	5.85738e-06	1.85393e-05	2.86444e-05	2.45625e-05	1.71048e-05	1.16549e-05	7.25927e-05	1.22892e-05	7.89739e-06	2.37748e-05	5.63106e-05	1.64103e-05	3.7644e-05	2.01135e-05	1.35469e-05	2.13106e-05	2.25339e-05	1.15568e-05
VFG0358	fyuA/psn	pesticin/yersiniabactin receptor protein [Yersinia pestis CO92]	0.846154	0.832432	0.916667	N <= Y	0.491555	5.67931e-06	7.89197e-07	1.57783e-06	4.75633e-05	3.51844e-08	4.18636e-08	0	2.49907e-05	8.53546e-05	3.55469e-05	7.72857e-08	2.8736e-05	0	1.91563e-06	4.32146e-08	6.13515e-07	4.25746e-08	3.38089e-05	5.53614e-08	2.0857e-05	4.88379e-07	0	1.05498e-07	1.34875e-08	0	2.33838e-07	3.34823e-05	0	1.14966e-06	2.91799e-08	5.52454e-06	3.97965e-08	9.87018e-06	0	1.61307e-07	1.33412e-06	1.22746e-07	6.92058e-06	5.81415e-07	0	2.32275e-08	2.14957e-08
VFG0783	intL	putative integrase for prophage 933L and the LEE pathogenicity island [Escherichia coli O157:H7 EDL933]	0.954751	0.951351	0.972222	N <= Y	0.492325	3.84805e-06	1.21794e-06	1.74059e-06	0.000140555	3.86424e-07	3.20705e-07	1.49872e-06	8.21166e-07	4.70958e-08	6.22605e-05	7.23815e-07	1.74573e-06	0	2.50207e-06	2.18586e-06	1.55068e-06	1.69598e-06	3.61144e-07	2.34793e-08	2.95224e-07	1.51751e-07	1.9058e-06	6.42048e-06	6.80562e-07	7.94128e-07	1.642e-06	1.27692e-05	7.27265e-07	1.87814e-06	0	3.82455e-06	3.31717e-07	1.86871e-05	1.46074e-07	4.64429e-06	6.2707e-07	6.45399e-07	2.0059e-06	1.0722e-06	5.75405e-07	1.01464e-06	1.56607e-06
VFG0473	basR	response regulator in two-component regulatory system with BasS [Salmonella enterica LT2]	1	1	1	N <= Y	0.493243	0.000205777	0.00018803	0.000193956	0.000284609	0.000208776	0.000153407	0.000167587	0.000191466	0.000301671	0.000296229	0.000179775	0.000234487	0.000227375	0.00016364	0.000216253	0.000208203	0.000125464	0.000209929	0.000274622	0.000231003	0.000198494	0.000191694	0.00019522	0.000143757	0.00020169	0.000163527	0.00026748	0.000208798	0.000161164	0.000216041	0.000199238	0.000187899	0.00021775	0.000154816	0.000352737	0.00022045	0.000182006	0.000193607	0.000164161	0.000160213	0.000189442	0.000196733
VFG1417	panC	panC [Mycobacterium tuberculosis H37Rv]	1	1	1	N <= Y	0.493243	0.000128723	0.000159788	0.000159761	0.000145394	0.000119148	0.00015456	0.000174736	6.83804e-05	8.67244e-05	0.000108202	8.04354e-05	0.000130782	0.000160577	0.000111245	0.000107722	0.000179151	0.000112808	6.99657e-05	0.000133039	8.94731e-05	0.000141588	0.000142306	0.000105145	0.0001307	0.000163698	0.000137177	0.000131631	9.57368e-05	0.000133825	9.96151e-05	0.000168147	0.000157585	0.000148904	0.000200534	0.000151905	0.000180103	0.000142468	0.000141067	0.000104991	0.00017117	0.000130448	0.000138283
VFG0640	SF2976	orf, conserved hypothetical protein [Shigella flexneri 301]	0.524887	0.518919	0.555556	N <= Y	0.496556	1.09068e-05	1.35893e-07	5.41407e-07	5.32932e-07	0	3.18894e-06	6.63085e-06	3.0471e-07	0	0.000145407	2.31756e-07	7.60464e-08	6.95839e-08	4.85688e-06	2.62654e-07	0	0	0	4.03778e-07	0	0	6.41413e-08	0	4.48126e-07	0	0	0	0	0	0	6.83116e-06	0	4.91808e-05	0	6.19791e-08	2.68296e-07	0	0	0	7.60361e-08	0	0
VFG0319	wbpB	lipopolysaccharide biosynthesis protein [Helicobacter pylori 26695]	0.99095	0.989189	1	N <= Y	0.496845	5.90042e-06	5.44463e-06	1.34583e-06	5.72873e-07	2.63008e-06	4.61283e-06	1.68999e-06	3.25608e-07	1.1719e-06	3.20278e-05	3.20253e-06	2.27183e-06	3.12139e-06	1.00653e-05	1.94941e-06	2.26686e-06	1.66663e-05	1.32832e-06	4.02766e-06	3.38551e-06	5.03798e-06	4.69088e-06	1.24118e-06	2.37078e-05	1.17822e-06	3.53883e-06	8.40048e-07	2.23379e-07	1.86955e-06	2.18142e-06	4.26058e-05	5.66074e-07	3.28178e-06	2.11596e-06	7.26316e-06	5.8017e-06	2.63949e-06	3.3557e-06	9.47054e-07	2.77292e-06	1.739e-05	5.75554e-06
VFG1983	peb1A	probable ABC-type amino-acid transporter periplasmic solute-binding protein [Campylobacter jejuni NCTC 11168]	1	1	1	N <= Y	0.502274	1.04819e-05	1.64541e-05	8.12102e-06	2.771e-06	1.0665e-05	9.51158e-06	5.64379e-06	1.15882e-05	8.81092e-06	6.49873e-06	6.00136e-06	6.99052e-06	8.08941e-06	2.00889e-05	4.29644e-06	3.9191e-06	1.53714e-05	1.88751e-05	3.45984e-06	9.00986e-06	1.41351e-05	3.39985e-06	3.11438e-06	4.31258e-06	7.69362e-06	1.06892e-05	6.92278e-06	4.49662e-06	1.16798e-05	9.09803e-06	3.30602e-06	9.39259e-06	3.62543e-06	9.78453e-06	1.49735e-05	6.35202e-06	1.81601e-05	3.0653e-05	1.77184e-05	7.72567e-06	7.53276e-06	1.04786e-05
VFG2437	boaB	hypothetical protein [Burkholderia pseudomallei K96243]	0.995475	0.994595	1	N <= Y	0.504091	2.45843e-06	2.8581e-07	6.42877e-07	1.88237e-06	4.63115e-06	4.54102e-07	5.1127e-07	8.64458e-06	1.14669e-05	2.82106e-06	4.03746e-07	3.27898e-06	1.43986e-06	9.52509e-07	9.7978e-06	3.96957e-06	6.39839e-07	1.21088e-07	3.23168e-09	2.32967e-06	5.83303e-06	4.35114e-08	9.70965e-08	1.21324e-06	1.48286e-06	1.35904e-06	1.81328e-06	3.38179e-07	3.68169e-06	1.65668e-05	4.07353e-06	9.24334e-07	8.46441e-07	6.30804e-06	3.92345e-07	1.67453e-06	4.73958e-06	5.05553e-07	3.91974e-07	6.06364e-08	1.26094e-06	2.38789e-06
VFG2569	manC	GDP-mannose pyrophosphorylase [Burkholderia pseudomallei K96243]	1	1	1	N <= Y	0.504091	6.22794e-05	5.60345e-05	8.9635e-05	0.000122137	8.35055e-05	5.69449e-05	7.78219e-05	3.98391e-05	0.000142542	5.50182e-05	3.72515e-05	8.50274e-05	0.000110578	3.51591e-05	3.1108e-05	0.000163825	4.69454e-05	2.5261e-05	8.92719e-05	5.98103e-05	0.000109192	7.48986e-05	4.86486e-05	0.000143238	9.52559e-05	8.9727e-05	2.49936e-05	6.08727e-05	4.96912e-05	5.54726e-05	0.000202398	6.9629e-05	8.10534e-05	1.93283e-05	8.07876e-06	9.44449e-05	6.15985e-05	4.94164e-05	2.86151e-05	6.77803e-05	5.34586e-05	4.15274e-05
VFG0232	pilT	twitching motility protein PilT [Neisseria meningitidis MC58 ]	1	1	1	N <= Y	0.507735	3.43032e-05	4.18391e-05	1.89752e-05	7.1705e-05	2.95639e-05	2.3872e-05	2.59463e-05	3.22867e-05	2.18475e-05	6.38617e-05	2.38479e-05	2.18205e-05	2.0584e-05	2.42527e-05	3.55517e-05	7.70311e-06	6.69836e-06	2.7226e-05	3.38602e-05	2.58506e-05	2.09225e-05	3.28625e-05	1.53209e-05	9.09782e-06	1.4005e-05	2.79746e-05	8.89739e-05	2.31038e-05	4.18715e-05	2.63491e-05	1.10581e-05	9.93106e-06	3.64438e-05	3.11828e-05	4.63283e-05	1.81592e-05	3.76807e-05	9.8063e-05	5.91765e-05	2.12562e-05	1.66086e-05	9.85109e-06
VFG0872	fimE	Type 1 fimbriae Regulatory protein fimE [Escherichia coli CFT073]	1	1	1	N <= Y	0.507735	1.70888e-05	5.95633e-06	3.21592e-06	6.93252e-05	4.96009e-06	3.53029e-06	5.56373e-06	2.32101e-06	4.07414e-06	5.49371e-05	1.29222e-05	6.11862e-06	9.13201e-06	8.62862e-06	1.20092e-05	2.99064e-06	7.43797e-05	1.54201e-05	4.56923e-06	1.51186e-05	1.10533e-05	9.30817e-06	1.43097e-05	2.85898e-06	2.6568e-06	5.28412e-06	4.96077e-05	3.67075e-06	5.16336e-06	3.08021e-06	1.27717e-05	4.10238e-06	5.01859e-05	3.01556e-06	5.55374e-06	6.71389e-06	5.58057e-06	5.21551e-06	5.74978e-06	1.61428e-05	3.87574e-06	5.96357e-06
VFG2207	spaG	probable surface-anchored fimbrial subunit [Corynebacterium diphtheriae NCTC 13129]	0.995475	0.994595	1	N <= Y	0.507735	1.31094e-06	2.31828e-07	1.85098e-07	3.43914e-07	1.76367e-07	8.54433e-07	3.22595e-07	5.37604e-07	6.20582e-07	2.85528e-07	1.4104e-07	6.51325e-07	2.82312e-08	6.75196e-07	6.41479e-07	2.53251e-07	2.09974e-05	6.52622e-07	7.28082e-07	7.31109e-07	1.61019e-06	5.82115e-07	1.54788e-07	1.62642e-07	9.1726e-08	1.17626e-07	5.45804e-07	4.79133e-07	3.85384e-07	4.77634e-07	1.63029e-07	4.43287e-07	3.77354e-08	1.34234e-06	1.06835e-06	2.20951e-07	1.71294e-06	3.44069e-07	1.18641e-07	3.31032e-07	6.22778e-07	1.30661e-07
VFG1448	kpsD	KpsD [Escherichia coli]	0.986425	0.983784	1	N <= Y	0.509561	6.07911e-06	5.30241e-06	2.08249e-06	5.33481e-05	7.98777e-07	5.70914e-07	1.0488e-06	1.54229e-06	1.50656e-07	4.00162e-05	2.48028e-06	2.62294e-06	1.02865e-06	1.86123e-06	1.52403e-06	9.89935e-07	2.96895e-06	3.01088e-06	3.17175e-07	4.96686e-06	1.66174e-08	2.62888e-06	5.03699e-06	1.14892e-06	4.80557e-07	2.19316e-06	4.2628e-05	2.15678e-06	1.82686e-06	1.44211e-07	9.80784e-06	1.01791e-06	2.14749e-05	2.74981e-07	3.78762e-07	3.2679e-05	7.95627e-06	7.67279e-06	2.95625e-06	1.00068e-05	9.26571e-07	1.16048e-06
VFG2277	nagH	hyaluronidase [Clostridium perfringens 13]	1	1	1	N <= Y	0.509562	5.11229e-06	4.68992e-06	1.45365e-06	1.70308e-06	2.52351e-06	4.98075e-06	1.96455e-06	2.07608e-06	4.97877e-06	2.12508e-06	4.39305e-06	6.28789e-06	1.49892e-06	9.82275e-07	1.42901e-06	1.84157e-06	4.12812e-06	9.89182e-07	2.83753e-06	6.3202e-06	8.01035e-06	4.23641e-06	8.61059e-07	2.31101e-06	2.04757e-06	2.6143e-06	4.2556e-06	3.74462e-06	2.60942e-06	3.3726e-06	2.97115e-06	3.55168e-06	8.87336e-06	7.89941e-06	1.16277e-05	3.36212e-06	3.50538e-06	3.96966e-06	3.17997e-06	2.28466e-06	4.32002e-06	1.19965e-06
VFG0654	SF2990	orf, conserved hypothetical protein [Shigella flexneri 301]	0.669683	0.664865	0.694444	N <= Y	0.516648	1.93438e-06	1.32625e-07	1.46773e-07	2.67858e-05	1.20103e-07	8.64509e-07	0	2.9738e-08	0	1.75526e-05	2.82726e-08	1.85543e-07	0	3.03849e-08	2.46083e-06	8.06056e-08	0	1.80436e-07	3.28387e-07	7.90466e-08	3.10648e-08	0	0	0	0	3.52762e-08	3.62783e-06	8.14932e-08	3.18534e-08	0	3.07197e-06	6.79229e-07	0	0	3.02441e-08	3.27302e-08	3.80042e-07	3.52509e-07	9.11002e-08	0	3.86526e-07	2.7516e-08
VFG0323	lpxB	lipid A disaccharide synthetase [Helicobacter pylori 26695]	0.669683	0.67027	0.666667	N <= Y	0.526073	3.02725e-07	9.52932e-07	0	0	1.8492e-07	3.54952e-07	5.58318e-07	0	0	2.5585e-07	4.35308e-08	0	0	2.33916e-07	3.15741e-07	8.06696e-07	1.01218e-07	0	3.03905e-07	2.22247e-08	2.05668e-06	1.44573e-07	2.14983e-07	5.2908e-07	1.71815e-06	0	4.98724e-08	1.25474e-07	9.80883e-08	1.0406e-07	0	0	0	2.05972e-07	0	1.51182e-07	1.35033e-07	3.45388e-07	3.27286e-07	2.74609e-07	1.51071e-06	2.22623e-06
VFG2363	manC	mannose-1-phosphate guanylyltransferase [Yersinia enterocolitica 8081]	1	1	1	N <= Y	0.533623	2.03777e-05	1.37975e-05	3.75748e-05	3.07254e-05	1.8148e-05	7.55545e-06	1.79502e-05	2.20449e-05	1.82664e-05	8.39672e-05	1.99706e-05	9.18232e-06	7.21503e-06	2.12683e-05	2.41382e-05	6.03945e-06	1.01455e-05	4.18491e-05	1.07395e-05	3.60243e-05	1.20601e-06	7.82924e-06	5.6309e-06	3.68279e-06	3.80051e-06	1.02551e-05	4.05914e-05	2.90575e-05	1.256e-05	4.18894e-05	5.06064e-05	1.01844e-05	2.38239e-05	1.68374e-05	3.9671e-06	1.24953e-05	1.82156e-05	1.23464e-05	1.14407e-05	2.50123e-05	1.26997e-05	2.04031e-05
VFG0468	sspH2	Leucine-rich repeat protein, induced by the SPI-2 regulator ssrA/B [Salmonella enterica LT2]	0.891403	0.891892	0.888889	N <= Y	0.535237	1.49425e-06	4.35872e-07	2.16124e-07	0	5.88381e-08	0	7.80488e-08	1.77331e-08	1.2899e-07	2.20802e-08	1.1915e-08	9.27983e-07	9.10577e-08	3.36198e-08	4.07616e-08	0	9.8003e-08	7.73746e-07	4.69632e-07	1.262e-06	2.59766e-08	2.24435e-07	2.71675e-07	0	2.55803e-08	7.09534e-08	2.70859e-08	7.82021e-07	1.39299e-07	2.24512e-08	0	3.75771e-08	4.84934e-07	1.61934e-07	1.02982e-07	7.81919e-07	2.4382e-06	7.05947e-06	5.66913e-07	8.12586e-07	9.21302e-07	5.21735e-08
VFG2084	clpB	clpB protein [Vibrio cholerae N16961]	1	1	1	N <= Y	0.537375	2.47761e-05	1.86429e-05	2.73251e-05	4.15541e-05	1.5391e-05	1.7474e-05	2.32373e-05	1.94072e-05	6.91316e-06	7.3115e-05	2.23641e-05	1.23102e-05	8.46155e-06	3.44584e-05	2.52039e-05	3.79536e-05	3.14523e-05	1.95294e-05	3.90493e-05	1.39429e-05	3.30971e-05	2.9246e-05	1.35943e-05	2.05561e-05	3.31557e-05	3.08489e-05	1.02834e-05	3.74566e-05	2.8158e-05	1.76427e-05	6.202e-05	2.86554e-05	2.6555e-05	1.29526e-05	1.97567e-05	2.55126e-05	2.4852e-05	1.3529e-05	2.23391e-05	1.99229e-05	2.19671e-05	1.11729e-05
VFG0448	fimF	putative fimbrial protein [Salmonella enterica LT2]	0.59276	0.583784	0.638889	N <= Y	0.537496	3.77576e-06	6.46461e-08	1.78441e-07	4.53304e-05	0	8.84927e-07	3.31216e-06	0	9.4636e-08	6.59427e-06	2.02582e-06	0	0	1.02194e-06	3.8583e-07	5.89353e-08	0	4.60958e-08	4.80205e-08	1.15591e-07	3.77673e-07	0	0	0	0	5.73485e-08	0	0	0	4.94153e-08	3.5364e-06	0	6.21301e-06	0	3.19561e-06	3.53241e-07	2.62358e-07	0	4.44056e-08	0	0	0
VFG0672	int	integrase [Shigella flexneri YSH6000]	0.769231	0.772973	0.75	N <= Y	0.538636	1.59382e-06	5.2111e-07	9.18517e-08	4.97871e-07	8.9288e-07	1.42131e-07	3.16781e-07	1.27261e-07	4.7557e-08	1.52528e-07	1.39446e-07	1.02302e-06	2.29881e-07	2.56871e-07	5.8579e-07	1.60925e-07	1.00685e-06	2.44378e-06	1.26005e-07	2.76348e-07	0	9.7125e-07	6.88764e-07	1.9138e-07	1.60385e-07	7.44008e-08	0	8.57665e-08	0	1.25269e-07	2.34412e-07	8.37524e-08	0	4.30816e-07	1.29304e-07	2.57783e-06	0	1.24014e-06	4.22221e-07	0	4.22215e-07	3.28714e-06
VFG1027	oxa-1	beta-lactamase Oxa-1 [Shigella flexneri YSH6000]	1	1	1	N <= Y	0.544919	1.71055e-06	1.29651e-06	3.59359e-06	8.02301e-07	4.40416e-06	3.15104e-06	1.26651e-06	3.24037e-07	6.35679e-07	8.76318e-07	8.14162e-07	3.17089e-07	3.89143e-06	4.6633e-07	1.51519e-06	1.33727e-06	5.31495e-07	1.03118e-06	2.59294e-06	1.51581e-06	1.1902e-06	9.52258e-07	8.92828e-07	1.9556e-07	4.66553e-07	1.05598e-06	1.88265e-06	6.75905e-06	1.18529e-06	4.90049e-08	6.10228e-07	9.38075e-07	1.28684e-07	1.11649e-06	3.14548e-06	5.75227e-07	1.57212e-06	3.97759e-07	3.95056e-07	3.45406e-06	2.50744e-06	7.07165e-07
VFG2526	cheB	chemotaxis-specific methylesterase [Burkholderia pseudomallei K96243]	1	1	1	N <= Y	0.544919	4.00341e-05	6.24418e-05	3.06693e-05	6.60624e-05	6.22109e-05	4.55019e-05	3.27991e-05	3.64731e-05	1.29925e-05	5.4525e-05	2.91194e-05	3.34598e-05	3.14891e-05	3.27294e-05	3.48105e-05	1.74786e-05	3.1499e-05	2.49858e-05	4.89039e-05	1.87468e-05	1.61651e-05	5.33557e-05	4.94461e-05	2.74453e-05	2.48075e-05	3.83412e-05	6.5461e-05	5.64709e-05	4.86306e-05	2.46768e-05	1.22771e-05	2.59521e-05	2.78116e-05	3.37588e-05	6.33835e-05	2.28061e-05	4.77452e-05	6.86434e-05	7.62643e-05	3.98189e-05	2.82013e-05	3.24115e-05
VFG2546	wcbT	acyl-CoA transferase [Burkholderia pseudomallei K96243]	1	1	1	N <= Y	0.556333	3.20448e-05	2.64089e-05	2.82503e-05	8.37519e-05	1.779e-05	2.37002e-05	2.74842e-05	2.61593e-05	2.84489e-05	4.98667e-05	1.90648e-05	2.83126e-05	6.12006e-05	2.49096e-05	2.41498e-05	5.40156e-05	4.24543e-05	1.38538e-05	1.52608e-05	2.87099e-05	5.02831e-05	1.68396e-05	2.45847e-05	4.58014e-05	3.86833e-05	3.79701e-05	3.34344e-05	3.74254e-05	2.64598e-05	1.11984e-05	9.47246e-05	3.48182e-05	4.16127e-05	1.3989e-05	9.55287e-06	5.91193e-05	2.11868e-05	2.3026e-05	1.31361e-05	4.94168e-05	2.71926e-05	2.62466e-05
VFG1883	enhC	enhanced entry protein EnhC [Legionella pneumophila Philadelphia 1]	1	1	1	N <= Y	0.560163	2.76707e-05	3.56178e-05	1.94652e-05	3.99088e-05	2.02428e-05	1.0657e-05	3.23856e-05	5.65183e-06	1.88491e-05	2.56349e-05	2.58887e-05	1.18427e-05	3.24649e-06	3.3327e-05	3.62243e-05	2.94518e-06	1.05838e-05	4.48834e-05	1.40095e-05	3.31394e-05	3.02772e-05	1.78208e-05	4.46291e-05	4.32581e-05	2.38138e-06	1.37637e-05	3.7424e-05	2.08427e-05	1.7974e-05	4.74937e-05	5.7483e-06	4.94492e-06	2.3981e-05	1.75951e-05	4.75431e-05	4.27516e-06	2.97621e-05	1.10866e-05	1.38458e-05	2.70328e-05	5.01152e-06	7.01393e-06
VFG0679	dep/capD	<gamma>-glutamyltranspeptidase [Bacillus anthracis]	0.9819	0.978378	1	N <= Y	0.565931	1.88796e-06	1.11669e-05	4.79083e-07	4.85105e-08	4.91855e-07	1.52334e-06	6.59479e-07	2.92729e-06	8.55361e-06	1.15933e-06	4.04049e-06	3.9734e-06	1.28057e-07	4.15671e-06	1.4982e-06	3.05446e-07	3.8874e-06	3.04151e-06	7.91313e-07	2.48144e-06	6.72502e-07	1.50722e-06	3.22474e-07	2.35665e-07	2.82014e-06	2.01828e-06	2.17175e-07	9.22856e-07	1.06751e-06	4.89253e-07	3.42543e-08	3.2658e-07	3.09677e-07	7.65622e-07	7.48344e-07	9.34763e-07	4.04925e-06	1.91646e-07	2.0997e-06	0	5.91857e-07	5.19155e-06
VFG1051	orf35	unknown [Shigella flexneri YSH6000]	0.719457	0.718919	0.722222	N <= Y	0.573291	1.11461e-06	5.59329e-08	6.05582e-08	1.37993e-05	8.69399e-08	1.77288e-08	3.20283e-07	1.82955e-08	8.18807e-08	1.02504e-05	1.94338e-07	0	0	4.76054e-07	8.06345e-08	2.23157e-07	0	1.36911e-07	3.05459e-07	1.81115e-07	5.19531e-08	5.66225e-07	8.83299e-08	4.52266e-08	0	0	0	6.11611e-07	5.32721e-08	0	1.25058e-06	0	1.92225e-07	0	0	2.01363e-08	0	1.12506e-07	1.50574e-07	5.3717e-08	7.52368e-08	1.25691e-07
VFG1795	cba	c protein beta antigen [Streptococcus agalactiae FM027022]	0.954751	0.945946	1	N <= Y	0.581437	1.04064e-06	1.22002e-07	2.06636e-07	1.52328e-08	2.15614e-06	7.40002e-07	8.5124e-08	2.41707e-06	1.36601e-06	1.82557e-06	1.44819e-06	5.21671e-08	6.22615e-08	2.23229e-06	5.19936e-07	5.66576e-08	1.9054e-08	5.1844e-07	0	3.28802e-08	5.4023e-08	8.98214e-06	4.54562e-08	5.89747e-08	4.09956e-07	1.4815e-07	4.88571e-07	5.60011e-07	1.43744e-07	1.07472e-06	3.06282e-08	2.86496e-06	1.72322e-07	6.68381e-07	1.41724e-08	3.28243e-06	3.0944e-06	1.06133e-06	1.14044e-06	5.19806e-07	9.57913e-07	2.90049e-06
VFG2362	manB	phosphomannomutase [Yersinia enterocolitica 8081]	1	1	1	N <= Y	0.583408	9.80234e-06	1.19305e-05	2.61607e-06	2.93676e-05	4.06337e-06	1.21273e-06	5.94855e-06	6.11848e-06	8.4016e-06	9.93508e-05	4.75654e-06	6.44496e-06	1.32636e-07	5.69304e-06	2.11368e-05	2.08569e-06	5.05e-06	1.85196e-05	1.39076e-06	4.1262e-06	9.08723e-06	3.3297e-06	1.79192e-05	1.03212e-06	2.42892e-06	6.86634e-06	2.13707e-05	2.32127e-06	9.01732e-06	2.1168e-05	5.74257e-06	2.74706e-06	1.88672e-05	1.4635e-05	4.78888e-06	2.6887e-06	2.87506e-06	4.10271e-06	2.69483e-06	2.04289e-06	1.58658e-06	6.41117e-06
VFG1736	c3615	Unknown in ISEc8 [Escherichia coli CFT073]	0.819005	0.816216	0.833333	N <= Y	0.588182	4.14802e-06	2.95737e-08	2.96103e-07	6.59943e-05	2.81854e-07	1.32932e-06	5.23683e-08	1.7868e-07	4.18501e-08	1.65942e-05	3.91777e-08	2.09005e-07	4.63893e-08	7.50738e-07	2.91382e-08	1.60422e-07	0	4.3066e-08	2.65916e-07	1.78877e-07	1.16643e-07	5.28856e-07	6.55351e-08	0	9.83582e-08	9.63885e-08	4.4253e-08	6.37733e-08	2.09207e-07	4.441e-07	7.28705e-07	0	2.03773e-05	0	3.18878e-08	3.00457e-08	2.24112e-07	1.20329e-07	2.01786e-07	1.01381e-07	8.16266e-08	2.58295e-07
VFG2343	flgJ	flagellar protein FlgJ [Yersinia enterocolitica 8081]	1	1	1	N <= Y	0.589289	9.32473e-06	1.56762e-07	5.43064e-06	4.45193e-05	7.93356e-07	8.4754e-07	2.59145e-06	6.91992e-07	1.85561e-06	4.1352e-05	6.93385e-06	9.26373e-06	2.59281e-07	1.32006e-06	7.9683e-06	2.11612e-06	8.01206e-07	3.75613e-06	2.97834e-05	6.29371e-06	1.40719e-06	7.13129e-06	2.07109e-06	6.05954e-07	6.62747e-06	1.196e-06	4.0041e-05	4.79696e-07	2.28551e-06	2.90629e-06	6.59638e-06	1.71258e-06	1.9991e-05	1.99401e-06	3.73326e-06	1.54807e-06	6.8687e-06	1.03499e-05	2.94317e-06	1.46751e-06	2.0252e-06	3.942e-07
VFG1058	orf42	unknown [Shigella flexneri YSH6000]	0.665158	0.67027	0.638889	N <= Y	0.601179	5.96792e-06	2.20647e-07	3.41688e-08	0.000135715	0	9.46015e-07	2.61345e-06	1.6858e-07	0	5.59221e-05	1.68675e-07	5.3459e-07	0	2.6794e-07	6.21292e-08	1.27872e-06	0	0	3.82243e-08	3.68636e-07	7.82671e-08	0	2.06501e-07	6.88678e-08	0	1.06865e-07	1.19175e-05	0	1.36623e-07	0	1.23851e-05	0	1.65486e-05	0	3.33139e-07	1.23115e-07	0	3.90539e-07	1.37639e-07	4.31885e-08	0	0
VFG1972	kpsD	putative capsule polysaccharide export system periplasmic protein [Campylobacter jejuni NCTC 11168]	1	1	1	N <= Y	0.605104	3.42931e-05	1.88838e-05	5.27143e-05	8.11596e-05	4.17989e-05	2.87473e-05	4.81039e-05	2.45791e-06	1.77552e-05	4.14092e-05	6.77988e-06	2.6248e-05	4.76658e-05	1.88673e-05	2.29905e-05	9.37744e-05	3.56757e-05	5.10255e-06	6.24651e-05	1.32657e-05	5.59764e-05	3.31904e-05	1.7621e-05	0.000110776	7.03009e-05	6.77307e-05	4.93728e-06	4.14258e-05	2.86137e-05	4.21395e-06	0.0001129	5.83257e-05	6.33399e-05	1.23289e-05	6.64575e-06	3.06991e-05	2.55629e-05	3.11137e-05	1.89347e-05	2.05987e-05	3.02756e-05	2.62634e-05
VFG1259	fliP	flagellar biosynthetic protein FliP [Pseudomonas aeruginosa PAO1]	1	1	1	N <= Y	0.609087	7.25608e-06	1.42355e-05	1.42918e-06	4.567e-06	1.4102e-05	1.76527e-06	4.15983e-06	1.23312e-06	2.03251e-06	3.85182e-05	3.98749e-06	5.92337e-06	1.71416e-05	7.60812e-06	1.71618e-05	4.23414e-06	3.94883e-06	1.54836e-06	1.71152e-05	1.90691e-06	1.67582e-06	3.62108e-06	3.86863e-06	5.85513e-06	3.34103e-06	3.11508e-06	4.57401e-05	8.24165e-06	1.30797e-05	1.03324e-06	1.46115e-06	4.42139e-06	1.584e-06	5.65022e-06	4.02069e-06	3.67345e-06	7.85657e-06	1.69334e-05	1.22113e-05	3.04072e-06	9.37265e-06	1.26745e-06
VFG2531	cheA	chemotaxis two-component sensor kinase CheA [Burkholderia pseudomallei K96243]	1	1	1	N <= Y	0.609087	2.43836e-05	2.44051e-05	1.79915e-05	4.82535e-05	3.38131e-05	1.73613e-05	2.09993e-05	5.88313e-06	1.10497e-05	4.83108e-05	1.11456e-05	2.121e-05	1.06201e-05	3.10442e-05	3.53162e-05	6.66053e-06	1.42626e-05	6.37549e-06	1.97572e-05	1.62914e-05	6.13865e-06	3.3761e-05	2.5422e-05	7.20164e-06	1.63788e-05	2.7417e-05	6.37839e-05	3.95472e-05	3.71827e-05	3.79076e-06	9.91849e-06	1.54908e-05	1.85388e-05	2.50554e-05	3.29702e-05	1.30809e-05	2.4852e-05	8.1979e-05	4.08909e-05	2.37772e-05	2.66711e-05	1.88075e-05
VFG0864	aggR	AraC homolgous regulator of AAF/I [Escherichia coli 042]	0.882353	0.881081	0.888889	N <= Y	0.612793	2.40299e-06	2.54037e-06	3.73045e-07	7.72208e-08	2.59272e-08	6.14294e-06	5.7892e-07	7.0643e-08	7.68676e-08	2.36844e-07	2.71686e-07	8.81517e-08	5.42429e-06	6.34405e-07	5.68984e-09	1.26708e-05	2.13132e-06	2.22492e-07	6.2407e-07	0	2.06625e-06	1.82459e-07	1.55739e-07	1.48362e-07	8.9381e-08	3.0456e-07	5.54747e-07	6.92669e-07	7.22159e-08	5.31313e-07	0	0	5.80418e-07	0	5.61983e-07	7.77221e-08	7.63902e-07	1.41833e-07	7.34208e-07	2.91577e-08	3.53152e-08	1.0098e-07
VFG1732	c3611	Transposase insD for insertion element IS2A/D/F/H/I/K [Escherichia coli CFT073]	0.565611	0.556757	0.611111	N <= Y	0.614273	1.92157e-06	4.11107e-08	0	7.1892e-05	0	2.36118e-07	0	0	0	1.15044e-05	0	0	0	0	0	3.40934e-08	0	0	0	2.22893e-08	7.88359e-08	0	0	3.68039e-08	7.48225e-08	0	0	5.03493e-08	3.92328e-06	2.85862e-08	1.53686e-05	0	1.72439e-06	0	1.43051e-07	8.30624e-08	0	9.73568e-08	0	0	0	0
VFG2516	flgJ	flagellar rod assembly protein/muramidase FlgJ [Burkholderia pseudomallei K96243]	1	1	1	N <= Y	0.617088	6.40113e-05	6.1749e-05	7.80618e-05	0.000145388	5.38983e-05	5.66706e-05	8.6003e-05	5.55847e-06	2.81577e-05	3.05234e-05	2.02334e-05	0.000119209	8.51059e-05	9.65558e-05	3.90876e-05	0.000141216	6.05373e-05	1.33426e-05	7.62583e-05	3.10653e-05	8.46919e-05	8.72699e-05	4.53852e-05	0.000152735	0.000114045	7.56525e-05	4.09351e-05	5.25614e-05	7.46671e-05	4.81671e-05	0.000186141	4.26959e-05	5.89184e-05	0.000141655	9.66915e-06	6.89063e-05	3.81067e-05	6.34321e-05	4.15145e-05	0.000132409	8.6523e-05	4.59061e-05
VFG1041	orf25	unknown [Shigella flexneri YSH6000]	0.547511	0.545946	0.555556	N <= Y	0.618507	4.70832e-06	9.32216e-08	4.952e-07	7.19062e-05	0	6.07662e-08	5.88194e-08	0	6.82339e-08	5.25993e-05	5.96183e-08	0	0	1.60182e-06	1.6216e-07	8.49864e-07	0	1.07266e-06	2.76988e-07	7.54116e-07	9.82592e-07	6.45097e-06	0	0	0	0	0	5.72814e-08	3.08978e-06	0	9.92353e-06	0	1.3859e-05	0	1.91327e-07	2.76072e-07	6.16455e-08	2.02728e-07	0	0	0	0
VFG1373	cps4I	UDP-N-acetylglucosamine-2-epimerase [Streptococcus pneumoniae TIGR4]	1	1	1	N <= Y	0.629175	0.000107429	0.000193716	9.39782e-05	9.08343e-05	0.000125284	0.00013783	5.82322e-05	0.000141964	8.09528e-05	0.000135344	0.000100933	0.000150682	0.000299132	0.000106946	9.76635e-05	0.000142648	6.81686e-05	6.90134e-05	0.00015102	6.55348e-05	0.000229618	0.000165802	9.61363e-05	0.00017141	0.000182944	0.000109249	9.15054e-05	0.000108738	0.000173073	0.000117761	0.000153001	5.92858e-05	0.000133826	0.000177682	5.88831e-05	0.000195107	9.30355e-05	7.0463e-05	6.94572e-05	0.000110896	0.000107885	0.000142639
VFG0036	bplC	lipopolysaccharide biosynthesis protein [Bordetella pertussis Tohama I]	1	1	1	N <= Y	0.633226	5.21386e-05	9.09077e-05	2.86615e-05	7.25713e-05	3.39408e-05	4.78272e-05	3.85326e-05	5.26109e-05	2.99322e-05	0.000118868	5.44073e-05	2.89588e-05	0.000141606	5.06092e-05	3.89035e-05	3.66755e-05	6.81151e-05	5.50863e-05	2.43943e-05	3.46416e-05	2.55365e-05	4.19833e-05	5.74233e-05	8.75246e-05	5.40505e-05	4.02082e-05	9.30909e-05	4.56306e-05	4.9161e-05	2.98e-05	9.47352e-05	1.61336e-05	4.88957e-05	1.45956e-05	3.13146e-05	5.64026e-05	3.34892e-05	6.61164e-05	4.75398e-05	3.81788e-05	2.91578e-05	2.67612e-05
VFG1301	cap8E	capsular polysaccharide synthesis enzyme Cap8E [Staphylococcus aureus MW2]	1	1	1	N <= Y	0.635256	4.54844e-05	6.19992e-05	8.97277e-05	9.24531e-05	5.3579e-05	5.62929e-05	6.62757e-05	2.63313e-05	2.69549e-05	4.15609e-05	3.37259e-05	3.46206e-05	7.87742e-05	5.14313e-05	4.27614e-05	6.37382e-05	5.98506e-05	1.44936e-05	9.99508e-05	2.31102e-05	7.59561e-05	4.17353e-05	2.2598e-05	0.000104482	8.25719e-05	8.1079e-05	3.30454e-05	7.35239e-05	5.61594e-05	2.18687e-05	0.000117795	2.743e-05	3.49166e-05	4.01751e-05	2.34261e-05	2.67008e-05	2.63494e-05	2.87386e-05	4.19938e-05	2.8226e-05	7.85125e-05	6.6428e-05
VFG2197	EF0954	sugar-binding transcriptional regulator, LacI family [Enterococcus faecalis V583]	1	1	1	N <= Y	0.635256	1.56606e-05	1.18189e-05	9.24528e-06	1.94168e-05	8.81541e-06	1.33877e-05	9.19542e-06	1.66814e-05	1.41561e-05	1.0202e-05	2.32355e-05	7.96549e-06	1.721e-05	1.71496e-05	1.28221e-05	3.13585e-06	8.46334e-06	2.1037e-05	8.20641e-06	2.95366e-05	1.44511e-05	1.31698e-05	1.48542e-05	4.82059e-06	8.23678e-06	1.55212e-05	1.629e-05	1.91499e-05	9.24259e-06	1.77737e-05	1.4002e-05	1.8073e-05	4.97284e-06	1.29329e-05	2.83556e-05	7.9845e-06	1.78003e-05	1.08564e-05	9.79592e-06	1.59254e-05	9.47504e-06	1.06708e-05
VFG1697	c3560	Unknown protein encoded by ISEc8 within prophage [Escherichia coli CFT073]	0.61991	0.6	0.722222	N <= Y	0.636018	7.0712e-06	2.64341e-07	8.02716e-07	9.91576e-05	5.98456e-08	9.1124e-06	1.87175e-06	0	0	0.000132638	3.44086e-07	7.39629e-08	0	0	2.196e-06	2.00108e-07	3.62314e-08	3.68766e-06	3.92715e-07	2.62586e-07	4.2474e-07	0	1.89868e-07	1.24528e-07	7.17476e-08	2.1839e-07	1.25167e-05	0	0	9.19032e-08	7.1651e-07	0	3.58585e-05	0	3.95023e-07	2.97023e-07	3.11227e-07	2.90816e-07	5.62405e-07	0	4.0431e-08	0
VFG1377	LytC	1,4-beta-N-acetylmuramidase [Streptococcus pneumoniae R6]	1	1	1	N <= Y	0.639324	8.8611e-06	8.16498e-06	4.74292e-06	4.6524e-07	4.47182e-06	1.56874e-05	9.67896e-06	1.09469e-05	3.64184e-06	1.13125e-05	4.49822e-06	4.7262e-05	5.61805e-07	7.95919e-06	5.84488e-06	3.58834e-06	7.6925e-06	1.08802e-06	4.04395e-06	7.43642e-06	5.41785e-06	9.23939e-06	2.72668e-06	2.43314e-06	5.95254e-06	2.19211e-05	4.59082e-06	1.67369e-05	9.6807e-06	1.50898e-05	2.56376e-06	6.2125e-06	1.38457e-06	1.2307e-05	1.67131e-05	4.57888e-06	1.47297e-05	1.04088e-05	1.52666e-05	1.22764e-05	4.14207e-06	4.82274e-06
VFG1498	ORF47	putative periplasmic solute binding protein [Escherichia coli 536]	0.918552	0.913514	0.944444	N <= Y	0.641272	1.11486e-06	1.48928e-07	8.90276e-07	2.00345e-07	8.92266e-07	1.51136e-07	1.31197e-07	1.06746e-06	1.16617e-06	1.25753e-06	9.11372e-08	1.49116e-06	1.14389e-06	1.26189e-06	1.25613e-06	1.07359e-06	2.34298e-07	0	2.45027e-07	2.96481e-07	3.64288e-07	1.80253e-07	2.67355e-07	2.3855e-07	2.8833e-07	6.81101e-07	1.06542e-06	2.4848e-07	1.37961e-06	8.5361e-08	6.29804e-08	2.83095e-07	2.06358e-07	3.71823e-07	9.49576e-08	5.05003e-07	5.45631e-07	2.03893e-07	3.1945e-07	3.80779e-07	1.60395e-07	1.85246e-07
VFG2018	fliN	flagellar motor switch protein FliN [Legionella pneumophila Philadelphia 1]	1	1	1	N <= Y	0.641362	7.01455e-06	1.70829e-05	5.65976e-06	1.429e-06	1.33128e-05	6.35808e-06	1.99712e-06	8.07241e-07	8.4042e-07	4.13641e-06	9.53073e-07	9.16821e-06	1.58116e-05	1.36278e-05	7.72454e-06	2.46272e-06	4.88047e-06	5.27064e-07	1.07243e-05	4.30864e-06	4.39295e-06	1.61515e-05	1.235e-05	1.03826e-06	1.56005e-06	9.26285e-06	1.74831e-05	1.13301e-05	8.75731e-06	1.75561e-06	1.30707e-06	1.94388e-06	2.25916e-06	1.03007e-05	2.15953e-05	3.59223e-06	6.54286e-06	1.41316e-05	2.92131e-05	9.81411e-06	6.14932e-06	9.39906e-06
VFG2348	flgE	flagellar hook protein FlgE [Yersinia enterocolitica 8081]	1	1	1	N <= Y	0.641362	6.89814e-06	1.18975e-05	3.27382e-06	1.18148e-05	4.74189e-06	1.77544e-06	3.31783e-06	3.09055e-07	1.71432e-06	5.33747e-05	1.53563e-06	1.29506e-06	1.42462e-06	2.42319e-06	2.83683e-06	1.76173e-06	1.60219e-06	3.16001e-06	1.15097e-05	2.11149e-06	2.15546e-07	1.8689e-06	9.2122e-07	1.66929e-06	1.74623e-06	2.81965e-06	5.82716e-05	6.89928e-06	8.01131e-06	4.00117e-07	2.33763e-06	3.12951e-07	7.06951e-06	2.62768e-06	3.14596e-06	3.31325e-06	5.00051e-07	2.13897e-05	3.74112e-06	3.56365e-06	3.58795e-06	1.8183e-06
VFG0161	pvdD	pyoverdine synthetase D [Pseudomonas aeruginosa PAO1]	1	1	1	N <= Y	0.647493	4.0117e-06	1.73036e-06	8.88243e-07	1.52455e-06	8.64599e-07	3.54734e-06	1.37377e-06	3.22423e-05	1.16273e-06	5.93196e-05	1.46106e-05	1.33147e-06	2.7198e-07	2.05943e-06	3.27941e-06	2.82619e-07	6.16708e-07	2.70249e-06	8.66927e-07	1.77953e-06	8.61191e-07	1.79747e-06	2.03096e-06	1.03078e-06	1.42205e-06	3.16848e-06	3.61531e-06	1.52819e-06	1.16718e-06	4.95444e-06	1.63126e-06	1.67742e-06	2.17074e-05	1.15942e-06	3.84767e-06	2.11605e-06	1.87054e-06	3.24481e-06	1.7758e-06	2.6106e-06	1.4501e-06	2.56536e-06
VFG2300	tcnA	alpha-toxin [Clostridium novyi ATCC19402]	0.9819	0.978378	1	N <= Y	0.651592	7.14748e-07	8.02031e-08	3.91072e-07	4.72311e-08	7.67584e-07	1.1371e-06	3.46361e-07	4.60403e-06	2.18912e-06	1.7501e-07	2.45298e-07	9.30607e-07	7.9603e-07	2.55919e-07	9.47391e-07	1.8251e-07	2.52495e-07	1.81567e-07	1.34077e-07	1.24124e-06	2.5257e-07	5.8686e-07	5.92845e-07	2.49181e-07	3.08154e-07	3.65686e-07	9.00744e-07	9.05833e-07	9.29072e-07	9.27601e-07	3.87295e-07	1.12929e-06	1.69597e-07	1.08715e-06	1.61123e-06	6.34892e-07	2.00992e-06	7.80847e-07	5.76741e-07	7.23314e-07	4.30875e-07	8.06955e-08
VFG0070	iap	P60 extracellular protein, invasion associated protein Iap [Listeria monocytogenes EGD-e]	1	1	1	N <= Y	0.661889	0.000356849	0.000354456	0.000248069	0.000196614	0.000340113	0.000379068	0.000233116	0.000451902	0.000436338	0.000374997	0.000381552	0.000284879	0.000188343	0.000318516	0.000392009	0.000178629	0.000327885	0.000328879	0.000229498	0.000321485	0.00023537	0.000335212	0.000502218	0.000124629	0.000234326	0.000322814	0.000378647	0.000368995	0.000295626	0.000466931	0.000172507	0.00038202	0.000207037	0.000264482	0.000620738	0.0003307	0.000382412	0.000461075	0.000473009	0.000345234	0.000291006	0.00033139
VFG0367	ybtX	putative signal transducer [Yersinia pestis CO92]	0.687783	0.691892	0.666667	N <= Y	0.663246	2.94909e-06	7.39263e-07	9.26998e-07	4.78696e-05	0	0	0	0	4.02405e-08	3.26102e-05	1.75797e-08	7.84512e-07	0	1.15249e-06	1.59388e-08	5.76382e-07	2.04382e-08	1.96005e-06	8.16758e-08	9.83015e-08	3.28371e-07	0	1.51935e-07	3.88485e-08	0	1.09673e-07	3.20239e-05	1.68907e-08	8.11269e-08	0	5.38021e-06	0	9.44807e-06	0	3.76112e-08	1.01757e-07	1.81775e-08	7.97049e-08	0	0	0	0
VFG0570	marT	putative transcriptional regulatory protein [Salmonella enterica LT2]	0.624434	0.621622	0.638889	N <= Y	0.663758	4.26504e-06	2.38233e-08	1.26551e-07	4.08561e-05	0	1.21127e-06	9.2611e-07	0	3.48751e-08	1.77956e-05	2.59008e-06	0	0	1.7684e-06	5.43653e-07	8.6875e-08	0	0	7.07857e-08	1.98788e-07	6.02656e-07	0	0	3.35932e-07	0	6.88951e-08	0	2.92772e-08	0	1.45684e-07	1.44412e-06	0	6.86714e-06	0	1.30386e-07	2.93782e-07	1.26031e-07	0	0	0	0	0
VFG1737	c3616	Unknown in ISEc8 [Escherichia coli CFT073]	1	1	1	N <= Y	0.663957	1.72626e-05	3.8175e-06	5.35544e-05	3.29348e-05	2.70596e-05	2.12134e-05	1.22603e-06	7.16759e-06	6.32577e-06	3.13313e-05	1.89391e-06	1.19959e-06	2.23354e-05	3.73474e-06	2.01252e-05	4.00088e-05	6.22178e-06	6.35996e-07	8.74726e-06	8.0863e-06	1.18858e-06	1.26113e-05	7.88596e-06	5.58654e-05	2.36873e-05	1.5823e-05	6.97381e-06	7.39289e-06	1.04554e-05	1.05194e-05	2.03762e-05	1.76727e-05	1.58839e-05	4.0012e-06	3.38614e-06	1.90614e-05	6.78087e-06	7.44445e-06	3.99556e-06	7.398e-06	5.98352e-06	6.53236e-06
VFG2319	fliA	RNA polymerase sigma factor for flagellar operon [Yersinia enterocolitica 8081]	1	1	1	N <= Y	0.663957	2.4005e-05	2.48966e-05	9.21666e-06	5.24993e-05	3.05539e-05	1.66535e-05	1.20233e-05	4.84228e-06	9.52681e-06	7.86373e-05	9.15072e-06	2.21121e-05	4.75708e-06	1.98793e-05	3.5873e-05	5.46898e-06	1.17853e-05	5.13374e-06	1.24804e-05	8.83639e-06	5.661e-06	3.00769e-05	1.81799e-05	3.58048e-06	1.0821e-05	1.88754e-05	0.000109557	2.20697e-05	2.66138e-05	3.86769e-06	7.2971e-06	1.14225e-05	1.94452e-05	2.18325e-05	3.39894e-05	1.21484e-05	2.2032e-05	6.73927e-05	5.50951e-05	2.35503e-05	2.40062e-05	1.94667e-05
VFG1157	hsf	Hsf [Haemophilus influenzae C54]	0.841629	0.827027	0.916667	N <= Y	0.667477	3.68821e-07	1.42389e-07	0	2.04122e-07	9.89617e-07	6.83192e-08	1.37869e-07	5.00068e-06	4.48765e-07	1.0107e-06	2.41979e-08	6.57471e-07	4.605e-07	1.00704e-07	2.52579e-06	2.05315e-07	1.26817e-07	2.53952e-08	0	3.58431e-07	6.81004e-08	4.33511e-09	7.71591e-08	1.11606e-07	5.1616e-07	1.31325e-07	9.2085e-08	3.26122e-08	4.66148e-07	8.92513e-07	0	1.92479e-07	1.27849e-07	1.43569e-07	0	3.23679e-07	1.56581e-06	1.16207e-07	5.79167e-08	2.69255e-08	3.62819e-07	3.75183e-07
VFG1407	fadD26	fadD26 [Mycobacterium tuberculosis H37Rv]	1	1	1	N <= Y	0.668098	3.97641e-05	4.18451e-05	9.00869e-05	5.33201e-05	5.35722e-05	4.98724e-05	5.98924e-05	5.0814e-06	2.65776e-05	1.73291e-05	3.19415e-05	6.50401e-05	0.000189994	2.84952e-05	3.27111e-05	0.000115829	2.39399e-05	1.53449e-05	5.04285e-05	2.57712e-05	4.07236e-05	5.02751e-05	3.64793e-05	9.94432e-05	6.56271e-05	3.07527e-05	1.00256e-05	3.02555e-05	2.80019e-05	7.97729e-06	4.95412e-05	8.03741e-05	7.33502e-05	3.10434e-05	1.72302e-05	7.5148e-05	4.18706e-05	4.92606e-05	1.88101e-05	2.20539e-05	3.52129e-05	3.10067e-05
VFG2552	wcbN	D-glycero-d-manno-heptose 1,7-bisphosphate phosphatase [Burkholderia pseudomallei K96243]	1	1	1	N <= Y	0.668098	5.68095e-05	4.72045e-05	4.01058e-05	0.000117438	4.42772e-05	4.381e-05	6.92126e-05	4.53731e-05	3.41414e-05	0.000116174	3.6013e-05	5.15016e-05	3.66745e-05	5.70111e-05	6.19061e-05	4.68034e-05	6.20398e-05	3.7471e-05	7.50971e-05	5.38161e-05	0.000101298	5.63825e-05	6.08745e-05	4.03251e-05	3.46618e-05	9.63576e-05	7.76298e-05	5.79955e-05	4.96677e-05	5.22308e-05	0.000106784	4.01165e-05	7.77452e-05	3.44184e-05	2.93899e-05	3.94486e-05	5.63647e-05	3.34678e-05	2.76431e-05	2.56512e-05	1.81778e-05	5.16109e-05
VFG1938	Cj1137c	hypothetcal protein Cj1137c [Campylobacter jejuni NCTC 11168]	0.728507	0.72973	0.722222	N <= Y	0.677522	1.18324e-06	0	1.00039e-06	0	8.3214e-07	1.08399e-06	1.64878e-06	0	0	1.4593e-07	9.92502e-08	1.81666e-07	0	6.24681e-07	7.00059e-07	3.57066e-06	3.30745e-06	6.49049e-07	0	3.46017e-07	4.76386e-06	7.54172e-07	1.61086e-06	0	0	0	2.99235e-07	1.3261e-06	1.29009e-06	6.61616e-06	3.01906e-08	0	6.03706e-08	3.35441e-07	7.54374e-07	0	2.80869e-06	0	3.86607e-07	1.82959e-07	2.70382e-08	6.86327e-07
VFG0443	fimA	major type 1 subunit fimbrin [Salmonella enterica LT2]	0.651584	0.659459	0.611111	N <= Y	0.682531	5.55223e-06	9.79536e-08	2.60169e-07	6.40119e-05	0	1.06418e-06	1.9099e-06	0	0	1.4306e-05	2.21344e-06	1.0963e-07	0	1.79533e-06	9.40692e-07	5.95336e-08	0	4.65637e-08	4.8508e-08	7.78428e-08	7.80088e-07	0	0	4.61449e-08	0	0	0	0	0	4.9917e-08	4.24814e-06	0	7.30576e-06	0	4.24415e-06	2.35102e-07	5.67989e-07	4.73374e-08	4.48565e-08	0	0	0
VFG0964	hasC	UDP-glucose pyrophosphorylase [Streptococcus pyogenes SF370]	1	1	1	N <= Y	0.682674	6.98288e-05	6.50326e-05	3.7149e-05	9.58991e-05	4.47677e-05	3.54069e-05	3.48739e-05	6.11845e-05	4.19724e-05	0.000108196	6.67757e-05	6.38235e-05	3.33157e-05	7.56927e-05	8.70322e-05	4.62292e-05	4.5287e-05	0.000140156	6.25012e-05	8.1693e-05	6.97968e-05	5.33181e-05	5.83708e-05	1.96722e-05	2.8866e-05	5.78409e-05	7.99593e-05	4.67688e-05	5.14745e-05	9.67887e-05	2.47041e-05	4.72483e-05	6.15217e-05	5.34754e-05	9.02448e-05	3.91891e-05	4.97198e-05	5.65217e-05	9.14799e-05	3.72171e-05	7.99422e-05	6.47267e-05
VFG1486	ORF35	putative CS12 fimbrial-like upstream regulatory protein [Escherichia coli 536]	1	1	1	N <= Y	0.682674	8.22495e-06	2.38258e-06	2.16006e-06	1.74857e-05	9.3488e-06	7.32363e-06	3.80055e-06	2.20881e-06	2.38572e-06	4.66414e-05	2.73285e-06	3.93891e-06	3.23615e-07	1.76798e-06	6.95841e-06	1.92675e-06	3.43373e-06	3.24573e-06	1.54912e-05	2.52511e-06	7.21e-06	5.43701e-06	1.63116e-05	9.08211e-07	2.88262e-06	4.82507e-06	4.96478e-05	8.59108e-06	3.91922e-06	3.593e-06	8.02756e-06	9.71054e-06	3.20721e-05	2.75506e-06	9.26331e-06	1.80657e-06	2.56765e-06	4.94933e-06	2.01009e-06	4.54283e-06	2.13014e-06	1.81633e-06
VFG0555	invC	surface presentation of antigens; secretory proteins [Salmonella enterica LT2]	1	1	1	N <= Y	0.691057	7.78953e-06	5.71887e-06	7.25472e-06	3.19377e-06	1.84516e-06	2.63102e-06	6.2002e-06	5.59037e-07	3.01221e-06	2.67553e-06	4.62249e-06	6.73158e-06	1.65406e-07	9.16348e-06	4.9401e-06	1.83764e-05	5.7444e-06	1.46128e-06	5.70041e-06	1.93784e-06	2.81245e-06	9.30288e-07	4.15427e-06	2.65826e-05	2.91725e-06	2.23698e-05	8.72409e-07	4.74111e-06	1.19322e-05	3.29001e-06	4.42471e-06	3.47195e-06	7.37619e-06	5.0415e-06	1.6685e-06	3.34867e-06	4.07417e-06	1.63161e-05	8.02555e-06	4.30528e-06	1.14112e-06	2.66261e-06
VFG0233	pilF	type IV pilus assembly protein [Neisseria meningitidis MC58 ]	1	1	1	N <= Y	0.699478	5.55422e-06	6.40919e-06	9.408e-06	2.03785e-05	8.59477e-06	5.81541e-06	1.94557e-06	1.16521e-06	7.69648e-07	5.22071e-07	2.50418e-06	4.47417e-06	1.20709e-07	6.2147e-06	2.40085e-06	2.49035e-06	1.75611e-06	2.09165e-06	3.50351e-06	2.4441e-06	3.46091e-06	1.1071e-05	7.38647e-06	1.58696e-06	1.33011e-06	4.03649e-06	1.12183e-05	4.76672e-06	5.27392e-06	1.50238e-06	2.19391e-06	3.77713e-07	2.70383e-06	7.91953e-06	1.69525e-05	1.44096e-06	4.54366e-06	4.65321e-06	1.22892e-05	9.25411e-06	4.5879e-06	5.15515e-07
VFG1674	orf51	hypothetical protein [Escherichia coli 536]	0.58371	0.594595	0.527778	N <= Y	0.709406	3.67162e-06	2.68012e-08	2.13555e-07	7.1285e-06	0	2.8817e-08	4.02151e-06	0	0	5.9045e-05	8.29629e-08	1.0543e-06	0	5.85917e-07	4.4936e-08	0	0	0	0	1.38765e-06	5.44569e-08	0	6.11924e-08	8.0093e-08	0	3.6994e-07	7.60088e-05	9.5239e-08	9.34704e-08	0	2.70137e-06	0	1.9435e-05	0	1.35339e-07	0	0	0	0	0	0	0
VFG2008	motB	flagellar motor protein MotB [Legionella pneumophila Philadelphia 1]	1	1	1	N <= Y	0.710056	3.69809e-05	5.35704e-05	3.28148e-05	5.44099e-05	5.4547e-05	2.48815e-05	8.57047e-05	7.13064e-06	1.28462e-05	1.00452e-05	9.3546e-06	1.4236e-05	3.48651e-05	5.11935e-05	5.28405e-05	2.72562e-05	9.48701e-05	4.43886e-06	9.85618e-05	9.52614e-06	1.59991e-05	5.29285e-05	2.8069e-05	4.13071e-05	2.38698e-05	3.61444e-05	5.43109e-05	1.72648e-05	6.83335e-05	1.15788e-05	0.00014228	1.20822e-05	1.80273e-05	0.000121615	6.06569e-06	3.07918e-05	1.48751e-05	3.03534e-05	4.72079e-05	2.81865e-05	2.3856e-05	1.35164e-05
VFG0514	ssaV	Secretion system apparatus: homology with the LcrD family of proteins [Salmonella enterica LT2]	0.81448	0.810811	0.833333	N <= Y	0.717695	2.30005e-07	8.77275e-08	2.32667e-07	1.28826e-07	5.89547e-07	6.12218e-08	1.73712e-07	0	0	3.29752e-08	0	4.72581e-07	1.73012e-07	2.55365e-07	0	5.15144e-08	9.32363e-08	0	4.1974e-08	2.90965e-07	5.72938e-08	5.316e-08	1.48725e-08	3.54624e-07	1.5337e-08	3.00597e-08	0	2.84591e-07	1.08202e-07	1.43977e-08	2.39079e-07	1.92272e-07	1.27282e-07	1.98193e-07	1.49867e-07	1.11181e-07	3.73664e-08	2.17715e-07	0	1.89055e-07	1.00999e-07	0
VFG2377	ddhA	glucose-1-phosphate cytidylyltransferase [Yersinia enterocolitica 8081]	1	1	1	N <= Y	0.718559	6.68313e-05	8.29252e-05	5.28701e-05	3.58558e-05	6.94113e-05	5.12304e-05	7.45862e-05	3.7089e-05	4.81282e-05	6.87336e-05	4.0439e-05	5.72668e-05	9.59476e-05	6.3455e-05	8.83484e-05	0.000144254	3.82065e-05	4.33431e-05	6.27902e-05	4.50363e-05	6.3279e-05	7.24248e-05	6.18262e-05	7.71424e-05	5.04587e-05	4.08965e-05	4.75333e-05	0.000164426	6.12656e-05	0.000108206	0.00012763	4.32056e-05	7.62535e-05	4.24273e-05	0.000103588	5.90914e-05	5.89853e-05	0.000106963	6.54862e-05	5.309e-05	6.43166e-05	4.02064e-05
VFG1556	hlyD	HlyD protein [Escherichia coli 536]	0.561086	0.556757	0.583333	N <= Y	0.719749	1.11322e-06	3.16794e-07	7.89394e-07	0	1.84724e-08	0	3.40339e-08	1.79912e-08	7.86328e-08	0	0	0	0	0	0	1.75796e-07	3.99377e-08	2.6375e-06	0	6.40294e-08	0	0	6.11418e-07	0	6.72922e-08	7.04693e-08	7.38354e-05	2.66957e-07	2.35688e-07	4.1059e-08	3.95367e-06	0	2.1446e-05	0	0	1.39189e-07	2.85353e-07	5.3423e-07	7.3773e-07	0	5.55818e-08	1.86628e-06
VFG1613	orf79	hypothetical protein [Escherichia coli 536]	0.552036	0.556757	0.527778	N <= Y	0.725673	2.54016e-06	0	3.99169e-08	1.15014e-06	0	3.50868e-08	8.78883e-06	3.43403e-08	0	3.76324e-05	3.51595e-08	1.03453e-06	0	0	4.34598e-07	3.64799e-07	0	7.12747e-08	0	0	0	0	0	7.23931e-07	0	1.24785e-07	3.56102e-05	6.83069e-08	7.75677e-08	0	3.04068e-06	0	6.41705e-06	0	7.36958e-08	3.92091e-07	2.57968e-07	0	0	3.77522e-08	0	0
VFG2563	wzt2	ATP-binding ABC transporter capsular polysaccharide export protein [Burkholderia pseudomallei K96243]	1	1	1	N <= Y	0.729237	1.0467e-05	2.51073e-06	1.07038e-05	1.96444e-06	8.8208e-06	1.51467e-05	4.94874e-06	7.03369e-05	5.3406e-06	7.62954e-06	5.05016e-06	3.3959e-06	6.42866e-07	1.12397e-05	7.47466e-06	4.69503e-06	1.96469e-06	3.35198e-06	2.37858e-06	4.7695e-06	5.105e-06	4.21628e-06	1.4695e-05	4.5835e-06	6.15019e-06	1.84186e-05	1.41021e-05	7.55038e-06	9.84671e-06	2.27798e-05	2.34007e-06	5.42318e-06	5.15238e-06	2.6802e-06	2.19058e-05	4.63878e-06	1.39515e-05	2.91188e-05	1.31048e-05	1.05257e-05	8.49671e-06	6.24692e-06
VFG1591	orf57	hypothetical protein [Escherichia coli 536]	1	1	1	N <= Y	0.731379	4.12247e-05	6.10875e-05	2.51475e-05	7.79703e-06	2.86448e-05	4.16381e-05	2.8722e-05	9.34446e-05	2.77752e-05	9.60645e-05	4.31501e-05	2.98059e-05	0.000115145	2.83328e-05	3.44351e-05	4.07016e-05	2.9341e-05	7.75486e-05	1.63813e-05	3.20561e-05	2.99865e-05	4.3326e-05	4.92195e-05	2.63633e-05	3.38109e-05	2.65586e-05	2.21568e-05	3.8097e-05	3.30436e-05	6.07325e-05	3.02315e-05	4.58176e-05	2.84483e-05	2.03279e-05	5.48051e-05	2.22149e-05	3.67202e-05	2.37377e-05	3.86468e-05	2.65073e-05	2.87106e-05	3.28327e-05
VFG1365	cps4A	capsular polysaccharide biosynthesis protein Cps4A [Streptococcus pneumoniae TIGR4]	1	1	1	N <= Y	0.733523	2.35613e-05	3.36152e-05	8.93014e-06	7.30581e-06	1.85715e-05	2.21576e-05	2.3691e-05	9.03806e-05	1.90273e-05	2.18597e-05	5.04748e-05	2.78977e-05	9.49493e-06	2.1384e-05	3.36524e-05	7.15967e-06	2.86777e-05	2.21927e-05	1.04252e-05	2.70861e-05	9.6293e-06	1.88979e-05	2.59164e-05	5.92496e-06	8.98686e-06	2.54299e-05	3.62593e-05	4.01463e-05	2.61502e-05	3.13722e-05	4.92861e-06	1.97602e-05	1.51277e-05	1.39632e-05	8.15112e-05	1.11205e-05	3.04466e-05	3.42804e-05	4.46287e-05	1.66439e-05	1.17221e-05	2.68362e-05
VFG1916	flhA	flagellar biosynthesis protein [Campylobacter jejuni NCTC 11168]	0.791855	0.789189	0.805556	N <= Y	0.737751	2.73086e-07	6.35626e-06	8.40058e-08	7.17023e-08	0	1.33613e-07	1.63322e-07	6.34627e-08	1.37867e-08	1.14652e-07	1.30151e-06	4.0042e-07	2.1137e-07	4.60522e-08	5.86177e-07	1.62541e-07	0	0	4.10725e-06	2.86101e-08	0	6.03092e-08	0	2.88589e-08	0	6.5177e-08	1.35289e-07	8.8487e-08	9.59642e-08	5.12169e-08	0	4.3409e-08	5.37503e-07	1.42492e-08	5.58796e-08	3.22176e-07	1.22935e-08	2.96926e-06	1.64864e-07	0	4.50637e-08	4.6894e-08
VFG1225	pilG	twitching motility protein PilG [Pseudomonas aeruginosa PAO1]	1	1	1	N <= Y	0.737817	0.000137766	0.000132877	0.000168255	9.31739e-05	0.000138861	0.000126798	0.000153614	0.000109067	8.01153e-05	7.72055e-05	9.97089e-05	0.000142261	0.000183789	0.00011144	0.000137748	0.000259444	8.07158e-05	0.000145034	0.000124567	9.61989e-05	0.000108666	0.000177024	0.000114069	0.000229158	0.000158559	0.000139716	0.000152479	0.000163962	0.000145562	8.11776e-05	0.000209906	0.000142915	0.000149634	0.000109375	0.000163042	0.000134127	0.000139266	0.000163031	0.000219331	0.000148389	0.000143497	0.000151406
VFG2440	bprB	two-component response regulator [Burkholderia pseudomallei K96243]	1	1	1	N <= Y	0.737817	8.31091e-06	7.6522e-06	4.5282e-06	4.34147e-07	1.96695e-05	3.51155e-06	1.6779e-05	2.8053e-06	1.64116e-06	2.78202e-06	2.14787e-06	2.85234e-06	2.16214e-07	1.05565e-06	3.2509e-06	1.70782e-05	8.60269e-05	3.94132e-06	2.85391e-06	1.58666e-06	9.53137e-06	5.74687e-06	3.51166e-06	1.41521e-06	1.9415e-05	1.43368e-05	1.47878e-06	3.98297e-06	1.8909e-06	4.17922e-06	5.68486e-06	1.9568e-05	2.30131e-06	3.15018e-06	3.19197e-06	1.7611e-06	5.90541e-06	3.89244e-06	7.89648e-06	1.48436e-05	1.06993e-06	3.60385e-06
VFG2059	PA0073	probable ATP-binding component of ABC transporter [Pseudomonas aeruginosa PAO1]	1	1	1	N <= Y	0.74212	0.000373949	0.000490965	0.000292013	0.000246844	0.000304273	0.000367395	0.000280484	0.00040608	0.000264392	0.000399064	0.000551424	0.000364094	0.00019583	0.000437776	0.000476778	0.000147176	0.000581155	0.000447305	0.000313539	0.000340086	0.000270974	0.000320656	0.000452532	0.00014215	0.00025123	0.000204563	0.000457558	0.000311244	0.000322181	0.000362108	0.0001563	0.000360036	0.000325534	0.000442978	0.000521034	0.000334999	0.000417224	0.000449269	0.000459986	0.000393406	0.000306447	0.00035126
VFG0101	toxT	TCP pilus virulence regulatory protein [Vibrio cholerae N16961]	0.656109	0.643243	0.722222	N <= Y	0.7457	1.76077e-06	3.48416e-07	7.78883e-06	1.31383e-08	2.49442e-05	6.87747e-06	7.63231e-06	1.20191e-08	5.88518e-08	2.12899e-06	1.9997e-07	6.74391e-08	0	0	3.00447e-07	5.26137e-06	3.32121e-08	2.48437e-07	6.63616e-09	0	0	6.72985e-06	0	9.59559e-06	0	1.8606e-06	7.85491e-08	0	0	5.46313e-08	0	6.86305e-09	0	8.11017e-08	6.11183e-09	1.69986e-06	1.18154e-07	6.47602e-09	7.67077e-07	0	6.00849e-09	9.61969e-07
VFG2044	bvgA	virulence factors transcription regulator [Bordetella pertussis Tohama I]	1	1	1	N <= Y	0.74643	3.34168e-06	3.65514e-06	4.62523e-06	1.27863e-07	2.75299e-06	3.65929e-06	4.00787e-06	4.64336e-06	3.337e-06	2.17376e-06	6.1346e-06	1.0853e-06	5.22017e-05	1.69566e-06	2.81521e-06	9.9485e-06	1.85273e-06	2.42899e-06	2.57002e-06	1.08453e-06	1.09994e-06	4.39804e-06	5.1835e-06	7.71168e-06	4.6018e-06	1.61531e-06	1.78811e-06	1.75378e-06	3.05971e-06	2.4023e-06	9.6139e-08	3.60246e-06	3.02286e-06	7.65705e-07	6.19317e-07	4.2904e-06	2.73209e-06	2.50841e-06	5.37085e-07	3.68461e-06	4.65322e-06	3.77038e-06
VFG1254	fliI	flagellum-specific ATP synthase FliI [Pseudomonas aeruginosa PAO1]	0.9819	0.983784	0.972222	N <= Y	0.751829	2.56642e-06	1.13521e-06	2.45393e-06	2.67706e-06	1.7999e-07	2.04301e-07	3.18494e-06	3.47768e-07	1.41994e-07	3.10707e-05	3.19667e-07	6.37119e-07	4.29939e-07	1.25023e-06	2.56665e-07	0	2.49691e-06	2.62967e-06	1.51809e-07	9.69323e-07	6.04704e-07	3.22199e-07	8.02999e-08	8.61414e-07	8.24746e-07	2.80729e-07	2.34468e-05	7.54227e-07	9.1751e-08	3.09235e-07	9.96291e-07	9.28302e-07	1.56075e-06	2.06761e-07	3.83439e-06	2.76357e-07	1.14847e-06	2.94163e-07	5.78826e-07	0	2.88381e-07	5.46727e-07
VFG1453	ORF2	putative DNA methylase [Escherichia coli 536]	1	1	1	N <= Y	0.752911	2.96184e-05	8.53376e-05	2.63576e-05	5.24494e-06	1.64486e-05	1.36715e-05	2.13062e-05	3.24656e-05	2.57032e-05	6.23447e-05	3.98747e-05	7.80348e-05	1.4366e-06	4.0161e-05	1.38904e-05	7.90936e-06	1.74024e-05	7.59866e-05	3.63147e-05	7.095e-05	1.84116e-05	4.40763e-05	1.92182e-05	1.71423e-05	3.54627e-05	2.2574e-05	3.77388e-05	3.75094e-05	8.11459e-05	4.45679e-05	2.88481e-06	2.64489e-05	2.08564e-05	0.000114844	2.29551e-05	2.44409e-05	2.45897e-05	4.05716e-05	4.51954e-05	4.29594e-05	4.30585e-05	3.34902e-05
VFG1455	ORF4	hypothetical protein [Escherichia coli 536]	0.778281	0.783784	0.75	N <= Y	0.753773	1.79106e-06	1.4095e-05	0	0	9.55899e-07	3.50216e-07	2.87555e-07	1.22636e-06	9.72225e-06	4.36328e-07	5.3449e-07	1.35241e-06	0	2.57936e-07	5.78573e-07	6.46875e-07	2.06441e-07	4.30207e-05	2.21719e-08	1.64873e-06	2.09741e-07	3.03071e-07	9.86845e-07	2.74193e-07	4.86086e-08	1.29124e-07	1.36083e-05	5.16692e-07	1.32015e-07	7.7574e-07	0	2.35304e-08	6.8995e-08	1.94987e-07	1.47131e-06	1.12703e-06	6.12021e-08	2.38005e-07	2.57835e-07	0	5.82169e-07	1.90646e-08
VFG1886	csrA	carbon storage regulator RsmA [Legionella pneumophila Philadelphia 1]	1	1	1	N <= Y	0.757241	1.77974e-05	2.56515e-05	6.45343e-06	2.97431e-05	2.26744e-05	1.4679e-05	1.10151e-05	4.93026e-06	8.1497e-06	2.52127e-05	7.36733e-06	2.05634e-05	1.53073e-06	1.28463e-05	2.60996e-05	5.03841e-06	8.09518e-06	2.94002e-06	8.2087e-06	8.50273e-06	5.04025e-06	3.64024e-05	3.27229e-05	3.24287e-06	1.252e-05	1.48307e-05	6.23241e-05	2.05686e-05	2.67295e-05	2.18133e-06	2.5096e-06	9.76542e-06	1.12226e-05	2.13918e-05	4.52012e-05	9.02218e-06	2.30027e-05	3.20342e-05	4.39351e-05	2.85691e-05	2.10551e-05	1.99586e-05
VFG1074	orf58	IS1328 transposase [Shigella flexneri YSH6000]	0.841629	0.832432	0.888889	N <= Y	0.761119	6.40234e-06	4.1534e-07	2.01011e-07	1.32116e-05	0	1.19538e-06	2.33897e-05	1.98138e-07	1.58554e-07	1.95389e-05	2.58259e-06	3.15193e-06	1.10399e-07	4.02281e-06	4.75155e-06	0	0	3.33566e-06	7.83285e-08	2.43659e-07	3.35883e-07	5.31683e-07	0	4.28292e-06	0	3.05517e-08	8.3525e-05	2.35263e-08	1.29717e-06	1.02434e-07	2.48088e-07	1.10314e-06	5.66528e-08	3.21195e-08	8.00094e-08	3.17457e-06	7.32757e-07	1.34997e-05	0	6.42686e-08	2.47915e-08	3.93794e-07
VFG1815	narJ	narJ [Mycobacterium tuberculosis H37Rv]	0.552036	0.551351	0.555556	N <= Y	0.766364	1.96039e-07	1.07535e-07	8.13543e-08	0	1.46073e-07	0	1.16793e-07	7.57174e-07	6.7743e-08	2.05439e-07	3.2138e-08	4.3875e-07	0	0	5.23843e-07	3.57269e-06	0	0	3.73284e-08	0	7.55643e-07	1.52269e-07	3.39642e-07	1.51976e-07	4.09186e-08	0	1.57583e-07	7.52842e-08	4.64699e-07	2.35145e-07	0	1.65221e-07	0	3.48079e-07	0	0	2.4306e-07	6.70897e-08	1.47733e-07	7.76771e-08	1.44648e-07	0
VFG1066	orf50	unknown [Shigella flexneri YSH6000]	1	1	1	N <= Y	0.7681	1.99179e-05	5.7902e-06	1.59548e-05	2.20753e-05	2.30506e-05	1.35098e-05	2.44231e-05	5.56914e-06	7.33867e-06	7.2773e-06	9.7864e-06	4.61382e-05	9.93766e-06	1.82716e-05	7.44793e-06	7.55941e-05	2.13663e-05	1.95074e-05	3.70613e-05	1.22323e-05	9.22512e-06	5.19198e-06	6.85139e-06	5.48611e-05	2.39282e-05	3.76142e-05	3.78886e-06	9.88571e-06	8.68673e-06	7.21033e-06	6.81498e-05	3.12559e-05	3.72168e-06	6.35063e-06	1.42212e-05	5.27938e-06	1.84625e-05	1.30589e-05	9.97309e-06	2.55682e-05	1.21083e-05	1.92839e-05
VFG1309	cap8M	capsular polysaccharide synthesis enzyme Cap8M [Staphylococcus aureus MW2]	1	1	1	N <= Y	0.7681	0.000144412	0.000116472	0.000183508	0.000125285	0.000155705	0.000161777	0.000175188	0.000121023	9.43399e-05	8.31822e-05	9.99956e-05	0.000223445	0.000136709	0.00010646	0.000104085	0.00021606	0.000100659	4.06102e-05	0.000102818	0.000115094	0.000214434	0.000219555	0.000147765	0.00028779	0.000173001	0.000193435	0.000124422	0.000209853	0.000116761	9.97904e-05	0.000156436	0.00016504	0.000192951	7.26962e-05	0.000123812	0.000138239	0.000136051	0.000212879	0.00014101	0.00015254	0.000194847	8.75747e-05
VFG0564	sugR	ATP binding protein [Salmonella enterica LT2]	1	1	1	N <= Y	0.774637	6.33923e-06	3.60988e-06	3.39305e-06	4.72864e-07	1.05732e-05	5.48924e-06	9.08133e-07	2.03619e-05	4.14794e-06	1.01953e-05	1.31245e-06	3.88629e-06	1.32286e-05	2.92035e-06	4.00499e-06	1.62031e-05	3.97078e-06	6.42606e-07	3.23518e-06	2.00641e-06	3.247e-06	4.54995e-06	9.97835e-06	1.31694e-05	6.48264e-06	1.24278e-05	4.21818e-06	1.86451e-06	6.06611e-06	1.47759e-05	2.3842e-05	1.17625e-05	5.27584e-07	5.83115e-07	5.58472e-06	2.36695e-06	3.6312e-05	3.99259e-06	5.32586e-06	3.33507e-06	3.74293e-06	2.49834e-05
VFG0234	pilD	type IV prepilin peptidase [Neisseria meningitidis MC58 ]	0.932127	0.924324	0.972222	N <= Y	0.776786	3.88577e-06	1.44882e-07	1.91557e-06	1.01309e-05	1.73294e-06	8.6775e-07	5.39243e-07	9.87633e-06	1.12545e-07	1.00651e-05	1.70895e-06	3.52404e-06	3.93662e-08	6.01978e-06	3.32951e-07	6.05322e-07	3.79567e-08	6.14406e-05	7.58418e-08	4.17949e-07	2.92366e-07	1.44861e-07	1.03434e-06	4.27411e-07	3.39174e-07	2.14252e-07	2.81588e-05	2.23046e-06	6.35612e-06	7.59355e-08	2.31803e-06	1.45484e-07	1.49531e-05	0	4.76304e-06	3.33664e-06	1.41693e-06	4.703e-07	2.06958e-05	1.15026e-06	9.84248e-08	3.1901e-08
VFG0114	pilD	type 4 prepilin peptidase PilD [Pseudomonas aeruginosa PAO1]	0.941176	0.92973	1	N <= Y	0.785547	9.38216e-06	9.60779e-07	4.42922e-07	5.20301e-05	4.17727e-07	7.93326e-06	4.87025e-07	5.9764e-06	6.38215e-08	4.33538e-05	1.43421e-05	2.10692e-06	3.95237e-08	3.46311e-06	3.95146e-06	4.45008e-06	8.0718e-08	2.87282e-06	3.50039e-08	2.27639e-07	7.99092e-07	2.48173e-06	7.04464e-06	0	0	8.92624e-07	5.82115e-05	6.49731e-08	1.41625e-06	3.71465e-07	3.68362e-06	0	1.84642e-05	6.96946e-07	4.40155e-06	2.1266e-07	7.2704e-06	1.23904e-06	3.52068e-06	4.05115e-07	3.37978e-08	3.19648e-07
VFG1746	YPO0255	putative two-component response regulator [Yersinia pestis CO92]	1	1	1	N <= Y	0.785568	1.147e-05	4.83558e-06	6.10872e-06	7.79459e-06	5.85555e-06	1.05129e-05	1.53723e-05	1.23691e-05	1.04394e-05	2.09768e-06	3.8698e-06	7.53273e-06	2.93019e-07	5.25398e-06	6.40309e-06	2.12364e-06	9.72925e-06	1.6043e-06	5.94532e-06	9.64235e-06	5.01406e-06	2.49205e-05	1.97191e-05	3.45651e-06	7.97713e-06	1.91092e-05	2.13672e-05	2.64281e-05	1.67848e-05	1.56053e-05	1.47303e-06	5.43716e-06	5.24096e-07	1.19266e-05	5.94017e-05	4.10377e-06	1.79692e-05	1.2327e-05	8.8586e-06	2.39554e-05	1.09935e-05	1.22995e-05
VFG0454	lpfC	long polar fimbrial outer membrane usher protein [Salmonella enterica LT2]	0.882353	0.891892	0.833333	N <= Y	0.787591	6.49571e-06	5.98168e-08	1.24872e-06	5.8088e-05	0	1.47527e-06	1.87895e-08	6.2649e-08	2.2095e-08	6.77905e-05	3.96144e-06	3.74951e-08	1.14362e-08	1.61694e-06	2.03039e-06	1.77034e-07	1.10707e-08	2.66059e-06	1.69271e-07	7.98599e-08	5.03205e-07	0	0	8.25865e-07	2.4636e-08	6.21391e-08	4.21271e-05	0	1.09051e-08	5.72671e-08	0	0	1.35329e-07	2.25282e-08	3.46389e-06	2.95755e-07	3.98082e-07	3.23801e-08	0	0	3.06831e-08	0
VFG0253	siaB	polysialic acid capsule biosynthesis protein SiaB [Neisseria meningitidis MC58 ]	0.99095	0.989189	1	N <= Y	0.78776	4.47147e-06	1.36543e-06	3.70935e-06	2.01693e-07	3.58145e-06	3.40833e-06	2.02125e-07	3.4639e-07	4.74138e-06	4.58052e-06	1.21299e-06	1.78913e-06	4.69752e-06	2.04039e-06	2.70269e-06	2.06663e-07	2.99715e-06	8.36326e-07	1.08683e-06	2.28062e-06	4.60729e-06	7.33162e-06	2.67334e-06	7.67149e-08	1.2947e-05	7.00113e-06	3.00443e-06	9.25834e-06	3.86109e-06	1.30736e-06	4.60839e-07	1.08951e-05	7.16937e-07	1.09962e-06	1.35774e-06	1.83078e-05	5.4168e-06	4.44979e-06	1.1207e-06	7.01627e-06	4.05121e-06	6.04407e-06
VFG1375	cps4K	capsular polysaccharide biosynthesis protein Cps4K [Streptococcus pneumoniae TIGR4]	1	1	1	N <= Y	0.78776	5.88668e-05	4.34883e-05	0.000104976	7.2555e-05	8.55775e-05	5.65882e-05	4.89799e-05	3.20169e-05	3.17514e-05	4.70389e-05	6.73034e-05	8.59854e-05	2.08927e-05	6.33542e-05	5.12239e-05	8.92087e-05	8.12497e-05	7.17605e-05	0.000150423	8.00457e-05	0.000110705	3.05887e-05	4.14438e-05	0.00010792	7.7306e-05	9.37167e-05	2.74739e-05	6.6948e-05	6.86163e-05	3.29224e-05	6.40282e-05	3.09577e-05	5.5956e-05	3.38576e-05	2.51253e-05	3.13485e-05	2.98691e-05	2.50417e-05	4.90213e-05	3.77439e-05	0.000127816	0.000102997
VFG1944	neuA1	acylneuraminate cytidylyltransferase [Campylobacter jejuni NCTC 11168]	1	1	1	N <= Y	0.78776	9.48639e-06	8.6695e-06	1.9167e-05	5.80396e-05	1.40239e-05	7.94145e-06	4.32401e-06	1.78584e-06	8.11748e-08	4.40511e-06	1.63469e-06	4.34379e-07	2.91144e-07	9.05676e-06	1.47673e-05	4.54269e-05	2.84342e-06	5.44231e-06	2.9612e-06	4.2619e-06	1.41858e-05	3.03022e-05	7.66387e-06	8.92697e-06	4.40161e-06	2.53485e-05	5.40994e-06	1.16795e-05	4.07077e-06	5.61301e-06	3.17758e-06	3.26109e-06	9.36799e-07	3.37254e-06	2.94638e-06	2.12332e-06	6.00796e-06	2.16654e-05	1.08625e-05	9.28271e-06	3.99e-07	5.41297e-06
VFG2376	ddhB	CDP-glucose 4,6-dehydratase [Yersinia enterocolitica 8081]	1	1	1	N <= Y	0.78776	5.85168e-05	5.73273e-05	4.24219e-05	3.68368e-05	6.05372e-05	4.25378e-05	7.26863e-05	3.24428e-05	4.26531e-05	6.36057e-05	3.54463e-05	4.48654e-05	7.23795e-05	4.73771e-05	8.18728e-05	0.000112641	3.64335e-05	4.27955e-05	6.53023e-05	5.23339e-05	5.43881e-05	5.90765e-05	5.10788e-05	6.70004e-05	3.89873e-05	3.27928e-05	3.45625e-05	0.000143608	5.03727e-05	0.000103164	0.000102932	3.75727e-05	6.50026e-05	3.76208e-05	0.000104664	5.61284e-05	4.46951e-05	9.41087e-05	4.08339e-05	4.3182e-05	4.93874e-05	3.72798e-05
VFG1633	mchF	microcin transport protein MchF [Escherichia coli 536]	1	1	1	N <= Y	0.789953	0.000313102	0.000300904	0.000237944	0.000158581	0.000327073	0.000309716	0.000242063	0.000361228	0.000368619	0.00029257	0.000314417	0.000245315	0.000314547	0.000424493	0.00036028	0.000196836	0.000277255	0.000428511	0.000236088	0.000293613	0.000243888	0.000351661	0.000319562	0.000167225	0.000279686	0.000284241	0.000270147	0.000338568	0.000338446	0.000404283	0.000201238	0.000318332	0.000207022	0.00033077	0.000546916	0.000350294	0.000387539	0.000395126	0.000412995	0.000296125	0.000292471	0.000433203
VFG1665	pB171ORF50	ORF50 protein of pB171 [Escherichia coli 536]	1	1	1	N <= Y	0.807555	2.98773e-05	2.21007e-05	2.21616e-05	6.60202e-05	1.56981e-05	3.2906e-05	1.52541e-05	1.57288e-05	1.84883e-05	4.76428e-05	1.32061e-05	1.24377e-05	1.44984e-05	7.5957e-06	4.2573e-05	1.50467e-05	1.24886e-05	1.79743e-05	1.63182e-05	3.28726e-05	2.8958e-05	2.08837e-05	7.45762e-05	9.28725e-06	1.98045e-05	3.31442e-05	5.50751e-05	2.7551e-05	3.89293e-05	1.83795e-05	3.30037e-05	1.51084e-05	5.79077e-06	2.07088e-05	2.50203e-05	2.37612e-05	2.3904e-05	6.26262e-05	4.29996e-05	3.56898e-05	5.74596e-06	1.21163e-05
VFG1378	nanA	Sialidase A precursor [Streptococcus pneumoniae R6]	0.900452	0.913514	0.833333	N <= Y	0.809671	1.48361e-06	7.64081e-06	4.04004e-06	0	2.6269e-07	1.21532e-07	0	8.545e-07	4.09663e-07	1.02607e-06	8.76757e-07	3.62915e-05	2.29811e-05	2.52507e-06	3.3837e-07	4.52002e-06	2.34566e-07	4.51689e-07	1.58288e-06	3.05636e-05	3.47078e-07	9.68531e-07	9.93928e-09	6.23436e-07	4.76234e-06	1.08416e-07	4.27157e-08	3.31887e-07	4.11735e-06	0	0	1.64713e-07	8.04941e-08	4.70155e-08	0	2.46298e-06	4.79556e-07	3.47735e-07	9.48989e-07	6.16978e-09	1.1596e-06	6.90315e-07
VFG1337	neuC	UDP-N-acetylglucosamine-2-epimerase NeuC [Streptococcus agalactiae 2603V/R]	1	1	1	N <= Y	0.811972	9.45896e-06	2.31701e-06	5.50204e-06	6.06806e-05	1.17606e-05	4.01452e-06	1.85899e-06	1.24011e-06	2.25396e-06	4.49108e-06	1.05876e-05	3.16838e-05	4.28066e-05	4.2371e-06	5.10846e-06	1.14897e-05	5.9542e-06	2.9754e-06	5.47419e-06	1.44636e-06	7.98115e-06	8.00026e-06	2.51396e-06	9.42945e-07	5.82888e-06	7.10861e-06	2.05522e-06	2.24404e-05	3.7107e-06	7.77602e-06	4.49854e-05	8.02405e-06	2.45874e-06	3.26637e-06	2.41821e-06	6.91102e-06	4.52221e-06	1.1843e-05	1.26532e-05	6.67284e-06	1.21465e-05	6.12435e-06
VFG2346	flgG	flagellar basal-body rod protein FlgG [Yersinia enterocolitica 8081]	1	1	1	N <= Y	0.814182	1.19094e-05	2.57808e-05	5.04607e-06	4.36465e-05	9.99386e-06	7.22353e-06	7.17126e-06	1.81932e-06	2.4428e-06	8.0717e-05	5.23543e-06	1.3509e-05	1.01071e-06	1.6986e-05	1.27765e-05	9.88577e-07	6.42626e-06	2.87081e-06	4.79135e-07	1.65571e-06	1.12757e-06	9.54526e-06	2.71362e-06	9.02599e-08	3.62977e-06	6.85626e-06	8.31713e-05	7.11248e-06	9.44462e-06	4.84414e-07	5.7206e-06	7.14374e-06	1.74913e-05	6.27571e-06	1.26394e-05	5.24979e-06	1.43288e-05	2.02763e-05	3.04814e-05	8.51525e-06	2.18896e-06	4.8498e-07
VFG0235	pilG	pilus assembly protein PilG [Neisseria meningitidis MC58 ]	0.932127	0.935135	0.916667	N <= Y	0.820795	8.2717e-06	1.22097e-05	1.29244e-06	0	4.69624e-06	3.0001e-06	1.73836e-05	1.41979e-05	9.73387e-06	1.35162e-05	9.97782e-06	2.61072e-06	9.81084e-07	7.90742e-06	7.76533e-06	1.10042e-06	7.08023e-07	7.71355e-06	2.98204e-06	2.95281e-06	1.21798e-05	1.39959e-06	7.82684e-06	1.05304e-06	2.65342e-06	7.53075e-06	1.81314e-06	1.67782e-06	5.08332e-06	1.68152e-05	8.99295e-08	1.63493e-06	1.15546e-05	3.63289e-06	0	6.55231e-06	1.51393e-05	4.19479e-06	3.28188e-06	1.17416e-06	1.43181e-06	0
VFG1462	l0015	putative IS protein [Escherichia coli 536]	1	1	1	N <= Y	0.820822	7.77946e-05	7.33393e-05	8.31368e-05	7.34386e-05	5.40669e-05	8.89806e-05	3.99364e-05	1.40489e-05	8.16186e-05	5.45263e-05	4.2095e-05	0.000277814	0.00013386	3.82983e-05	0.000114421	0.000245885	9.02971e-05	1.15842e-05	7.83616e-05	0.000264412	3.93328e-05	3.40775e-05	0.000101648	0.000331574	0.000123541	0.000187239	3.1442e-05	4.44142e-05	8.98809e-05	2.20926e-05	8.69684e-05	1.75972e-06	2.33257e-05	4.00307e-05	2.35303e-05	4.64468e-05	5.25917e-05	0.000180905	7.9347e-05	7.08905e-05	7.38875e-05	2.85674e-05
VFG1335	neuA	CMP-N-acetylneuraminic acid synthetase NeuA [Streptococcus agalactiae 2603V/R]	0.9819	0.978378	1	N <= Y	0.823038	5.73954e-06	1.50541e-06	4.71512e-06	3.10272e-06	4.39785e-06	2.18558e-06	9.25086e-07	8.36266e-07	3.594e-08	2.19453e-05	5.07701e-06	3.98438e-05	3.84193e-05	2.84858e-06	3.96064e-06	9.04991e-06	2.89472e-05	9.77299e-07	5.51943e-06	2.14507e-06	2.10617e-06	2.12855e-06	5.65883e-06	1.90577e-06	1.60316e-06	8.41521e-07	1.90767e-06	1.65052e-05	2.30527e-06	1.38127e-06	4.55434e-05	1.53734e-06	3.21791e-06	3.61492e-06	3.6733e-06	4.86651e-06	5.00284e-06	1.2904e-05	1.7765e-06	6.03722e-06	9.64314e-07	6.59444e-06
VFG0632	SF2970	orf, conserved hypothetical protein [Shigella flexneri 301]	1	1	1	N <= Y	0.825256	0.000167531	0.000449276	0.000206415	0.000350595	8.16425e-05	0.000121547	0.00012868	6.34969e-05	0.000104038	4.12848e-05	4.23456e-05	0.000198698	0.000201577	0.000207971	0.000156927	0.000233037	0.000204308	5.17911e-05	7.79229e-05	6.34093e-05	0.000160248	8.01008e-05	0.000241425	0.000552541	0.000250273	0.000341712	0.000425378	0.000175466	0.000432495	5.33369e-05	0.000226925	0.000126803	5.50882e-05	0.000760481	0.000146334	9.99969e-05	0.000149319	0.000146904	0.000118737	0.000557406	0.000200203	0.00013045
VFG1279	sdrC	Ser-Asp rich fibrinogen-binding bone sialoprotein-binding protein [Staphylococcus aureus MW2]	0.995475	0.994595	1	N <= Y	0.827475	1.47661e-06	2.27042e-07	4.27833e-08	1.32553e-07	1.8486e-06	8.91831e-07	2.0745e-08	3.52475e-06	6.19153e-08	4.92564e-07	1.00053e-06	9.59305e-07	2.89492e-08	1.19894e-08	5.46253e-09	2.81181e-06	2.33295e-09	8.96026e-09	3.00352e-08	5.31884e-08	1.72152e-07	2.26511e-06	1.17052e-07	2.58109e-06	4.59054e-07	3.76909e-08	3.20587e-06	1.9298e-08	1.66875e-06	1.06264e-07	2.66493e-08	7.24309e-09	5.98233e-07	5.97073e-08	1.74332e-07	3.25136e-08	3.15205e-06	5.58916e-08	2.1553e-09	9.36657e-08	2.42531e-07	1.52829e-06
VFG2365	gmd	GDP-mannose 4,6-dehydratase [Yersinia enterocolitica 8081]	1	1	1	N <= Y	0.827475	2.94401e-05	3.72702e-05	1.35887e-05	8.2683e-05	3.13445e-05	3.67925e-05	1.69926e-05	9.7697e-06	2.07833e-05	5.70185e-05	2.76833e-05	3.12149e-05	0.000186972	2.61527e-05	2.03569e-05	3.66051e-05	1.5633e-05	2.26968e-05	6.80731e-06	1.70141e-05	8.91835e-06	5.12919e-05	2.3323e-05	2.87877e-05	4.34174e-05	6.37155e-06	4.20856e-05	4.41242e-05	2.68607e-05	1.02597e-05	5.08413e-06	5.59873e-05	1.71351e-05	1.57563e-05	1.65295e-05	4.61862e-05	3.8373e-05	5.27584e-05	4.25731e-05	1.56469e-05	3.60186e-05	3.02342e-05
VFG1888	letS	sensory box histidine kinase/response regulator [Legionella pneumophila Philadelphia 1]	1	1	1	N <= Y	0.836365	0.000213333	0.00019708	0.000288048	0.000529834	0.000410244	0.000305048	0.000253765	7.50312e-05	0.000143708	0.000218519	0.000125723	0.000249517	0.000783447	0.000150081	0.000176398	0.000474229	0.000167912	5.76004e-05	0.000499925	0.000105676	0.000331257	0.000267028	0.000191709	0.00049624	0.000282764	0.000259161	9.16757e-05	0.000235078	0.000173364	0.000101124	0.000394635	0.000280637	0.00024986	9.56254e-05	0.000102625	0.000211857	0.000170752	0.00019134	0.000129282	0.000145227	0.000171636	0.00022365
VFG1409	fadD28	fadD28 [Mycobacterium tuberculosis H37Rv]	0.995475	0.994595	1	N <= Y	0.838591	7.6583e-06	4.56871e-06	1.62759e-05	3.13824e-07	3.51168e-06	1.39771e-05	4.10996e-05	1.85224e-06	9.90605e-06	2.56533e-06	5.41722e-06	1.22675e-05	8.03593e-06	1.33055e-05	1.23288e-05	2.39134e-06	6.277e-06	4.92791e-06	9.91108e-06	7.56032e-06	3.24528e-06	7.21988e-06	1.13092e-05	4.60856e-06	1.93618e-05	3.40588e-06	3.46824e-06	2.70697e-06	7.8359e-06	6.35219e-06	1.19367e-05	1.87082e-05	1.2921e-06	1.53227e-05	3.67009e-06	6.03379e-06	1.42007e-05	7.49097e-06	3.78507e-06	5.18703e-06	1.88925e-05	1.74601e-05
VFG0680	capA	CapA [Bacillus anthracis]	1	1	1	N <= Y	0.840818	5.81337e-06	1.36893e-05	3.25088e-06	1.91108e-06	5.7091e-06	4.0709e-06	5.53685e-06	3.12846e-06	2.43101e-06	3.63518e-06	6.6486e-06	4.09915e-05	1.22172e-05	2.25359e-06	3.59052e-06	2.4773e-06	2.04058e-06	1.82752e-06	3.09076e-06	5.39257e-06	6.19659e-06	4.98932e-06	7.49249e-06	2.4853e-06	6.14006e-06	6.61703e-06	2.74196e-06	5.64868e-06	1.16341e-05	1.75105e-06	5.12233e-07	3.6797e-06	7.65809e-06	6.49667e-06	5.73989e-06	4.52851e-06	4.3734e-06	1.08819e-05	8.50003e-06	4.02159e-06	5.4197e-06	3.57735e-06
VFG1979	virB11	VirB11 [Campylobacter jejuni 81-176]	1	1	1	N <= Y	0.845276	1.27059e-05	1.56978e-05	9.40101e-06	3.60448e-06	3.17064e-05	1.3649e-05	1.5223e-05	1.85736e-05	9.32062e-06	6.52315e-06	2.16053e-05	7.76964e-06	9.41067e-06	9.62667e-06	1.77376e-05	3.30136e-06	1.8306e-05	2.70243e-05	1.10709e-05	5.13096e-06	9.70192e-06	1.88437e-05	1.02466e-05	6.43889e-06	6.94216e-06	7.36458e-06	2.57508e-05	1.5063e-05	9.50135e-06	4.60167e-05	1.48724e-06	9.91429e-06	9.6741e-07	1.21968e-05	3.91624e-05	6.92249e-06	2.47852e-05	8.66452e-06	3.27607e-05	8.26564e-06	9.90662e-06	1.19073e-05
VFG1631	insF	transposase of insertion element IS3 [Escherichia coli 536]	1	1	1	N <= Y	0.849739	9.02454e-06	3.72391e-06	2.60444e-06	2.10583e-05	3.19064e-06	3.82293e-06	2.29414e-06	1.17783e-06	4.80802e-06	2.97222e-05	6.53933e-06	3.25613e-06	1.10279e-06	2.72511e-06	4.11567e-06	2.32368e-06	2.27118e-06	2.97591e-06	2.41557e-06	2.73204e-06	3.14403e-06	5.27051e-05	1.05679e-05	1.54008e-05	2.13349e-06	4.62057e-06	8.26548e-05	2.13835e-06	1.02462e-05	8.68951e-06	9.84095e-06	6.72757e-06	6.58978e-06	1.32683e-05	1.12773e-06	1.099e-05	1.27403e-05	1.38721e-05	3.79933e-06	7.77964e-06	1.3143e-05	2.0345e-06
VFG1139	VC1806	hypothetical protein [Vibrio cholerae N16961]	0.873303	0.886486	0.805556	N <= Y	0.850705	1.71391e-06	1.85797e-05	5.05456e-08	9.81267e-08	7.10546e-07	2.09089e-05	1.35655e-06	5.12057e-08	1.17516e-06	8.12699e-08	4.86824e-08	1.24721e-06	2.94075e-08	3.48408e-07	2.87981e-07	3.50205e-07	1.29553e-05	2.57073e-07	1.32898e-06	1.98459e-07	6.82901e-06	3.51115e-06	6.36157e-07	5.641e-07	1.99706e-06	2.67567e-06	4.17585e-07	2.27805e-08	2.42213e-06	1.16374e-07	4.04697e-07	0	1.6702e-07	4.26099e-07	3.22912e-06	7.88875e-06	2.00059e-05	8.06237e-08	1.85426e-06	2.80448e-07	4.46225e-06	0
VFG1706	c3575	Transposase insF for insertion sequence IS3A/B/C/D/E/fA [Escherichia coli CFT073]	1	1	1	N <= Y	0.851972	7.40272e-05	5.04029e-05	0.000125069	0.000239881	1.88447e-05	5.48209e-05	6.56483e-05	2.88987e-05	3.33931e-05	7.78358e-05	5.76533e-05	9.19774e-05	0.000430575	5.72557e-05	7.23711e-05	0.000233537	0.000119626	4.46666e-05	0.000300038	3.83551e-05	1.59142e-05	3.98131e-05	5.90639e-05	0.000124064	0.000105208	0.000117286	3.82944e-05	0.000109346	4.62654e-05	6.62607e-05	0.000262876	1.37853e-05	5.08456e-05	2.753e-05	5.60499e-05	8.05508e-05	3.59473e-05	5.41462e-05	0.000102702	1.70449e-05	1.43319e-05	7.06175e-05
VFG0970	mf2	putative DNase , phage associated [Streptococcus pyogenes SF370]	0.624434	0.627027	0.611111	N <= Y	0.852527	1.95321e-07	1.92009e-08	0	0	1.63506e-07	0	4.84602e-08	1.22808e-07	0	4.04166e-07	2.45592e-08	9.67037e-08	3.89012e-08	2.63941e-08	0	3.0596e-07	0	0	0	0	1.53758e-06	0	3.03222e-08	0	3.81411e-07	1.84703e-07	1.12548e-07	0	3.32036e-07	3.87151e-08	0	0	0	3.35191e-07	1.33349e-07	1.19764e-07	4.14361e-07	2.74279e-08	2.63783e-08	1.32477e-07	0	0
VFG1563	orf29	hypothetical protein [Escherichia coli 536]	1	1	1	N <= Y	0.854206	0.000246274	0.000294118	0.00021411	0.000123985	0.000326699	0.000307649	0.000246495	0.000275401	0.000238916	0.000235261	0.000247097	0.000207121	0.000188341	0.000281972	0.000269615	0.000207814	0.000150238	0.000151824	0.000182858	0.000211484	0.000194555	0.000256675	0.000276868	0.000144175	0.000233343	0.000201059	0.000274691	0.000287257	0.000208179	0.000270455	0.000269671	0.000230349	0.000180605	0.000252216	0.000429598	0.000283214	0.000275213	0.000300504	0.000306219	0.000236259	0.000249567	0.000285308
VFG1352	cpsA	capsular polysaccharide biosynthesis protein CpsA [Streptococcus agalactiae 2603V/R]	1	1	1	N <= Y	0.856442	2.12787e-05	2.59207e-05	1.6183e-05	5.03391e-06	2.06759e-05	1.93324e-05	2.45797e-05	1.3514e-05	1.42818e-05	1.07113e-05	2.8694e-05	3.12992e-05	1.20044e-05	1.41328e-05	3.76835e-05	5.12166e-06	1.20926e-05	2.04516e-05	1.18589e-05	3.5326e-05	1.3023e-05	1.41542e-05	1.30399e-05	5.7133e-06	8.72911e-06	2.08785e-05	2.37524e-05	4.22518e-05	1.86832e-05	2.98472e-05	6.25695e-06	2.51866e-05	1.25054e-05	3.76008e-05	3.70651e-05	1.23822e-05	3.04165e-05	2.19846e-05	2.75169e-05	1.54766e-05	1.11355e-05	1.21822e-05
VFG1864	mip	macrophage infectivity potentiator [Legionella pneumophila Philadelphia 1]	1	1	1	N <= Y	0.856442	0.000244648	0.000287242	0.000349465	0.000353764	0.000247477	0.000193361	0.000242674	9.24331e-05	0.00025913	0.000201901	0.000118331	0.000302587	0.000486585	0.000254159	0.000162675	0.000565954	0.00015812	0.000187381	0.000270398	0.000281044	0.000297277	0.000269614	0.000156731	0.00050547	0.000379732	0.000280943	0.000251822	0.000245172	0.000373891	0.000137113	0.000402972	0.000213877	0.00034287	0.000443263	3.10761e-05	0.000501644	0.000242215	0.00028847	0.000163667	0.000331182	0.000218644	0.000133379
VFG0569	fidL	putative inner membrane protein [Salmonella enterica LT2]	0.511312	0.508108	0.527778	N <= Y	0.85806	2.77439e-06	3.20014e-08	4.24985e-08	3.54123e-05	0	7.03932e-07	0	0	0	9.61105e-07	2.59285e-06	5.37243e-08	0	1.29891e-06	0	2.13239e-07	0	0	1.53001e-07	1.6091e-07	4.88994e-07	0	0	0	0	0	0	0	0	0	2.32525e-06	0	5.85412e-06	0	8.75725e-08	0	8.46476e-08	1.02913e-07	0	0	5.37406e-08	0
VFG0366	ybtQ	inner membrane ABC-transporter YbtQ [Yersinia pestis CO92]	1	1	1	N <= Y	0.858679	0.000201801	0.000180444	0.000185275	0.000136495	0.000184221	0.000167222	0.000238036	0.000276354	0.000148435	0.000210682	0.000273242	0.000155945	0.000106955	0.000220321	0.000231085	9.71481e-05	0.00015099	0.000335475	0.000234278	0.000179242	0.000147361	0.000184172	0.000226822	7.09543e-05	0.000111777	0.000174102	0.000217476	0.000274226	0.000187315	0.000215745	4.57308e-05	0.000251957	0.000161265	0.000134816	0.000294163	0.000159688	0.000267815	0.000276843	0.000300603	0.00017503	0.000244844	0.000180182
VFG2276	colA	collagenase [Clostridium perfringens 13]	0.950226	0.951351	0.944444	N <= Y	0.860908	9.36355e-07	1.25522e-08	1.85217e-08	5.92159e-09	6.38426e-06	1.47984e-06	8.94493e-08	7.50543e-09	2.98238e-07	8.48126e-08	1.53772e-07	8.03277e-07	0	2.73688e-07	7.74646e-07	1.06137e-08	3.16607e-07	9.01681e-07	2.80362e-07	6.15082e-06	1.92643e-07	1.20839e-08	9.09417e-07	4.47376e-07	5.88017e-08	2.43031e-07	3.32832e-07	3.18114e-06	1.11914e-06	1.07093e-06	0	0	5.84405e-09	1.43587e-06	6.24029e-06	5.09292e-08	2.07244e-06	1.40273e-07	5.30646e-08	3.22571e-06	3.18047e-06	9.93498e-08
VFG1393	fadD33	fadD33 [Mycobacterium tuberculosis H37Rv]	0.927602	0.940541	0.861111	N <= Y	0.86201	4.1999e-06	5.50208e-07	2.31211e-07	2.26244e-05	9.92824e-07	1.73868e-06	3.71663e-08	1.24264e-06	7.14661e-08	1.70355e-05	1.4437e-06	4.07249e-07	0	1.12703e-06	2.18964e-07	3.30306e-07	4.05316e-07	4.37055e-06	1.62242e-08	5.48322e-07	2.65472e-07	7.32766e-06	1.3822e-07	1.54339e-08	6.57726e-06	2.90088e-07	1.52061e-05	1.85632e-07	4.68426e-08	2.66735e-07	1.95617e-06	5.57784e-08	1.37963e-05	0	2.68782e-06	4.35634e-08	5.55484e-06	3.08499e-07	1.37694e-06	0	0	1.56696e-08
VFG1100	VC1767	conserved hypothetical protein [Vibrio cholerae N16961]	0.638009	0.637838	0.638889	N <= Y	0.863266	5.26104e-07	1.49446e-07	2.6743e-07	1.25126e-08	2.02152e-07	2.78411e-07	7.12233e-07	1.03203e-07	1.54113e-08	3.92072e-08	2.1574e-07	0	0	1.13651e-08	3.90544e-08	1.78313e-07	1.56548e-08	5.81543e-07	1.25408e-08	1.54886e-07	0	2.39057e-08	1.30565e-08	0	7.59366e-07	0	2.92716e-06	1.38028e-07	6.49779e-06	4.33177e-06	3.55991e-07	5.11858e-07	3.09359e-06	3.87737e-08	2.89483e-05	0	4.41974e-08	3.59883e-07	6.30766e-07	1.17517e-06	4.08767e-07	5.61905e-08
VFG2444	bapC	invasion protein [Burkholderia pseudomallei K96243]	0.615385	0.610811	0.638889	N <= Y	0.863741	3.06735e-07	0	4.93254e-07	0	0	0	0	1.99515e-07	0	2.39706e-07	2.33731e-07	6.69234e-07	0	4.59995e-07	5.1444e-07	0	8.80863e-07	8.98566e-08	0	4.40662e-08	0	5.1458e-08	1.22596e-06	2.68702e-07	6.0202e-08	5.76706e-07	3.74893e-07	0	0	5.71723e-08	0	4.52034e-07	0	0	1.01749e-07	1.09477e-07	4.83357e-08	2.56128e-07	2.10504e-07	6.13473e-07	2.29198e-07	1.83538e-06
VFG1666	orf43	hypothetical protein [Escherichia coli 536]	0.574661	0.589189	0.5	N <= Y	0.869281	5.56214e-06	0	1.64273e-07	3.69513e-07	0	3.71943e-06	0	5.54728e-08	0	4.2747e-05	4.38395e-07	8.43639e-08	0	1.24341e-06	6.97138e-08	4.04418e-07	1.78787e-07	0	2.84361e-07	1.09053e-07	0	0	9.4934e-08	0	0	1.7386e-07	3.09766e-05	5.0672e-08	1.46048e-07	0	3.15574e-06	0	2.42152e-05	0	8.22526e-08	0	7.2782e-07	0	0	1.68705e-07	0	0
VFG0167	pchR	transcriptional regulator PchR [Pseudomonas aeruginosa PAO1]	1	1	1	N <= Y	0.869879	3.65851e-05	2.80676e-05	2.73182e-05	3.24114e-05	4.76807e-05	4.13425e-05	6.03237e-05	2.59209e-05	2.38542e-05	2.3815e-05	3.0623e-05	1.50715e-05	7.93303e-05	1.56217e-05	2.46931e-05	1.18623e-05	1.34797e-05	2.62031e-05	6.66234e-05	2.62559e-05	1.40888e-05	4.10419e-05	2.90199e-05	1.23684e-05	2.70675e-05	3.08918e-05	5.48442e-05	4.08408e-05	6.99813e-05	0.000105234	4.94247e-05	2.87568e-05	1.61212e-05	2.72982e-05	0.00010954	5.17159e-05	4.07833e-05	5.86563e-05	3.25894e-05	3.58725e-05	2.08807e-05	4.26476e-05
VFG1064	orf48	unknown [Shigella flexneri YSH6000]	0.80543	0.816216	0.75	N <= Y	0.871653	8.66347e-06	3.40795e-07	1.13613e-06	8.69524e-05	1.21111e-07	8.98052e-07	1.87964e-05	5.93195e-08	3.01804e-08	5.62107e-05	1.63323e-06	9.55527e-07	0	1.42692e-06	8.17626e-07	9.04601e-07	6.13147e-08	3.23663e-06	1.94508e-07	8.42585e-08	3.39784e-07	0	3.46687e-08	4.8167e-07	3.83705e-08	2.10365e-07	8.89082e-05	2.89555e-08	1.27326e-07	0	6.76225e-06	0	4.91905e-05	3.32157e-08	2.52896e-07	4.83056e-07	3.10478e-08	0	0	0	0	0
VFG0365	ybtP	lipoprotein inner membrane ABC-transporter [Yersinia pestis CO92]	1	1	1	N <= Y	0.874367	0.000239393	0.000228829	0.000313667	0.000171905	0.000256311	0.00022216	0.000297384	0.000236262	0.000221431	0.000283849	0.000247815	0.000152721	0.000201407	0.00031667	0.000240776	0.00015334	0.000298335	0.000306377	0.000188532	0.000166774	0.000177498	0.000259081	0.000250228	0.000116963	0.000178606	0.00021025	0.00028629	0.000237551	0.000214479	0.000221769	0.000206731	0.00031682	0.000194011	0.000199528	0.000285579	0.000268849	0.000288762	0.000249958	0.000247774	0.000229684	0.000224049	0.000191547
VFG1597	orf63	hypothetical protein [Escherichia coli 536]	1	1	1	N <= Y	0.878859	6.63942e-06	1.11377e-05	4.06689e-06	7.56892e-07	8.69554e-07	4.83533e-06	2.53134e-06	5.18814e-06	5.04155e-06	3.35966e-06	1.25122e-05	1.82315e-05	1.20157e-06	5.00207e-06	5.57548e-06	5.0548e-06	1.56697e-05	1.92583e-05	1.87854e-06	1.72955e-05	6.89071e-06	3.14776e-06	3.44906e-06	1.18615e-06	1.78233e-06	4.56543e-06	3.12878e-06	1.01505e-05	7.40907e-06	6.57903e-06	9.35797e-06	2.83741e-06	8.31987e-06	2.74034e-06	6.16095e-06	4.45489e-06	5.30857e-06	6.34119e-06	1.23157e-05	3.54015e-06	4.77134e-06	2.02928e-06
VFG1962	Cj1434c	putative sugar transferase [Campylobacter jejuni NCTC 11168]	1	1	1	N <= Y	0.885604	9.31855e-06	2.11187e-05	7.12232e-06	5.05599e-05	3.03413e-06	1.18571e-05	1.38604e-05	1.90891e-06	2.44729e-06	1.54881e-06	7.46031e-06	6.97266e-06	2.95769e-06	2.11591e-05	1.78375e-05	1.74814e-05	2.96334e-06	6.92184e-06	2.65166e-05	6.92479e-06	3.4416e-06	8.66171e-06	1.1072e-05	8.94504e-07	5.56537e-06	1.72556e-05	5.96611e-06	6.87566e-06	1.468e-05	1.9617e-06	1.75227e-07	1.24938e-05	1.77662e-06	5.73358e-06	2.9258e-07	3.8805e-06	9.55641e-06	2.40702e-05	2.77151e-05	8.64509e-06	1.31326e-05	3.76138e-06
VFG0648	yi21_g2	orf, conserved hypothetical protein [Shigella flexneri 301]	0.61991	0.621622	0.611111	N <= Y	0.886979	4.70506e-06	5.10499e-08	0	6.48274e-05	0	1.67284e-06	3.02726e-07	0	0	8.27946e-05	2.50699e-07	0	0	0	5.74386e-07	1.92264e-07	1.3913e-07	6.38131e-07	0	5.59673e-08	0	0	2.20825e-07	3.14241e-07	7.87605e-08	1.41922e-07	5.14703e-06	1.1887e-07	6.09825e-08	0	1.16122e-05	0	5.78763e-06	0	1.27751e-07	7.33031e-07	0	0	1.29003e-07	8.8501e-08	0	0
VFG0168	pchD	pyochelin biosynthesis protein PchD [Pseudomonas aeruginosa PAO1]	1	1	1	N <= Y	0.890105	2.05418e-05	2.03239e-05	2.26541e-05	4.80745e-06	9.74404e-06	4.27928e-05	2.15631e-05	3.1751e-06	8.96559e-06	1.18954e-05	3.54833e-05	3.42718e-06	5.29977e-06	2.73622e-05	1.59149e-05	5.44012e-06	1.61883e-05	2.35447e-05	1.78683e-05	1.2154e-05	1.35739e-05	2.25555e-05	1.39588e-05	8.89321e-06	3.33104e-05	1.57359e-05	1.0093e-05	1.70599e-05	1.06001e-05	1.36426e-05	3.43286e-06	1.30949e-05	2.2123e-05	1.16978e-05	3.52434e-05	3.34147e-05	2.08535e-05	1.60423e-05	2.07687e-05	3.49694e-05	2.30355e-05	3.48459e-05
VFG0601	tnpA	transposase tnpA [imported] [Shigella flexneri 301]	1	1	1	N <= Y	0.892357	7.19945e-05	5.22456e-05	6.44793e-05	9.57707e-05	3.72727e-05	6.57697e-05	5.58267e-05	5.59379e-05	4.32337e-05	9.61881e-05	9.29761e-05	0.000141141	3.96071e-05	2.76441e-05	9.21941e-05	6.99181e-05	4.02884e-05	4.3606e-05	2.95057e-05	0.000118012	7.80638e-05	9.58662e-05	6.93501e-05	4.48255e-05	3.28852e-05	3.53345e-05	7.19073e-05	5.79246e-05	7.5195e-05	5.09119e-05	5.42229e-05	0.000113762	0.00011365	0.000115818	4.3399e-05	5.66642e-05	4.0933e-05	5.34404e-05	7.49393e-05	6.67608e-05	6.1008e-05	4.78946e-05
VFG0380	sycD/lcrH	putative yopB/yopD chaperone [Yersinia pestis CO92]	0.760181	0.756757	0.777778	N <= Y	0.89388	2.81051e-07	5.06978e-07	2.94559e-07	0	4.30417e-07	8.26181e-08	2.39914e-07	2.13147e-07	0	3.81128e-07	2.7489e-07	6.91535e-07	9.73489e-08	4.35567e-08	3.30711e-07	1.15548e-07	9.89492e-07	3.16312e-07	9.41485e-08	0	0	4.93541e-07	2.25176e-06	1.34343e-07	1.03203e-07	8.09094e-07	4.17897e-07	5.06221e-07	1.36985e-07	0	3.09194e-06	5.3552e-07	0	1.91767e-07	4.33548e-08	1.87675e-07	4.60975e-07	4.59383e-08	0	3.19127e-07	8.52436e-08	6.70549e-07
VFG2159	aut	autolysin [Listeria monocytogenes EGD-e]	1	1	1	N <= Y	0.899118	5.42158e-06	1.60056e-06	9.6852e-06	5.50017e-07	1.50527e-05	5.05676e-06	2.15117e-06	5.54369e-06	3.12456e-06	4.21778e-06	4.79292e-06	5.03169e-06	4.47296e-06	3.47932e-06	3.14116e-06	4.21719e-06	3.43084e-06	4.04484e-07	7.99634e-07	8.82311e-06	9.21185e-06	2.05709e-06	1.11184e-05	2.24256e-06	6.11019e-06	2.22064e-06	5.10678e-06	8.67373e-07	7.46311e-06	3.50887e-06	1.10451e-07	5.7102e-07	1.36474e-06	3.89583e-06	1.36184e-05	5.12744e-06	9.05616e-06	6.80206e-06	3.02882e-06	2.39929e-06	4.38366e-06	2.51062e-06
VFG2278	nagI	hyaluronidase [Clostridium perfringens 13]	0.950226	0.940541	1	N <= Y	0.901367	2.45422e-06	5.2303e-06	1.45566e-06	0	9.19464e-07	5.12736e-07	4.35791e-08	3.97062e-07	2.83055e-08	9.63509e-07	3.7256e-06	7.85169e-06	4.15527e-06	2.14632e-06	6.03799e-07	3.01696e-06	1.83874e-06	3.04713e-06	5.13767e-07	5.51863e-06	4.27786e-06	1.36895e-07	6.86017e-06	2.85718e-07	2.26192e-06	1.62655e-07	4.5092e-07	1.74421e-06	2.38824e-06	1.02475e-06	0	2.12533e-07	1.55366e-06	3.00734e-06	7.37734e-08	1.46828e-06	2.4337e-06	5.38918e-06	8.85345e-07	2.49878e-07	1.57737e-06	7.51045e-07
VFG0936	iutA	IutA protein [Escherichia coli CFT073]	0.669683	0.675676	0.638889	N <= Y	0.904151	3.19429e-06	1.01562e-07	2.80994e-07	3.55331e-05	1.14967e-08	1.26775e-06	8.79925e-07	5.8546e-08	0	4.29796e-05	2.24178e-08	0	0	0	9.12983e-08	1.10251e-06	2.60629e-08	0	2.58164e-07	7.06219e-08	6.77373e-07	0	0	1.40132e-07	0	2.2329e-07	0	2.16278e-08	2.52571e-08	0	3.34103e-06	0	0	0	0	1.03671e-07	5.67607e-08	1.0164e-07	0	1.471e-08	0	1.05357e-08
VFG0643	SF2979	TnpE-like protein [Shigella flexneri 301]	0.579186	0.583784	0.555556	N <= Y	0.913924	3.35129e-06	2.63139e-06	1.39782e-06	1.23174e-05	0	1.97885e-06	1.60206e-07	5.21311e-08	0	3.72285e-05	9.91244e-08	0	0	1.88767e-06	0	9.89119e-07	0	8.41565e-08	5.75667e-08	9.5844e-08	3.86214e-07	0	0	0	0	0	0	1.95181e-08	0	0	1.05325e-06	0	1.72542e-05	0	2.20308e-06	1.72129e-07	0	0	0	2.13101e-07	0	0
VFG1942	neuB1	N-acetylneuraminic acid synthetase [Campylobacter jejuni NCTC 11168]	0.963801	0.956757	1	N <= Y	0.914919	2.55609e-06	8.23309e-07	3.03187e-06	4.56832e-07	1.09624e-05	4.87029e-06	6.68617e-06	5.09859e-07	3.6063e-06	7.50307e-06	2.74209e-07	3.57759e-06	0	2.02837e-06	9.66566e-06	4.0972e-07	1.32638e-06	2.06329e-06	4.11467e-07	2.83016e-06	8.36137e-07	3.59275e-06	5.87772e-07	4.8162e-07	1.26103e-06	2.04997e-07	4.43255e-06	2.18174e-06	2.08708e-06	7.04113e-07	0	3.77325e-06	2.77566e-08	2.83738e-08	9.83603e-07	1.92379e-07	4.02111e-06	1.1496e-05	2.69895e-06	4.06624e-06	1.76949e-06	1.59258e-05
VFG1311	cap8O	capsular polysaccharide synthesis enzyme Cap8O [Staphylococcus aureus MW2]	1	1	1	N <= Y	0.914921	5.71383e-05	9.96218e-05	6.69081e-05	8.56541e-05	6.82574e-05	8.70965e-05	3.33407e-05	9.62249e-06	1.96764e-05	8.33008e-05	2.58703e-05	0.00010592	0.000197835	5.2569e-05	3.89643e-05	9.0922e-05	5.58412e-05	1.69746e-05	0.000130967	2.65535e-05	0.000133539	0.000106725	5.76724e-05	0.000145091	0.000126303	2.52507e-05	5.10738e-05	4.77425e-05	7.92788e-05	1.76913e-05	0.000128626	2.53825e-05	6.04565e-05	1.08721e-05	2.22104e-05	0.000152914	2.8878e-05	2.46956e-05	1.54232e-05	0.000103231	6.65689e-05	0.000102269
VFG0076	InlB	Internalin B [Listeria monocytogenes EGD-e]	1	1	1	N <= Y	0.917181	1.03386e-05	1.5673e-05	1.86874e-06	1.87197e-06	1.51342e-05	1.08482e-05	1.26585e-06	1.4679e-05	1.40452e-05	1.83683e-05	1.7764e-05	1.88051e-06	6.17791e-07	1.9986e-05	1.89332e-05	4.49103e-07	5.81619e-06	1.39865e-05	1.738e-06	2.31726e-06	4.8338e-07	1.34717e-05	1.04412e-05	1.04294e-06	1.03616e-05	3.71067e-07	4.42486e-06	7.78104e-06	2.75293e-06	4.24728e-06	1.72952e-06	2.8061e-05	1.1469e-05	3.49385e-06	3.62754e-07	1.89025e-05	2.23119e-05	1.33906e-05	2.42594e-05	3.9216e-06	1.0875e-05	1.6019e-05
VFG0275	ureH	urease accessory protein [Helicobacter pylori 26695]	0.968326	0.962162	1	N <= Y	0.921703	9.68299e-07	1.68637e-07	3.08413e-07	1.09175e-07	2.99891e-06	3.36915e-06	7.01741e-07	1.55573e-06	1.33032e-06	1.82753e-07	3.99151e-07	6.04784e-07	0	1.30927e-07	1.01228e-06	4.39256e-08	1.39971e-07	9.82827e-08	2.49685e-07	1.459e-06	2.71626e-07	2.0348e-07	2.75305e-07	1.04152e-06	2.29932e-07	4.5601e-07	7.06902e-06	2.29976e-07	3.75436e-07	4.46984e-07	0	9.94555e-07	1.11802e-06	5.10717e-07	2.60608e-07	1.41033e-07	8.59795e-07	1.16966e-06	1.21178e-06	5.58552e-07	9.97316e-07	6.56506e-07
VFG2077	vgrG1	hypothetical protein [Pseudomonas aeruginosa PAO1]	0.936652	0.940541	0.916667	N <= Y	0.922826	8.16416e-07	9.8815e-07	1.94141e-07	2.06464e-06	4.67605e-07	2.38231e-08	2.99778e-07	3.67665e-07	2.19072e-07	1.81268e-05	1.86985e-07	1.35789e-06	3.13801e-07	1.25937e-07	5.69584e-06	6.66371e-08	9.36755e-07	2.08479e-07	1.30138e-07	1.30473e-07	1.28407e-08	9.01087e-07	1.77475e-06	1.16214e-07	1.88206e-07	8.01982e-07	2.8117e-07	3.70539e-07	3.88573e-07	3.69978e-08	3.21504e-06	4.07103e-07	0	1.73315e-07	1.25015e-07	5.41986e-07	5.53966e-07	1.32464e-07	7.5653e-08	1.22695e-07	1.59926e-07	5.38871e-07
VFG1956	fcl	putative fucose synthetase [Campylobacter jejuni NCTC 11168]	1	1	1	N <= Y	0.923967	4.87796e-05	3.82894e-05	8.40983e-05	9.47688e-05	5.92958e-05	5.67003e-05	6.12657e-05	2.1378e-06	1.94251e-05	5.94969e-05	1.18464e-05	6.81794e-05	0.000160746	3.13424e-05	2.47714e-05	0.000146573	5.57324e-05	6.89552e-06	7.84746e-05	2.02e-05	8.31543e-05	8.25399e-05	4.0359e-05	0.000122643	0.000125795	7.47787e-05	9.77916e-06	7.86442e-05	4.11535e-05	1.14078e-05	0.000152003	7.2718e-05	6.3984e-05	1.66553e-05	9.84846e-06	9.42963e-05	4.16782e-05	3.92112e-05	1.97313e-05	3.27199e-05	4.73808e-05	3.45478e-05
VFG0492	ssrB	Secretion system regulator: transcriptonal activator, homologous with degU/uvrY/bvgA [Salmonella enterica LT2]	0.891403	0.886486	0.916667	N <= Y	0.925051	2.59226e-07	2.04561e-07	1.5016e-07	0	0	3.2605e-07	1.51156e-07	9.28881e-07	6.09114e-07	1.80095e-08	4.59627e-08	1.00545e-07	1.88389e-07	0	1.31125e-07	1.28979e-07	1.40348e-07	6.24367e-08	0	1.04504e-07	2.66591e-07	3.71096e-07	1.85322e-06	4.87429e-08	1.70854e-07	0	7.00826e-07	1.33755e-06	2.41659e-07	8.13002e-08	7.99949e-08	5.52111e-08	5.86596e-07	8.22558e-08	1.65167e-07	0	5.97637e-07	2.50013e-08	1.48101e-07	0	7.9658e-07	2.35281e-06
VFG1568	orf34	hypothetical protein [Escherichia coli 536]	0.972851	0.972973	0.972222	N <= Y	0.929625	3.37682e-06	3.11446e-07	7.50615e-07	1.71059e-08	4.76929e-07	8.41383e-07	1.12438e-06	2.22076e-07	2.0546e-08	0	1.74518e-06	2.72233e-07	0	1.9233e-07	5.07003e-07	1.16631e-05	1.64438e-06	4.02676e-06	1.93233e-06	5.39079e-08	4.98819e-07	2.40775e-06	5.88123e-06	7.4842e-06	2.16289e-06	1.12775e-05	2.66363e-05	4.54523e-06	6.70956e-07	1.59979e-06	2.04385e-06	5.70858e-07	0	3.39389e-06	8.16743e-08	2.42651e-06	9.58999e-06	2.04521e-07	1.91114e-06	1.00639e-07	1.26049e-06	4.21464e-06
VFG0121	algU	alginate biosynthesis protein AlgZ/FimS [Pseudomonas aeruginosa PAO1]	1	1	1	N <= Y	0.930758	3.98852e-05	2.96493e-05	1.89052e-05	4.70747e-05	2.96767e-05	2.57738e-05	4.28601e-05	3.53793e-05	2.46686e-05	6.90867e-05	6.608e-05	7.2868e-06	5.11117e-05	5.05682e-05	4.41589e-05	1.19091e-05	2.44354e-05	6.19198e-05	2.80703e-05	1.92364e-05	1.59461e-05	3.33632e-05	5.06965e-05	1.0862e-05	1.6087e-05	1.05762e-05	4.56382e-05	3.10083e-05	1.70901e-05	4.19684e-05	9.79656e-06	2.27198e-05	5.84012e-05	1.29421e-05	6.9914e-06	7.15938e-05	5.02569e-05	2.35473e-05	2.17029e-05	5.26389e-05	2.29146e-05	4.39031e-05
VFG1896	fliI	flagellum-specific ATP synthase [Campylobacter jejuni NCTC 11168]	1	1	1	N <= Y	0.930758	2.06739e-06	4.41163e-06	5.58105e-07	1.24636e-06	6.9261e-07	5.27891e-07	1.80207e-06	1.59149e-06	6.13336e-07	3.59973e-06	4.81541e-06	2.98559e-06	5.81027e-07	8.03176e-06	4.737e-06	3.77633e-07	3.75658e-07	3.0514e-06	1.27453e-06	9.07268e-07	7.34951e-07	9.1939e-07	3.11192e-06	3.17715e-07	3.47436e-07	6.66669e-07	1.65511e-06	1.29128e-06	1.87929e-06	1.32892e-06	1.6939e-07	1.79744e-06	1.13507e-05	4.00721e-07	2.09695e-06	1.69362e-06	1.00973e-06	1.02522e-06	3.63822e-06	2.57148e-06	6.06485e-07	7.05848e-07
VFG1680	orf57	hypothetical protein [Escherichia coli 536]	0.502262	0.508108	0.472222	N <= Y	0.939366	5.58157e-06	1.79506e-07	4.74567e-07	0.000115348	0	1.16643e-06	0	6.00956e-08	3.48751e-07	7.52094e-05	3.04716e-07	5.99921e-07	0	0	6.74114e-08	0	1.77131e-07	0	1.76964e-07	1.41991e-07	0	0	9.87796e-07	0	0	7.12873e-08	3.2198e-05	3.67667e-08	2.57881e-07	0	4.78362e-06	0	2.12281e-06	0	2.02098e-07	1.76379e-07	0	3.45388e-07	0	0	0	0
VFG2279	nagJ	hyaluronidase [Clostridium perfringens 13]	1	1	1	N <= Y	0.93982	7.8859e-05	9.96678e-05	9.32272e-05	6.06907e-05	4.28225e-05	5.7523e-05	0.000126254	3.73738e-05	4.50756e-05	5.47331e-05	3.99094e-05	5.42866e-05	0.000144802	7.17045e-05	6.06463e-05	0.000145688	4.63656e-05	2.03349e-05	0.000104462	3.6453e-05	0.000114171	5.46758e-05	4.48829e-05	0.000125944	8.96025e-05	9.43905e-05	3.96835e-05	6.86911e-05	6.23945e-05	4.91616e-05	0.000153945	0.000135239	0.000106322	8.76353e-05	2.39704e-05	0.000110755	0.000106056	6.82375e-05	2.56012e-05	0.000104975	5.34569e-05	4.48886e-05
VFG0479	pykF	pyruvate kinase I , fructose stimulated [Salmonella enterica LT2]	1	1	1	N <= Y	0.942087	0.000244431	0.000249242	0.00026946	0.000190157	0.000221064	0.000268547	0.000238803	0.000278317	0.000159518	0.000269405	0.000238416	0.000219469	0.000228664	0.000235219	0.000232662	0.000216475	0.00023387	0.000228432	0.000185535	0.000225417	0.000212512	0.000248147	0.000204403	0.000190901	0.000232837	0.000227048	0.000268339	0.000213784	0.000232992	0.000225456	0.000191819	0.000271341	0.000218898	0.000274723	0.00028781	0.000253191	0.000265773	0.000289356	0.000289024	0.000242778	0.000247828	0.000221738
VFG0244	lgtA	lacto-N-neotetraose biosynthesis glycosyl transferase LgtA [Neisseria meningitidis MC58 ]	0.968326	0.967568	0.972222	N <= Y	0.944354	2.34924e-06	9.14636e-07	1.30415e-07	2.35195e-07	5.89965e-07	3.6208e-06	9.35007e-07	3.51829e-07	0	1.41599e-06	2.91254e-06	1.32725e-06	1.81634e-07	2.07693e-07	1.16829e-06	4.37247e-07	2.99075e-06	3.51619e-06	1.0338e-07	7.62971e-07	3.17148e-07	2.90066e-08	4.07018e-07	1.61927e-07	7.32856e-07	4.43897e-07	6.17087e-07	2.84108e-06	8.88531e-08	2.02617e-06	0	2.5023e-06	2.39909e-06	4.35007e-07	1.87191e-06	9.88654e-08	7.3403e-07	1.4919e-06	3.24729e-07	9.78695e-07	4.67107e-07	1.16542e-07
VFG1816	narI	narI [Mycobacterium tuberculosis H37Rv]	0.782805	0.789189	0.75	N <= Y	0.947487	5.0488e-07	5.74312e-08	3.81349e-08	1.2669e-07	1.13119e-06	7.48727e-08	1.81185e-07	1.44451e-06	8.82776e-07	2.9013e-07	1.04741e-07	2.75746e-07	0	3.94733e-08	9.91206e-07	2.57719e-06	4.27013e-08	0	3.7039e-08	2.7384e-07	5.34361e-07	0	1.56739e-07	7.58175e-08	1.78902e-07	4.06409e-07	4.90623e-07	0	6.35393e-07	2.37661e-07	5.12079e-06	8.82392e-08	4.31219e-08	2.9268e-07	1.17871e-07	6.74016e-07	8.90827e-07	1.66526e-07	7.88993e-08	4.82014e-08	0	2.14477e-07
VFG0428	tviE	Vi polysaccharide biosynthesis protein TviE, Glycosyl transferases group 1 [Salmonella enterica CT18]	1	1	1	N <= Y	0.951159	2.11281e-05	1.58285e-05	4.33732e-05	3.6789e-06	1.17385e-05	1.43359e-05	4.38767e-05	1.06145e-05	2.10385e-05	1.47059e-05	1.44887e-05	1.43854e-05	8.28843e-06	1.04312e-05	1.49344e-05	5.41745e-06	0.000101716	1.7151e-05	7.29391e-06	2.23225e-05	1.81058e-05	2.00186e-05	1.60476e-05	4.14676e-06	1.85918e-05	1.18929e-05	5.95385e-06	2.55602e-05	8.21604e-06	1.95518e-05	1.25055e-06	6.42152e-05	6.48215e-06	1.88131e-05	3.29713e-05	8.50284e-06	3.02101e-05	1.9305e-05	4.90708e-05	1.2112e-05	1.03541e-05	1.73737e-05
VFG0682	capB	CapB [Bacillus anthracis]	1	1	1	N <= Y	0.955697	2.31336e-06	1.21686e-05	7.59633e-07	2.10658e-07	6.95689e-07	1.57697e-06	1.31855e-06	2.60506e-06	8.34251e-06	1.744e-06	5.17949e-06	5.3267e-06	2.32616e-07	4.38889e-06	3.35473e-06	5.70627e-07	3.73658e-06	4.5976e-06	1.22187e-06	3.03672e-06	9.21171e-07	1.67857e-06	1.01416e-06	2.7188e-07	3.15686e-06	2.35965e-06	1.48896e-07	1.99564e-06	1.32047e-06	6.6747e-07	1.30394e-07	5.76967e-07	4.83167e-07	2.27292e-06	5.33725e-07	1.46694e-06	3.96701e-06	5.06382e-07	1.6017e-06	4.52807e-07	1.25752e-06	6.15191e-06
VFG1939	Cj1138	putative galactosyltransferase [Campylobacter jejuni NCTC 11168]	1	1	1	N <= Y	0.955697	0.00020618	0.000154647	0.000249922	0.000124275	0.000185769	0.000225446	0.000164889	0.000217858	0.00013764	0.000210558	0.000184174	0.000290869	0.000190468	0.000140867	0.000162069	0.000204605	0.000251043	0.00011036	0.000151834	0.000186024	0.000211925	0.000147721	0.000162807	0.000213592	0.00018677	0.000204807	0.000222757	0.000280133	0.000129606	0.000152636	0.000133174	0.000348205	0.000207253	0.000138382	0.000189039	0.000235672	0.000262143	0.000182703	0.000202966	0.00015961	0.000210387	0.000150068
VFG2301	mig-5	putative carbonic anhydrase [Salmonella enterica LT2]	1	1	1	N <= Y	0.955697	4.24487e-06	2.59264e-06	2.69203e-06	8.47137e-07	9.91103e-06	5.71634e-06	4.37575e-06	4.19526e-06	4.77482e-06	2.59207e-06	1.7221e-06	8.83801e-06	8.62656e-06	4.14681e-06	1.23222e-05	3.07811e-07	1.76869e-06	7.92855e-06	4.43524e-06	3.43423e-06	1.79493e-06	2.55664e-06	1.03094e-06	3.20391e-06	1.43943e-06	2.75471e-06	2.21854e-06	3.21855e-06	3.33467e-06	1.43606e-06	1.99163e-07	6.15237e-06	5.17399e-07	5.75594e-06	3.38453e-06	5.65786e-06	7.52611e-06	2.80548e-06	1.6854e-05	5.06631e-06	4.68343e-06	8.00184e-06
VFG0691	bsc4	Bsc4 [Haemophilus influenzae 1007]	0.864253	0.859459	0.888889	N <= Y	0.957915	1.58408e-06	6.75383e-07	0	2.79043e-07	4.5945e-07	1.23683e-07	2.71689e-07	5.45733e-07	0	8.59143e-07	0	1.93407e-07	7.42603e-06	5.11873e-07	2.03849e-07	1.55405e-06	0	8.21526e-08	5.04911e-07	2.26181e-08	6.36925e-06	4.29879e-07	4.49466e-07	5.36e-07	0	2.81117e-07	3.8927e-07	3.78967e-07	7.3154e-06	1.93867e-06	2.2509e-07	8.74583e-07	2.60588e-07	0	2.64363e-06	0	3.2281e-06	1.37544e-07	1.10475e-06	3.15284e-06	0	0
VFG2272	vompA	Surface protein/Bartonella adhesin [Bartonella quintana Toulouse]	0.891403	0.886486	0.916667	N <= Y	0.959076	1.58245e-06	2.35356e-09	4.39753e-08	5.572e-07	2.92211e-07	4.39203e-07	3.72596e-07	8.05915e-08	8.23735e-08	2.42777e-07	0	1.95068e-06	1.31807e-08	3.48887e-07	5.44736e-07	6.22599e-08	3.82638e-06	5.69802e-08	0	4.39232e-08	1.60537e-06	1.749e-06	7.90744e-06	2.14805e-08	8.69414e-08	3.51475e-06	7.9035e-09	1.84734e-07	2.41551e-06	2.32847e-05	4.1021e-06	2.28421e-08	1.39425e-07	6.72984e-07	1.41545e-06	8.02897e-08	3.79172e-08	9.71077e-08	0	5.21348e-09	2.01956e-08	4.25072e-06
VFG0184	xcpQ	general secretion pathway protein D [Pseudomonas aeruginosa PAO1]	0.950226	0.967568	0.861111	N <= Y	0.960235	8.21147e-06	1.2787e-05	1.90926e-06	1.68646e-05	1.50115e-06	2.79038e-06	1.6708e-05	1.30288e-05	7.11791e-06	6.94559e-06	9.80965e-06	5.56396e-08	1.23785e-06	7.72631e-06	7.23877e-06	9.21605e-08	8.00602e-07	8.40413e-06	2.7692e-06	1.90439e-06	1.26079e-05	1.41423e-06	7.38962e-06	1.33661e-06	5.76068e-08	1.94447e-06	2.01868e-06	1.59834e-06	4.16508e-06	9.83016e-06	4.57842e-07	2.17204e-08	1.15327e-05	3.95505e-06	1.23482e-06	5.90852e-06	1.25996e-05	3.4974e-06	2.42133e-06	6.89684e-07	1.2197e-06	0
VFG0364	ybtA	transcriptional regulator YbtA [Yersinia pestis CO92]	1	1	1	N <= Y	0.964779	6.21121e-06	2.76949e-06	4.41615e-06	6.01049e-05	1.13507e-06	1.6632e-06	5.82835e-07	7.87706e-07	7.51618e-07	4.41525e-05	3.28867e-06	1.92614e-06	1.41711e-06	2.97728e-06	1.91377e-06	1.17343e-06	2.77202e-07	3.51091e-06	3.06879e-06	2.00469e-06	2.13249e-06	2.40342e-06	1.77103e-06	2.39785e-06	4.41034e-06	7.09727e-06	4.41733e-05	2.76453e-06	1.72268e-06	4.65553e-06	6.98991e-06	2.73185e-07	1.5419e-05	2.07763e-06	1.16898e-06	1.9028e-06	2.42998e-06	1.09852e-06	2.22317e-06	4.13855e-06	1.70896e-06	1.97849e-06
VFG0477	rpoS	sigma S factor of RNA polymerase, major sigmafactor during stationary phase [Salmonella enterica LT2]	1	1	1	N <= Y	0.964779	4.92616e-05	5.046e-05	2.93468e-05	6.94701e-05	5.8175e-05	4.40432e-05	2.56229e-05	9.91397e-05	0.000161374	7.45078e-05	6.21417e-05	5.37343e-05	2.08899e-05	5.67554e-05	5.10596e-05	1.31766e-05	2.72944e-05	8.597e-05	2.34227e-05	3.4489e-05	2.68194e-05	4.72047e-05	3.89449e-05	1.76036e-05	3.99707e-05	2.67563e-05	6.51387e-05	4.32853e-05	3.79127e-05	5.31694e-05	1.30068e-05	5.13926e-05	2.79052e-05	2.45513e-05	6.30414e-05	5.03391e-05	6.31098e-05	3.68523e-05	7.81266e-05	3.85014e-05	3.36967e-05	5.96469e-05
VFG2085	vasH	sigma-54 dependent transcriptional regulator [Vibrio cholerae N16961]	1	1	1	N <= Y	0.96705	0.00012284	0.000144149	0.000150475	0.00014338	0.000139381	9.01356e-05	0.000145036	4.33484e-05	6.57067e-05	7.54558e-05	5.3921e-05	0.000196025	0.00029783	0.000132355	0.000104958	0.000279102	0.000119801	5.38707e-05	0.000256837	7.40205e-05	0.000184423	0.000138099	7.36648e-05	0.0002502	0.000242435	0.000172666	0.000130496	0.000110097	0.000191177	5.985e-05	0.000279565	0.000110178	0.000243633	0.000278153	2.65256e-05	0.000295836	0.000127058	0.000103965	5.11052e-05	0.000131229	0.000136728	0.000146045
VFG1514	s0035	ORF A protein [Escherichia coli 536]	0.868778	0.891892	0.75	N <= Y	0.973835	2.04538e-06	2.06118e-07	6.01587e-08	1.93711e-07	0	4.23024e-06	1.07278e-07	7.4993e-07	2.42064e-08	5.23628e-05	2.0228e-07	1.01265e-06	1.31495e-07	2.61666e-06	3.83516e-08	3.61793e-07	7.27383e-08	1.84512e-07	2.81992e-07	9.2762e-08	3.71819e-07	0	1.67748e-06	1.72824e-08	0	1.5058e-07	1.16067e-05	6.93407e-08	3.52447e-08	4.313e-07	2.5775e-06	9.39428e-08	1.38493e-05	3.14415e-07	2.17516e-07	5.75978e-07	0	8.71539e-08	4.10766e-08	1.62594e-07	0	0
VFG0343	hitB	iron ABC transporter, permease protein [Haemophilus influenzae Rd]	0.624434	0.632432	0.583333	N <= Y	0.977813	5.06094e-07	3.76259e-08	0	4.07914e-07	4.96169e-07	0	1.60943e-07	1.9407e-06	3.91001e-07	3.50002e-07	9.03814e-08	4.11493e-07	6.22288e-07	1.20862e-07	3.26602e-06	3.34892e-07	1.48362e-07	4.07423e-08	0	0	1.78301e-08	0	2.98763e-07	1.23666e-07	1.23966e-07	0	1.20526e-07	6.23656e-08	1.63269e-07	0	0	1.94927e-08	0	2.90609e-07	0	2.61693e-07	1.15631e-06	3.26919e-07	3.48589e-08	0	5.60197e-07	3.9759e-07
VFG1748	YPO0257	possible type III secretion protein [Yersinia pestis CO92]	0.850679	0.864865	0.777778	N <= Y	0.978372	2.69803e-07	6.175e-07	8.20052e-08	0	2.51639e-07	1.34172e-08	3.11696e-07	2.21536e-07	1.50661e-08	3.40423e-07	3.48559e-07	6.04721e-07	2.52951e-07	8.48834e-08	4.89335e-07	1.68885e-07	9.94769e-07	2.05476e-07	7.64486e-08	2.45361e-08	8.67825e-08	7.72364e-07	2.04784e-06	1.59994e-07	1.84363e-07	6.73409e-07	3.46873e-07	4.30023e-07	1.48309e-07	0	4.01704e-06	3.95311e-07	0	1.40144e-07	9.85716e-08	3.6574e-07	2.99449e-07	5.9683e-08	0	3.45508e-08	4.15307e-08	8.19932e-07
VFG1403	mbtB	mbtB [Mycobacterium tuberculosis H37Rv]	0.99095	0.989189	1	N <= Y	0.980681	4.45165e-06	4.92868e-07	9.54046e-07	0.000123703	2.93634e-06	3.63613e-06	4.68579e-06	2.20856e-06	2.01227e-06	5.33472e-07	2.50789e-06	3.24269e-07	4.01215e-06	3.54501e-07	3.81907e-06	2.40321e-06	2.53632e-07	2.02917e-06	1.2556e-06	2.17664e-07	1.93665e-07	6.13462e-07	3.65443e-07	5.60809e-07	5.64214e-06	1.04805e-06	1.03102e-06	2.81788e-06	3.33844e-06	1.33454e-05	2.50473e-06	6.37506e-06	1.23124e-06	5.64874e-07	2.71097e-07	9.44153e-06	3.4004e-06	1.24749e-06	5.25882e-07	9.74573e-06	3.98743e-06	1.40418e-06
VFG1824	devR	hypothetical protein Rv3133c [Mycobacterium tuberculosis H37Rv]	1	1	1	N <= Y	0.980681	4.64586e-06	3.69229e-06	4.852e-06	3.70676e-06	4.31195e-06	8.52068e-06	6.2533e-06	3.60223e-06	1.63782e-06	8.04613e-06	3.07843e-06	7.75799e-06	6.62429e-07	5.04044e-06	2.52311e-06	3.70412e-06	2.9411e-06	1.15689e-05	4.62774e-07	4.99737e-06	7.79082e-06	1.61146e-06	4.1934e-07	1.77556e-06	2.34975e-06	1.04022e-06	5.98309e-06	3.03274e-06	1.08542e-06	2.02146e-05	1.75154e-07	5.68691e-07	4.16349e-08	1.27764e-06	2.99258e-06	4.94505e-06	7.38082e-06	7.99421e-06	3.45762e-06	1.54229e-06	2.46584e-06	8.96043e-07
VFG0681	capC	CapC [Bacillus anthracis]	0.995475	0.994595	1	N <= Y	0.982953	3.00589e-06	2.20099e-05	8.47887e-07	6.51495e-07	1.19065e-06	1.78673e-06	5.90463e-07	2.66858e-06	9.25465e-06	2.55313e-06	6.24136e-06	3.75364e-06	5.39684e-07	5.33454e-06	1.81591e-06	1.21395e-06	5.27215e-06	3.68247e-06	1.28315e-06	3.10739e-06	1.62637e-06	1.82877e-06	5.1473e-06	5.60041e-07	1.9476e-06	3.19986e-06	9.52858e-07	2.52316e-06	1.64709e-06	2.57163e-06	3.8995e-07	5.13785e-07	6.46174e-07	2.09566e-06	1.15311e-06	4.07519e-06	5.44441e-06	1.91342e-06	3.48047e-06	6.7329e-07	7.64757e-07	7.04729e-06
VFG1943	neuC1	putative N-acetylglucosamine-6-phosphate 2-epimerase/N-acetylglucosamine-6-phosphatase [Campylobacter jejuni NCTC 11168]	0.927602	0.924324	0.944444	N <= Y	0.987496	8.53174e-07	5.21537e-08	1.33333e-06	1.7244e-07	5.55562e-07	9.82704e-07	7.48712e-07	1.3811e-07	3.0928e-06	4.8115e-08	3.84217e-07	1.08424e-06	0	4.33751e-07	2.36638e-06	2.7851e-07	4.04494e-07	1.19889e-06	1.44684e-07	1.37329e-06	4.29325e-07	9.28933e-07	1.52796e-07	2.13184e-07	8.599e-07	0	3.38548e-06	1.00173e-06	9.55704e-07	4.89236e-08	0	1.33183e-06	0	2.48905e-08	4.69175e-07	1.48894e-07	1.44e-06	8.35938e-07	1.9017e-06	2.69537e-06	7.97108e-07	3.54009e-06
VFG1454	ORF3	putative DNA methylase [Escherichia coli 536]	1	1	1	N <= Y	0.989771	4.79068e-05	4.90509e-05	5.5222e-05	4.29766e-05	1.98952e-05	3.75083e-05	1.97577e-05	8.2665e-05	0.000143852	2.34045e-05	6.58561e-05	1.50981e-05	1.37029e-05	5.63175e-05	0.000129998	6.58549e-05	2.5577e-05	8.85992e-05	1.79597e-05	4.00928e-05	6.79774e-05	3.41364e-05	3.34563e-05	2.75498e-05	2.77092e-05	4.59966e-05	7.5674e-05	3.39922e-05	5.12025e-05	6.42871e-05	5.47866e-05	1.50789e-05	5.21282e-05	4.43248e-05	6.92743e-05	4.33782e-05	2.19859e-05	7.02097e-05	6.67788e-05	2.41108e-05	3.33636e-05	3.22014e-05
VFG2405	esxA	hypothetical protein [Staphylococcus aureus MW2]	0.542986	0.545946	0.527778	N <= Y	0.994025	4.49832e-07	2.51044e-07	7.98337e-08	0	4.81965e-07	7.83714e-08	8.28273e-08	9.06315e-07	0	1.03991e-07	0	0	0	0	6.84347e-08	2.18727e-06	0	0	0	7.16591e-08	2.59067e-06	0	0	0	4.687e-07	5.73868e-07	4.41201e-07	2.70325e-07	9.55602e-08	0	0	1.84725e-07	0	1.8926e-07	0	8.42875e-08	3.35378e-06	8.25263e-08	0	9.55497e-08	0	0
VFG0575	mgtC	Mg<up>2+</up> transport protein [Salmonella enterica LT2]	1	1	1	N <= Y	0.994317	6.88106e-05	8.39407e-05	9.70171e-05	1.81519e-05	7.04689e-05	5.75959e-05	0.00011229	3.52291e-05	6.02022e-05	4.61879e-05	7.47159e-05	5.15567e-05	0.000121349	7.66288e-05	9.42034e-05	7.90731e-05	3.86901e-05	4.13008e-05	5.48755e-05	6.29794e-05	6.35773e-05	4.6286e-05	6.00191e-05	5.8188e-05	6.13196e-05	7.50135e-05	3.86906e-05	5.32652e-05	7.3792e-05	4.29813e-05	1.42854e-05	0.000122279	3.95918e-05	0.0001093	3.17029e-05	7.0792e-05	7.97969e-05	8.64443e-05	7.35289e-05	5.55431e-05	0.000108971	6.09469e-05
VFG1097	VC1764	hypothetical protein [Vibrio cholerae N16961]	0.628959	0.632432	0.611111	N <= Y	0.998833	8.69246e-08	1.78675e-07	4.74567e-08	0	1.81879e-07	3.47956e-08	9.01898e-08	7.69223e-07	1.56938e-07	5.37284e-08	5.42194e-07	5.99921e-08	0	1.47367e-07	8.78599e-07	0	0	0	0	1.51548e-07	5.02214e-08	5.06004e-08	5.6433e-08	0	2.90976e-07	0	2.61178e-07	0	0	5.5611e-07	2.55876e-07	5.49044e-08	0	1.08136e-07	1.70827e-07	0	1.82538e-07	1.55425e-07	1.13139e-07	0	0	8.89683e-08
VFG0243	rfaC	lipopolysaccharide heptosyltransferase I [Neisseria meningitidis MC58 ]	0.674208	0.718919	0.444444	Y < N	0.00014316	5.59452e-07	8.69193e-07	3.99342e-06	0	2.97561e-07	0	1.10573e-06	5.3504e-08	1.17155e-07	0	0	3.00889e-07	0	1.37726e-07	1.62666e-07	0	0	2.57188e-07	0	1.10007e-07	9.51563e-07	3.52938e-06	0	7.60067e-07	5.51324e-07	0	3.52006e-07	1.88444e-06	2.75184e-06	1.21779e-07	0	3.05969e-07	0	1.08111e-07	0	2.19347e-06	1.59011e-07	4.41364e-06	2.68409e-06	0	2.69126e-07	0
VFG0515	ssaN	Secretion system apparatus: homology with the YscN family of proteins [Salmonella enterica LT2]	1	1	1	Y < N	0.000391937	5.00058e-06	1.55175e-06	4.82919e-06	6.83375e-07	5.18801e-06	2.05822e-06	3.21217e-06	2.56203e-06	4.95396e-06	7.77151e-07	3.53209e-06	1.30291e-06	2.59599e-07	6.87119e-06	6.49728e-06	1.1978e-07	6.71877e-07	2.62885e-06	1.0084e-05	1.45804e-05	3.0422e-06	5.83364e-06	7.10175e-06	2.65502e-06	4.8531e-06	5.20792e-06	1.02174e-05	5.0894e-06	9.26411e-06	2.7201e-06	1.10051e-06	1.57791e-07	1.30959e-06	1.07974e-05	9.66538e-06	7.72479e-06	1.8984e-06	1.49468e-05	4.5689e-06	5.63674e-06	1.18005e-06	1.87266e-06
VFG2380	Rv3868	hypothetical protein [Mycobacterium tuberculosis H37Rv]	1	1	1	Y < N	0.00323647	6.05993e-05	4.42243e-05	5.2527e-05	8.60187e-06	7.30972e-05	6.07673e-05	5.00631e-05	9.57195e-05	0.00023268	3.22669e-05	7.8022e-05	0.000104764	3.44494e-05	6.62836e-05	7.59328e-05	2.05347e-05	3.09213e-05	0.000144397	7.17737e-05	0.000111074	5.83005e-05	5.82083e-05	7.4519e-05	2.55407e-05	5.71741e-05	4.40794e-05	5.30848e-05	4.55366e-05	4.92956e-05	6.75634e-05	5.99018e-06	4.51689e-05	2.49826e-05	6.3128e-05	2.85774e-05	7.94749e-05	8.8155e-05	7.02619e-05	6.84253e-05	5.4337e-05	3.38981e-05	5.23161e-05
VFG1965	Cj1437c	putative aminotransferase [Campylobacter jejuni NCTC 11168]	0.877828	0.902703	0.75	Y < N	0.00417895	8.37496e-07	5.12533e-08	2.55406e-07	2.26125e-07	2.30283e-07	1.8532e-07	3.86855e-07	9.78326e-08	0	9.86849e-08	3.91839e-07	5.54001e-07	3.93662e-08	8.06294e-07	2.29158e-07	0	3.49168e-07	6.07294e-07	6.60137e-08	3.05723e-07	2.16092e-07	1.97432e-07	2.116e-07	2.39589e-07	2.22637e-07	1.04749e-07	1.47973e-07	0	3.26871e-05	4.34001e-07	0	1.05023e-07	1.13639e-07	1.24259e-05	3.78072e-06	1.43736e-07	2.97718e-07	8.06439e-07	8.28678e-07	1.1474e-07	0	1.13607e-07
VFG0192	pscN	ATP synthase in type III secretion system [Pseudomonas aeruginosa PAO1]	1	1	1	Y < N	0.0050357	5.8499e-06	3.66887e-06	5.2512e-06	8.58273e-07	1.16649e-05	3.10615e-06	4.22797e-06	1.65287e-06	5.56554e-06	1.68971e-06	1.05991e-05	1.44717e-06	7.01331e-06	1.21729e-05	9.91557e-06	1.54435e-07	3.79682e-06	9.80491e-06	1.01547e-05	2.4795e-06	7.52887e-07	3.79879e-06	2.00272e-05	9.97931e-07	1.88701e-06	3.10848e-06	1.70783e-06	1.24819e-05	5.23638e-06	7.21247e-06	1.2557e-06	3.34856e-06	4.54808e-06	2.15453e-06	2.11111e-06	3.21749e-06	3.8575e-06	2.42896e-06	3.40311e-06	7.25424e-06	1.14555e-06	2.51828e-06
VFG0130	algI	alginate o-acetyltransferase AlgI [Pseudomonas aeruginosa PAO1]	1	1	1	Y < N	0.0093327	0.000286318	0.000324027	0.000294035	0.000121756	0.000294048	0.000287627	0.000298989	0.000257575	0.000260259	0.000209288	0.000427574	0.000298403	0.000311708	0.000330084	0.000348309	0.000256282	0.000197194	0.000321506	0.000296736	0.000293133	0.000259604	0.000264828	0.000360703	0.000256969	0.000325276	0.000270708	0.000291189	0.000308317	0.000339282	0.000266936	0.000203539	0.000309914	0.000238328	0.000318318	0.000211512	0.00031528	0.000314173	0.000357552	0.000369768	0.00027237	0.000332379	0.00028607
VFG2011	flhF	flagellar GTP-binding protein FlhF [Legionella pneumophila Philadelphia 1]	1	1	1	Y < N	0.012931	5.33808e-06	7.90313e-07	2.61539e-06	1.91436e-07	7.04644e-06	1.74982e-06	6.30412e-06	1.92534e-06	3.61441e-06	4.62744e-06	7.4932e-06	3.94509e-06	4.13909e-07	1.58161e-05	2.04388e-05	3.34293e-07	6.82302e-06	6.5108e-07	1.77311e-06	1.43089e-06	5.74817e-07	9.68857e-06	3.09536e-06	3.52037e-07	3.72701e-06	9.65846e-06	1.53493e-06	2.27087e-05	1.77428e-05	1.29444e-06	1.34954e-06	6.08968e-06	4.76281e-07	9.15096e-06	4.54542e-06	2.16565e-06	7.49475e-06	1.77719e-05	5.12027e-06	5.77044e-06	4.39781e-06	4.81853e-06
VFG1299	cap8C	capsular polysaccharide synthesis enzyme Cap8C [Staphylococcus aureus MW2]	0.977376	0.978378	0.972222	Y < N	0.0174343	8.01579e-06	4.37007e-06	3.40786e-06	0	6.53042e-06	2.14248e-05	6.53477e-06	5.75634e-05	9.76973e-07	1.77162e-05	1.50515e-05	3.67792e-06	4.99279e-07	8.08411e-06	7.49673e-06	1.37296e-07	2.93183e-07	3.88808e-06	9.91313e-07	4.14987e-06	2.42448e-07	2.68602e-06	2.06592e-07	3.15649e-06	1.41166e-06	5.32006e-06	1.91875e-06	7.02497e-06	4.73168e-06	2.49203e-05	3.94608e-08	1.47542e-06	2.0092e-06	1.50747e-06	5.13783e-07	2.93102e-06	2.62682e-06	7.83277e-06	8.86396e-06	0	3.4044e-07	8.80086e-06
VFG2435	pilT	twitching motility protein [Burkholderia pseudomallei K96243]	1	1	1	Y < N	0.0174349	2.61239e-06	1.04302e-05	5.22565e-06	8.29784e-08	6.14179e-06	1.92935e-06	2.84063e-06	8.36532e-07	3.80844e-07	3.8066e-07	4.52712e-07	1.98685e-06	2.35921e-06	1.95126e-06	2.88869e-06	1.17309e-06	6.49784e-07	4.28488e-06	1.63664e-05	1.34986e-06	1.3877e-07	1.40924e-06	9.10034e-07	6.28837e-07	1.03655e-06	2.4541e-07	6.49618e-06	1.28067e-05	7.61768e-06	2.68556e-06	2.08554e-08	1.55938e-06	2.53364e-06	7.23182e-07	1.98842e-07	4.39422e-07	2.47864e-06	1.55453e-05	3.36625e-06	7.39454e-07	1.05691e-06	1.71341e-06
VFG2230	wbkC	GDP-mannose 4,6-dehydratase / GDP-4-amino-4,6-dideoxy-D-mannose formyltransferase [Brucella melitensis 16M]	1	1	1	Y < N	0.0185419	5.21965e-05	6.3011e-05	4.62812e-05	7.76117e-06	5.59838e-05	5.51695e-05	5.16617e-05	6.53398e-05	3.73825e-05	2.79804e-05	7.01511e-05	4.67523e-05	5.4098e-05	7.4812e-05	5.4034e-05	2.78278e-05	5.52214e-05	5.32364e-05	4.0196e-05	4.22095e-05	5.10166e-05	4.86067e-05	2.92788e-05	3.30717e-05	5.68762e-05	5.1765e-05	6.80279e-05	2.72306e-05	0.000107559	5.46334e-05	1.33296e-05	3.93786e-05	2.43866e-05	0.000154176	2.9223e-05	7.14877e-05	5.63306e-05	4.48062e-05	5.62344e-05	5.83676e-05	0.000100171	4.74238e-05
VFG0309	fucT	alpha -fucosyltransferase [Helicobacter pylori 26695]	0.823529	0.848649	0.694444	Y < N	0.0186458	1.13472e-06	4.24594e-08	1.47393e-06	2.82938e-06	2.76502e-08	3.83348e-07	5.80255e-07	7.0761e-07	5.40923e-06	0	1.34851e-06	9.97795e-06	4.87984e-06	6.61721e-07	2.49083e-07	3.0158e-07	1.22911e-06	1.06663e-07	7.96339e-07	6.1152e-07	3.67464e-06	1.31542e-06	5.3657e-07	1.01004e-06	3.887e-06	2.21835e-06	1.25493e-06	1.49793e-06	3.13207e-06	1.40481e-07	0	5.26403e-07	0	2.76818e-06	0	1.79356e-07	1.4617e-08	2.77759e-06	4.83621e-06	0	4.10249e-06	8.04913e-07
VFG2464	bsaN	AraC family transcriptional regulator [Burkholderia pseudomallei K96243]	0.778281	0.794595	0.694444	Y < N	0.0191927	3.31096e-07	1.39952e-06	1.43079e-07	0	1.88289e-07	2.57231e-08	2.50243e-07	0	0	1.52418e-07	2.6015e-06	2.00414e-07	3.03095e-08	7.07239e-07	3.25797e-07	0	7.92939e-07	7.05579e-07	1.48421e-07	1.75468e-07	0	9.84889e-07	1.44296e-06	0	9.64779e-07	0	4.66257e-07	1.95204e-07	2.84336e-08	2.11152e-07	0	2.4481e-07	6.41915e-07	8.95601e-08	2.78514e-08	2.07098e-07	5.48002e-07	1.29517e-06	2.72429e-07	5.99493e-07	5.30812e-08	8.09737e-07
VFG0208	exsA	transcriptional regulator ExsA [Pseudomonas aeruginosa PAO1]	1	1	1	Y < N	0.0198604	1.12303e-05	1.48291e-05	8.14838e-06	1.06037e-06	9.39124e-06	1.75507e-05	8.56341e-06	1.25054e-05	1.88601e-05	1.48109e-05	5.40769e-05	7.63333e-06	6.08431e-07	1.73225e-05	1.25955e-05	3.11081e-06	1.25687e-05	2.09645e-05	1.71602e-05	2.22876e-05	8.56217e-06	9.57721e-06	1.6394e-05	1.76692e-06	4.18934e-06	5.6062e-06	1.47715e-05	1.7718e-05	6.20605e-06	1.75087e-05	1.63884e-06	4.32806e-06	9.7971e-07	4.61818e-06	1.92816e-05	1.25856e-05	8.54552e-06	6.12769e-06	1.48425e-05	1.23349e-05	1.23028e-05	8.39528e-06
VFG0079	clpC	endopeptidase Clp ATP-binding chain C [Listeria monocytogenes EGD-e]	1	1	1	Y < N	0.0230867	0.000300369	0.0002969	0.00020511	0.00016163	0.000294122	0.000276674	0.000277989	0.000435808	0.000287645	0.000304578	0.000346918	0.000239458	0.000303531	0.000373509	0.000354541	0.000267627	0.000294277	0.000353692	0.00028166	0.000229499	0.000263323	0.000326535	0.000281896	0.00018849	0.000277641	0.00025461	0.000327978	0.000238838	0.00035186	0.000384099	0.000196495	0.00025795	0.000224939	0.00044234	0.000278386	0.000272845	0.000351678	0.000264194	0.000292756	0.000273661	0.000296668	0.00025979
VFG2162	bsh	bile salt hydrolase [Listeria monocytogenes EGD-e]	1	1	1	Y < N	0.0241394	0.000154402	0.000130067	0.000106181	1.75393e-05	0.000154721	0.000178535	0.000121985	0.000273624	0.000124929	9.50969e-05	0.000167408	9.53036e-05	3.06585e-05	0.000141038	0.000166386	5.11375e-05	0.000150996	0.000109544	0.000128097	0.000151742	0.000151092	0.000179704	0.000219616	5.6536e-05	9.21903e-05	0.00014458	0.000148884	0.000172904	0.00013452	0.000198241	2.93431e-05	9.97672e-05	5.38299e-05	0.000117147	0.000395941	9.22696e-05	0.000178639	0.000214895	0.000192909	0.000173316	0.000180869	0.000134054
VFG0395	yscS	putative type III secretion protein [Yersinia pestis CO92]	0.819005	0.843243	0.694444	Y < N	0.0258303	1.39137e-06	4.15764e-06	9.18517e-08	6.90648e-07	8.91246e-06	4.50846e-07	1.1863e-06	4.65256e-07	5.06252e-07	4.15962e-07	1.81664e-06	2.53081e-06	3.82487e-06	4.54907e-06	7.68878e-06	0	2.87456e-06	9.17306e-08	4.60952e-06	0	0	2.76856e-06	2.27298e-06	1.32783e-06	2.19525e-07	2.15129e-07	0	2.5326e-06	9.96704e-08	3.17214e-07	0	2.12533e-07	5.0342e-07	3.33804e-06	0	9.31966e-07	9.10073e-07	2.15998e-06	1.64712e-06	3.30524e-07	2.60738e-06	2.01212e-06
VFG0277	flaB	flagellin B [Helicobacter pylori 26695]	0.977376	0.983784	0.944444	Y < N	0.0267579	9.4225e-07	2.50072e-07	1.3958e-07	1.56718e-07	1.03155e-06	6.48906e-07	2.57614e-06	1.34614e-07	2.48874e-07	4.76668e-07	1.27981e-07	8.01497e-07	1.50671e-07	1.42299e-06	1.94753e-06	9.44816e-07	3.04707e-07	6.11537e-08	4.42592e-07	3.88154e-07	1.66372e-07	8.40764e-07	1.41206e-07	6.08991e-07	1.5276e-06	3.84168e-06	1.24203e-06	1.54616e-06	7.56642e-07	1.52968e-07	7.62866e-07	4.59419e-07	4.2835e-08	2.02505e-06	2.92599e-07	2.79886e-07	8.08519e-07	2.79797e-06	1.2306e-06	1.80597e-06	3.27501e-06	1.11394e-07
VFG1866	rpoS	stationary phase specific sigma factor RpoS [Legionella pneumophila Philadelphia 1]	1	1	1	Y < N	0.0302663	0.000169205	0.000181412	0.000206026	7.86471e-05	0.000157564	0.000175852	0.000187407	0.000346015	0.000204271	0.000130479	0.000205924	0.000169399	0.000151851	0.000205383	0.000179939	0.000161869	0.000129012	0.000218607	0.000137333	0.000177825	0.000142243	0.000139525	0.000163357	0.000145705	0.000170758	0.000181495	0.000148517	0.000147996	0.000211556	0.000197356	0.000134018	0.00020821	0.00016584	0.000317446	9.76887e-05	0.000247318	0.000195964	0.000179646	0.000218766	0.0001718	0.000188364	0.000191788
VFG0113	pilC	still frameshift type 4 fimbrial biogenesis protein PilC [Pseudomonas aeruginosa PAO1]	0.99095	0.989189	1	Y < N	0.0307038	1.28629e-05	2.59635e-05	1.14643e-05	3.1006e-06	2.19117e-05	1.80875e-05	7.11287e-06	4.71719e-06	9.42456e-06	3.77104e-06	5.16694e-06	1.597e-05	3.51754e-06	1.17982e-05	3.41882e-05	2.38605e-06	1.6772e-05	1.92074e-05	7.81779e-06	1.12156e-05	6.24773e-06	2.4916e-05	1.36762e-05	2.68061e-06	7.01344e-06	1.23687e-05	3.20665e-05	1.45746e-05	1.70306e-05	3.27685e-06	0	6.06754e-06	3.80587e-06	2.14933e-05	3.24488e-05	8.8155e-06	2.41108e-05	4.53345e-05	4.0118e-05	2.21085e-05	1.22901e-05	8.24936e-06
VFG1913	flgG	flagellar basal-body rod protein [Campylobacter jejuni NCTC 11168]	1	1	1	Y < N	0.0329739	8.29531e-06	4.16159e-05	3.70984e-06	1.85749e-06	2.11438e-05	5.3334e-06	1.18052e-05	2.24335e-06	6.42633e-06	5.28494e-06	7.29279e-06	1.95962e-05	9.27058e-06	2.72743e-05	3.99475e-05	7.26003e-07	1.24037e-05	1.31942e-06	1.56013e-05	1.13759e-06	4.43425e-07	1.39803e-05	5.27846e-06	6.88611e-07	3.14931e-06	1.02785e-05	1.85783e-05	4.82431e-05	1.9989e-05	1.55416e-06	2.53507e-06	6.47983e-06	6.84694e-07	1.92736e-05	1.0931e-06	6.07561e-06	2.06785e-05	5.23436e-05	2.90862e-05	5.09156e-06	1.04247e-05	4.65909e-06
VFG1912	flgG2	putative flagellar basal-body rod protein [Campylobacter jejuni NCTC 11168]	0.782805	0.8	0.694444	Y < N	0.0338438	7.69454e-07	0	2.23953e-07	0	1.43707e-06	8.14629e-07	2.16082e-06	5.65004e-07	0	0	2.2236e-07	0	3.70072e-08	2.04834e-07	1.58059e-06	0	0	7.08344e-08	0	2.86101e-08	0	1.37122e-07	1.20982e-05	2.45691e-07	7.84655e-08	7.92693e-08	1.15041e-06	1.50774e-07	1.56482e-06	8.29602e-07	0	0	3.72946e-08	0	0	9.78081e-07	2.222e-07	7.31249e-07	7.62238e-07	3.24607e-07	9.79355e-07	1.22736e-07
VFG2061	PA0075	probable phosphoprotein phosphatase [Pseudomonas aeruginosa PAO1]	1	1	1	Y < N	0.0363924	5.45364e-05	2.7464e-05	3.40216e-05	6.54916e-06	4.35846e-05	4.20153e-05	3.10178e-05	7.77371e-05	4.34564e-05	7.47129e-05	8.06104e-05	3.68217e-05	1.06835e-05	8.71097e-05	6.72598e-05	1.15288e-05	0.00010658	0.000103936	3.84686e-05	4.82239e-05	2.20153e-05	5.72616e-05	5.86707e-05	2.22818e-05	3.06375e-05	2.69331e-05	3.89332e-05	5.71683e-05	4.11258e-05	6.23278e-05	9.31987e-06	6.7135e-05	2.98679e-05	4.22603e-05	5.82892e-05	4.38266e-05	7.29775e-05	3.43462e-05	6.82957e-05	8.08479e-05	4.42082e-05	3.37491e-05
VFG1758	YPO0266	secretion system apparatus protein [Yersinia pestis CO92]	0.99095	0.989189	1	Y < N	0.0371629	1.2338e-06	3.96711e-06	2.00286e-06	2.26737e-07	2.5065e-07	7.32583e-07	5.64684e-07	4.51894e-08	2.35577e-07	4.79912e-07	4.66049e-07	9.24374e-07	5.85576e-06	1.1939e-06	7.23365e-07	4.97233e-07	2.82429e-07	1.51604e-06	1.19917e-05	1.26383e-06	1.40271e-07	1.53399e-06	3.6016e-07	3.85193e-08	3.65269e-07	7.20956e-07	2.82206e-07	9.987e-06	4.87741e-06	1.38893e-08	2.04732e-06	1.37563e-06	6.48356e-08	1.99416e-06	4.7071e-07	6.92426e-07	6.69398e-07	1.85225e-05	2.50806e-06	4.41737e-07	3.05303e-07	1.70054e-07
VFG0562	mutS	methyl-directed mismatch repair, recognize exocyclic adducts of guanosine [Salmonella enterica LT2]	1	1	1	Y < N	0.0387458	0.000303824	0.000311964	0.000283571	0.000189576	0.000311057	0.000325643	0.000276725	0.000397645	0.000289221	0.000255189	0.000406127	0.000267075	0.000233831	0.000480497	0.000353544	0.000338906	0.00023816	0.000403169	0.000282511	0.000318436	0.00028611	0.000373137	0.00030097	0.000239997	0.000324645	0.000280885	0.000266203	0.000266962	0.000390886	0.00032515	0.000223325	0.000294267	0.000225183	0.000300185	0.000236087	0.000376013	0.000322762	0.000322637	0.000402314	0.000355958	0.000292253	0.000357655
VFG2222	manC	mannose-1-phosphate guanylyltransferase [Brucella melitensis 16M]	0.882353	0.902703	0.777778	Y < N	0.0393981	7.26692e-07	5.94121e-07	7.46044e-07	0	6.39001e-07	4.74393e-07	1.09882e-06	1.51157e-07	9.24647e-07	8.44639e-08	8.33242e-07	2.19472e-06	1.63963e-06	7.6231e-07	1.29698e-06	0	7.28528e-07	7.97657e-07	4.29252e-07	7.96732e-07	5.07857e-08	5.11466e-07	2.14188e-06	4.48038e-07	1.78398e-06	0	8.23222e-08	2.58113e-07	8.61625e-07	1.71767e-07	1.57809e-06	9.49438e-07	0	1.58035e-06	0	3.11397e-07	1.56776e-06	1.45362e-06	1.25736e-06	8.21467e-06	1.86218e-06	1.83196e-06
VFG1369	cps4E	capsular polysaccharide biosynthesis protein Cps4E [Streptococcus pneumoniae TIGR4]	1	1	1	Y < N	0.0395585	0.000215272	0.000220327	0.000209693	0.000155517	0.000243136	0.000229836	0.00018621	0.000174716	0.000197766	0.000235666	0.000261676	0.000365837	0.000313698	0.000232254	0.000236985	0.000287501	0.000209871	0.000168927	0.000152127	0.00022173	0.000277121	0.000230021	0.00019124	0.000204602	0.000231327	0.000158599	0.000216104	0.000176173	0.000214491	0.000177219	0.000118809	0.000278669	0.00016776	0.000298822	0.000221702	0.000210552	0.00020283	0.000188515	0.000299862	0.000192664	0.000183889	0.000215861
VFG0869	aatC	AatC ATB binding protein of ABC transporter [Escherichia coli 042]	1	1	1	Y < N	0.0406646	0.00104605	0.00125321	0.00108475	0.00067998	0.0010479	0.00109149	0.00097841	0.00114579	0.000947961	0.000852433	0.00112118	0.00108084	0.00110069	0.00112553	0.0011186	0.00119912	0.00101515	0.00090336	0.00103942	0.000953172	0.00106482	0.00114494	0.0010418	0.00104319	0.00107324	0.00121513	0.001063	0.001174	0.00112126	0.00107751	0.00103584	0.00103445	0.000854003	0.00107766	0.00121638	0.00107536	0.00104466	0.00134918	0.00125217	0.00100882	0.00103743	0.000859838
VFG1262	flhB	flagellar biosynthetic protein FlhB [Pseudomonas aeruginosa PAO1]	1	1	1	Y < N	0.0409452	3.47092e-06	1.93577e-05	3.05613e-06	2.06344e-06	4.00907e-06	3.16463e-06	3.36474e-06	5.8235e-07	4.09136e-07	1.05617e-05	1.73124e-06	2.2424e-06	9.56458e-06	5.45888e-06	5.33755e-06	1.26965e-06	2.25405e-06	2.4559e-06	1.60224e-05	1.6998e-06	1.52227e-07	2.74017e-06	4.9318e-07	1.19346e-06	1.87456e-06	1.80211e-06	3.63583e-06	1.21501e-05	1.3121e-05	7.78322e-07	8.28899e-07	5.36855e-07	4.77117e-07	2.09956e-06	1.03872e-06	1.40083e-06	1.78184e-06	2.03146e-05	4.0842e-06	4.10597e-06	1.54103e-06	4.44062e-06
VFG0080	clpE	ATP-dependent protease [Listeria monocytogenes EGD-e]	1	1	1	Y < N	0.044442	0.000180836	0.000207641	0.000157122	0.000110155	0.00020808	0.000212937	0.000138122	0.000215892	0.000131477	0.000152469	0.000362895	0.000181172	0.000165046	0.000223063	0.000203497	0.000168891	0.000200268	0.000232909	0.000195589	0.000158505	0.000164749	0.00021882	0.000149808	0.000165359	0.000172163	0.000193433	0.000200579	0.000196966	0.000216152	0.00020882	0.000131842	0.000159198	0.000132358	0.000133267	0.00021264	0.000223977	0.000213481	0.000217344	0.000327855	0.000188145	0.000137123	0.000169981
VFG0840	hlyA	hemolysin toxin protein [Escherichia coli O157:H7 EDL933]	0.968326	0.978378	0.916667	Y < N	0.0462794	1.2331e-06	2.04719e-06	8.01462e-07	0	6.32183e-08	8.02689e-08	8.45122e-07	1.0807e-07	1.90103e-08	1.78833e-07	1.0764e-06	1.64101e-06	8.00409e-08	3.36315e-07	8.75482e-07	2.32228e-07	1.45734e-06	4.57422e-06	4.14477e-08	5.47348e-06	2.85475e-08	1.67312e-06	1.41384e-06	6.09695e-08	1.01952e-07	9.32398e-07	6.85865e-05	3.60438e-06	2.60826e-06	1.29963e-07	1.67688e-06	2.96558e-07	2.84306e-08	6.99391e-08	3.50113e-08	3.46984e-06	1.42492e-07	5.37988e-08	2.35271e-06	7.08912e-07	1.90205e-07	1.62628e-07
VFG0670	gtrB	bactoprenol glucosyl transferase [Shigella flexneri 301]	1	1	1	Y < N	0.0469106	0.000268116	0.000318275	0.000221871	0.000117789	0.00028452	0.000286606	0.000221284	0.000389288	0.000195267	0.000262774	0.000290396	0.000280385	0.000185716	0.000274908	0.000313664	0.000234297	0.000218256	0.000189548	0.000218558	0.000266301	0.000223391	0.000265145	0.000223191	0.000222526	0.000241368	0.000280962	0.000268363	0.000252444	0.000354602	0.000341049	0.000141525	0.000220121	0.00019183	0.000353061	0.000332019	0.00024916	0.000299472	0.000356347	0.000338042	0.000229892	0.000286796	0.000210041
VFG1413	sigF	sigF [Mycobacterium tuberculosis H37Rv]	1	1	1	Y < N	0.0478655	6.65584e-05	7.05259e-05	4.16285e-05	6.2545e-06	5.83324e-05	4.99026e-05	4.10533e-05	9.12677e-05	4.42417e-05	4.9114e-05	0.000146307	4.16161e-05	2.51928e-05	0.000121695	8.52251e-05	1.33796e-05	6.24133e-05	0.000118333	7.08439e-05	7.75118e-05	5.25753e-05	5.69713e-05	9.34695e-05	3.21892e-05	3.47584e-05	5.28626e-05	4.42808e-05	5.98775e-05	6.30004e-05	6.26344e-05	1.06174e-05	4.25357e-05	5.70842e-05	4.60041e-05	4.80187e-05	4.31665e-05	6.53979e-05	7.02318e-05	8.65403e-05	6.10531e-05	9.69462e-05	8.99236e-05
VFG2420	MW0023	Adenosine synthase A [Staphylococcus aureus MW2]	1	1	1	Y <= N	0.0501575	3.84744e-06	3.07855e-06	2.52602e-06	7.44912e-06	2.31236e-06	1.93824e-06	3.0386e-06	2.522e-06	3.38437e-06	2.23783e-06	8.07159e-06	4.36541e-06	7.70093e-07	2.31477e-06	8.40947e-06	1.83691e-06	3.98845e-06	7.93474e-06	4.8157e-06	2.55214e-06	3.67931e-06	8.34434e-07	4.34807e-06	4.69829e-07	3.00629e-06	1.11969e-06	1.10286e-06	2.90706e-06	2.2496e-06	9.23793e-06	3.83681e-08	1.69946e-06	1.69732e-06	1.56481e-06	9.41773e-07	2.41029e-06	8.55204e-06	1.5785e-06	1.51333e-06	5.37805e-06	9.65262e-07	5.12179e-06
VFG0314	gluE	UDP-glucose 4-epimerase [Helicobacter pylori 26695]	0.855204	0.859459	0.833333	Y <= N	0.0518381	2.70979e-06	8.87944e-06	1.26221e-06	4.61441e-08	3.97575e-07	1.63359e-07	8.98561e-08	3.13464e-06	4.45508e-07	2.10446e-06	2.44501e-06	1.16498e-07	4.40077e-06	1.52145e-06	2.26112e-06	0	1.09332e-07	5.37789e-07	6.59593e-06	3.74271e-06	1.35938e-07	8.08167e-07	2.31439e-06	1.11998e-05	6.06125e-06	1.16242e-06	1.03806e-06	2.05631e-06	8.05512e-07	1.32878e-07	0	3.36566e-07	0	1.49362e-06	0	6.19239e-07	6.77735e-07	2.41339e-07	3.55658e-07	8.43262e-07	1.17749e-06	9.90455e-08
VFG1310	cap8N	capsular polysaccharide synthesis enzyme Cap8N [Staphylococcus aureus MW2]	1	1	1	Y <= N	0.0532389	5.40205e-06	1.39365e-06	5.44968e-06	8.89401e-07	3.44654e-06	6.6805e-06	2.20888e-06	5.39882e-06	2.17885e-06	1.68287e-06	6.84757e-06	5.42795e-06	3.98794e-07	5.53401e-06	7.73973e-06	3.29854e-06	1.09368e-06	3.4719e-06	4.14568e-06	1.03288e-05	1.76509e-06	2.29905e-06	1.2439e-06	3.8048e-07	1.61879e-06	3.74306e-06	1.87662e-06	3.03178e-06	4.35194e-06	4.36152e-05	1.65337e-07	2.25896e-06	1.1447e-06	3.89776e-06	1.10195e-06	1.93347e-06	5.34314e-06	3.27363e-06	1.02277e-05	1.03419e-06	3.61715e-06	4.42685e-06
VFG1387	purC	purC [Mycobacterium tuberculosis H37Rv]	1	1	1	Y <= N	0.0543006	0.000124044	0.000133588	0.000170851	9.38127e-05	0.000145697	0.00012687	0.000139438	0.000150962	0.000208825	6.99692e-05	6.05546e-05	0.000168835	0.000154615	9.21503e-05	0.000121787	0.000170034	0.00011421	0.000119854	0.000123388	0.000136039	0.000136628	0.000147559	0.000101722	0.000150715	0.000149368	0.000145773	0.000122684	0.000131699	0.000138617	0.000138556	0.000179826	0.000160676	9.82533e-05	0.000175168	0.000157054	0.000168784	0.00014577	0.000192482	0.000150392	0.000176689	0.000103422	0.000104196
VFG1405	sigA	sigA [Mycobacterium tuberculosis H37Rv]	1	1	1	Y <= N	0.0553798	0.000234188	0.000279415	0.000139985	8.72833e-05	0.000204754	0.00020222	0.000183161	0.000451626	0.000173715	0.000237846	0.000466139	0.000195107	8.52625e-05	0.000294965	0.000346161	8.7282e-05	0.000191691	0.000355634	0.000147741	0.000208725	0.000156832	0.000203525	0.000274505	7.85438e-05	0.000126413	0.000222578	0.000267826	0.000252738	0.000287129	0.000323476	7.67865e-05	0.000169658	0.000158346	0.000230777	0.000308736	0.000156858	0.000299838	0.00026709	0.000411189	0.000183598	0.000183764	0.000210116
VFG1991	flgB	flagellar basal body rod protein FlgB [Legionella pneumophila Philadelphia 1]	0.633484	0.664865	0.472222	Y <= N	0.0596935	1.16291e-06	4.097e-08	0	1.97074e-07	8.83936e-06	4.74504e-07	0	2.42063e-07	0	0	2.28537e-07	1.64864e-07	0	2.81593e-07	2.72045e-06	0	5.3511e-07	1.86722e-07	5.30893e-07	0	0	1.77729e-06	2.26432e-06	0	1.27941e-06	1.96154e-07	1.80113e-07	2.94068e-06	0	0	0	0	6.21437e-07	0	0	0	3.16319e-07	1.09274e-06	3.36265e-07	1.33396e-06	7.21019e-07	2.69987e-06
VFG2161	lspA	signal peptidase II [Listeria monocytogenes EGD-e]	1	1	1	Y <= N	0.0610475	4.91018e-05	8.45278e-05	3.03159e-05	5.62677e-06	4.10714e-05	4.01408e-05	3.40647e-05	6.73584e-05	3.52784e-05	5.35152e-05	0.000117485	3.84426e-05	1.43968e-05	6.98575e-05	6.80392e-05	1.63106e-05	3.66513e-05	7.79326e-05	6.13944e-05	4.33665e-05	1.78947e-05	3.22651e-05	5.16003e-05	1.43191e-05	1.91143e-05	4.02623e-05	4.72588e-05	5.34554e-05	6.37503e-05	7.3217e-05	1.77424e-05	2.16758e-05	1.52054e-05	2.39733e-05	3.20681e-05	3.30771e-05	6.10006e-05	5.88544e-05	0.000109612	4.92977e-05	2.93127e-05	4.13509e-05
VFG1915	fliP	flagellar biosynthesis protein [Campylobacter jejuni NCTC 11168]	1	1	1	Y <= N	0.0724578	1.01997e-05	2.18092e-05	1.10904e-05	9.95719e-07	2.30012e-05	1.81313e-05	1.02296e-05	3.34753e-06	7.6795e-06	4.93584e-06	4.83303e-06	1.6827e-05	7.62465e-08	9.76895e-06	1.49114e-05	3.15349e-06	6.5548e-06	1.95119e-06	3.91027e-06	5.25879e-06	1.67521e-06	9.33018e-06	1.51319e-05	3.79212e-06	9.96845e-06	2.37823e-05	2.36564e-05	1.24515e-05	1.6996e-05	2.35192e-06	4.99674e-07	2.91505e-06	2.01928e-06	6.67406e-06	1.15302e-06	6.8178e-06	1.08681e-05	5.95923e-05	4.34293e-05	1.25181e-05	1.20313e-05	1.95697e-05
VFG1116	nagC	N-acetylglucosamine-6-phosphate deacetylase [Vibrio cholerae N16961]	0.665158	0.681081	0.583333	Y <= N	0.0736446	3.34756e-07	3.48627e-08	0	2.4259e-06	1.9864e-06	0	4.50434e-07	4.32548e-06	5.21556e-07	7.45934e-08	9.14881e-07	1.8269e-07	5.55291e-07	6.36219e-07	2.94515e-06	3.07019e-07	7.45342e-08	5.25065e-07	0	1.85658e-07	0	0	0	8.22292e-07	1.36751e-07	0	4.92214e-08	2.29473e-07	1.43214e-06	1.70526e-07	0	0	0	9.56697e-08	0	4.34621e-07	7.81364e-07	1.45334e-07	5.29648e-07	3.19915e-07	3.13921e-07	2.95328e-07
VFG1826	relA	relA [Mycobacterium tuberculosis H37Rv]	1	1	1	Y <= N	0.0785444	0.000214075	0.000207629	0.000143829	0.000159365	0.000178404	0.000218953	0.000152779	0.000448857	0.000138723	0.000245835	0.000347083	0.000168994	0.000140989	0.000231273	0.000261271	0.000130436	0.000215203	0.000262837	0.000176572	0.000174728	0.000161144	0.000194829	0.000217654	0.00010556	0.000132547	0.000239885	0.000211112	0.00020802	0.000223577	0.000256601	0.000182959	0.000187972	0.000130266	0.000166899	0.00025051	0.000134988	0.00023963	0.000214103	0.000335232	0.00016453	0.00018385	0.000206507
VFG1336	neuD	neuD protein [Streptococcus agalactiae 2603V/R]	0.846154	0.854054	0.805556	Y <= N	0.0797025	1.80162e-06	1.20517e-07	0	8.94564e-07	3.48858e-07	1.26697e-06	0	4.43783e-08	4.54893e-08	5.84733e-07	5.96481e-06	1.05868e-07	0	2.37948e-06	3.19631e-06	5.66576e-08	1.38725e-06	1.31898e-07	1.36316e-07	1.81195e-07	0	6.44013e-07	0	3.64041e-07	1.51814e-07	1.93686e-07	2.83707e-07	1.75993e-05	1.56449e-06	4.66166e-07	7.71423e-07	2.437e-06	0	1.31656e-06	1.80287e-06	1.34781e-07	3.3203e-06	8.661e-06	3.39065e-07	1.54245e-06	9.55158e-07	9.85087e-07
VFG1236	flgC	flagellar basal-body rod protein FlgC [Pseudomonas aeruginosa PAO1]	0.918552	0.951351	0.75	Y <= N	0.0801709	4.64034e-06	8.28873e-06	1.55843e-07	2.61206e-06	1.04572e-05	1.89278e-06	7.91766e-06	1.00594e-06	1.66928e-06	3.55248e-05	1.56497e-06	3.60319e-06	5.58244e-06	1.14009e-05	1.48511e-05	0	5.47155e-06	1.06663e-07	4.82886e-06	5.27972e-07	1.53218e-07	2.6429e-06	7.46064e-07	0	1.05676e-06	2.31581e-06	2.91143e-05	1.63118e-05	5.80195e-06	3.33344e-07	0	1.1167e-06	0	3.77963e-06	3.48432e-06	1.20381e-06	9.47825e-06	8.50822e-06	6.41306e-07	6.27329e-07	2.5501e-06	2.78525e-07
VFG1397	hspX	hspX [Mycobacterium tuberculosis H37Rv]	0.638009	0.648649	0.583333	Y <= N	0.0808913	2.69753e-06	4.91261e-06	1.99489e-06	0	3.23122e-06	8.23552e-07	0	1.74482e-07	5.99763e-08	0	1.5721e-06	9.35701e-06	6.81442e-08	2.66365e-07	0	0	6.59661e-08	5.84271e-08	2.30745e-06	1.19013e-05	0	0	6.31411e-06	0	0	0	4.7311e-07	4.01799e-06	3.54242e-07	6.26347e-08	0	9.83158e-06	1.84383e-06	6.71186e-08	0	1.26352e-07	2.00381e-06	0	1.4113e-06	0	0	0
VFG0088	tcpI	toxin co-regulated pilus biosynthesis protein I [Vibrio cholerae N16961]	1	1	1	Y <= N	0.0840138	5.27419e-05	4.01596e-05	3.61848e-05	7.51644e-06	9.32024e-05	5.04708e-05	5.53277e-05	1.77334e-05	4.66253e-05	3.39043e-05	2.05618e-05	4.19244e-05	1.4843e-05	9.03739e-05	0.00011569	2.16972e-05	5.64102e-05	2.03057e-05	3.08064e-05	2.10391e-05	1.09619e-05	8.17815e-05	8.11001e-05	2.12202e-05	5.96736e-05	6.88627e-05	5.36827e-05	0.000186637	0.000100769	1.08609e-05	1.07007e-05	5.8662e-05	3.82124e-06	7.79643e-05	3.69455e-05	3.08078e-05	6.86037e-05	0.000186207	7.79249e-05	5.4585e-05	9.56972e-05	7.46212e-05
VFG1940	Cj1139c	putative galactosyltransferase [Campylobacter jejuni NCTC 11168]	1	1	1	Y <= N	0.084526	0.00011798	0.00014689	0.000103838	4.42306e-05	0.000156088	0.000125857	0.000120851	0.00010231	5.79843e-05	8.26164e-05	0.000103672	0.000103172	0.000192025	0.000155764	0.000119768	0.000143204	4.65637e-05	6.54602e-05	0.000102605	8.75549e-05	0.000122599	0.000126248	7.78971e-05	0.000176194	0.000102921	0.000117081	7.96576e-05	0.000117702	0.00015574	0.000124098	0.000132998	0.000144804	0.000105912	0.000219477	0.000127618	0.000114664	0.000137931	0.000130989	0.00012715	8.12664e-05	0.000117626	0.000125897
VFG0077	clpP	ATP-dependent Clp protease proteolytic subunit [Listeria monocytogenes EGD-e]	1	1	1	Y <= N	0.0855579	0.000309347	0.000309406	0.000289368	0.000173847	0.000269063	0.000339775	0.000299494	0.000445289	0.000344892	0.00028095	0.000441379	0.000288267	0.000236135	0.000337016	0.000402337	0.000261267	0.000401843	0.000415022	0.000247568	0.000328913	0.000281672	0.000303301	0.000287169	0.000217544	0.000258214	0.000309796	0.000283698	0.000286008	0.000290888	0.000381113	0.000217104	0.000289493	0.000227942	0.000278356	0.000355667	0.000281541	0.000325655	0.000341692	0.000426108	0.000304581	0.000286508	0.000297344
VFG1265	fleN	flagellar synthesis regulator FleN [Pseudomonas aeruginosa PAO1]	1	1	1	Y <= N	0.0892498	1.74108e-05	3.20311e-05	1.21283e-05	1.286e-06	3.16213e-05	1.62753e-05	1.40666e-05	6.36064e-06	1.0672e-05	8.136e-06	8.8331e-06	2.03129e-05	5.69039e-06	3.05137e-05	3.23328e-05	6.10917e-06	1.44708e-05	2.884e-06	1.19601e-05	9.4823e-06	5.03466e-06	2.95941e-05	2.51304e-05	3.94572e-06	1.16604e-05	2.52952e-05	3.63665e-05	3.67237e-05	3.27917e-05	3.65579e-06	1.83952e-06	1.14317e-05	1.35879e-06	2.26942e-05	2.87274e-05	1.00248e-05	2.2176e-05	6.93625e-05	4.93123e-05	2.29316e-05	2.30341e-05	1.8496e-05
VFG1906	flgC	flagellar basal-body rod protein [Campylobacter jejuni NCTC 11168]	1	1	1	Y <= N	0.0903279	1.23362e-05	2.24556e-05	3.99572e-06	1.05157e-06	1.84484e-05	1.05334e-05	5.0616e-06	2.32667e-06	5.44105e-06	6.3091e-06	3.59926e-06	1.23808e-05	9.06814e-06	8.03992e-06	2.01064e-05	2.75801e-06	7.69537e-06	2.27041e-06	1.19343e-05	5.11519e-06	3.57313e-06	2.98701e-05	2.64318e-05	8.07272e-07	1.06522e-05	1.01875e-05	2.96018e-05	1.59899e-05	2.5966e-05	1.13533e-06	1.81721e-07	1.18551e-05	2.03727e-06	1.96989e-05	3.42849e-05	8.68531e-06	1.24573e-05	3.76206e-05	4.65779e-05	2.13519e-05	1.49843e-05	9.84201e-06
VFG0772	espC	enterotoxin EspC [Escherichia coli E2348/69]	0.656109	0.675676	0.555556	Y <= N	0.0918801	2.38776e-06	6.29962e-08	4.05689e-07	5.81699e-05	4.08293e-08	5.62099e-07	0	1.98178e-08	2.60324e-07	1.54545e-06	1.25608e-08	1.51404e-07	0	1.39534e-07	6.81863e-08	2.92837e-08	8.38307e-09	3.48659e-06	0	0	3.16817e-08	0	0	0	1.47245e-07	7.83616e-08	3.71578e-05	0	0	1.59381e-06	2.78961e-07	5.37812e-07	0	0	6.70939e-08	0	9.61152e-07	1.83546e-07	7.0353e-07	0	0	0
VFG1459	ORF8	hypothetical protein [Escherichia coli 536]	0.959276	0.967568	0.916667	Y <= N	0.0947345	2.06065e-06	2.05383e-06	6.28085e-07	4.36712e-07	5.70488e-05	1.91317e-06	5.81608e-06	1.08028e-06	2.08588e-06	2.03788e-06	4.50699e-06	4.59591e-08	1.0884e-05	9.4015e-07	1.52543e-06	4.28034e-08	4.20028e-07	4.0174e-07	4.8508e-08	4.75243e-07	9.02739e-07	4.2135e-07	1.4628e-06	1.08834e-07	1.32212e-06	6.35418e-07	1.02099e-06	2.01984e-06	5.09456e-07	2.95103e-07	0	1.06223e-07	3.9723e-07	4.17144e-07	0	1.02424e-06	9.39267e-07	5.45589e-07	8.20954e-06	3.76984e-07	3.97508e-07	1.3462e-06
VFG2160	fbpA	fibronectin-binding protein [Listeria monocytogenes EGD-e]	1	1	1	Y <= N	0.0953097	8.59572e-05	8.62259e-05	5.92658e-05	8.59125e-06	0.000105575	9.27381e-05	6.18396e-05	8.11854e-05	6.0943e-05	0.000102223	0.00014728	6.31616e-05	2.94666e-05	0.000116246	0.000122839	4.13243e-05	4.04169e-05	0.000120008	7.12122e-05	0.000122337	3.82312e-05	8.35173e-05	0.000107451	3.07973e-05	5.46826e-05	4.62266e-05	6.655e-05	0.000104988	7.61288e-05	0.000109004	1.15052e-05	8.05317e-05	4.34599e-05	6.86998e-05	0.000117439	7.0808e-05	0.000101402	0.000103491	0.000109894	8.36233e-05	6.03224e-05	0.000102928
VFG1974	kpsT	putative capsule polysaccharide export ATP-binding protein [Campylobacter jejuni NCTC 11168]	0.914027	0.918919	0.888889	Y <= N	0.0974872	2.76863e-06	6.36314e-08	3.21715e-06	3.40884e-07	5.71925e-07	1.06608e-06	4.67942e-07	1.54049e-05	1.86531e-06	1.05375e-06	1.8775e-05	6.40093e-08	3.1542e-07	4.05072e-06	1.58574e-06	0	1.88289e-08	2.76589e-06	0	3.03113e-07	0	2.00984e-07	5.39943e-07	2.73322e-07	2.76547e-07	1.08712e-05	3.36027e-06	3.48334e-07	1.79269e-05	1.32522e-05	1.87206e-08	1.0503e-06	1.01487e-06	2.81996e-06	0	2.86634e-06	3.89198e-06	1.18634e-06	1.61003e-06	2.91814e-07	7.72164e-06	2.62962e-07
VFG0104	acfB	accessory colonization factor AcfB [Vibrio cholerae N16961]	1	1	1	Y <= N	0.100509	2.7712e-05	1.76389e-05	1.35783e-05	2.81133e-06	5.13709e-05	1.80317e-05	2.66983e-05	6.91601e-06	1.6015e-05	1.12398e-05	6.64201e-06	2.07237e-05	5.6281e-06	3.6037e-05	5.2187e-05	8.93584e-06	2.58649e-05	7.62852e-06	1.20597e-05	1.1653e-05	1.08562e-05	7.92411e-05	3.3052e-05	3.79709e-06	2.14884e-05	6.44411e-05	4.13986e-05	0.000122167	6.70565e-05	4.6145e-06	4.81678e-06	2.47009e-05	1.49429e-06	5.52158e-05	7.75928e-05	1.45348e-05	4.63183e-05	9.17497e-05	3.44635e-05	3.09389e-05	3.70458e-05	1.92309e-05
VFG2013	flhB	flagellar biosynthetic protein FlhB [Legionella pneumophila Philadelphia 1]	0.945701	0.935135	1	Y <= N	0.114798	4.01765e-07	7.01059e-08	9.67501e-07	3.20662e-07	1.69276e-07	1.6582e-07	1.37578e-07	2.44457e-08	1.86198e-07	2.12748e-07	9.29641e-08	9.02404e-07	2.20803e-07	4.64148e-08	7.33361e-07	4.30694e-07	1.54461e-07	2.40763e-08	2.31473e-07	1.25353e-07	1.27681e-07	2.86868e-07	1.62566e-06	2.56795e-08	1.37469e-07	1.06494e-06	1.27473e-07	4.5323e-06	2.3195e-07	8.13674e-08	2.264e-06	1.55634e-06	1.09145e-07	1.66013e-06	2.41292e-07	2.32615e-07	1.35673e-07	3.57603e-07	5.15564e-07	0	4.83365e-08	4.52381e-08
VFG0285	virB11	virB11 homolog [Helicobacter pylori 26695]	0.904977	0.908108	0.888889	Y <= N	0.120008	4.64644e-06	1.17214e-07	1.9196e-08	1.6722e-07	1.11775e-06	7.35591e-08	1.12068e-06	7.34022e-06	1.26111e-07	0	6.83125e-06	1.58617e-07	6.63175e-08	5.67959e-07	1.80276e-05	1.37978e-07	1.7967e-07	7.95946e-07	2.14743e-08	3.6512e-08	0	1.11045e-06	1.35096e-07	0	6.34905e-07	1.53664e-05	1.73293e-06	2.8197e-06	1.50977e-05	6.54211e-06	2.19125e-07	9.64748e-07	1.07376e-07	1.72774e-05	5.17708e-08	1.11297e-06	7.78683e-06	1.93403e-06	4.29048e-06	1.04368e-06	5.83296e-08	4.21429e-07
VFG2241	bepA	Putative cell filamentation protein [Bartonella henselae Houston-1]	0.746606	0.756757	0.694444	Y <= N	0.120198	2.90016e-06	8.65687e-06	0	0	8.56614e-08	0	2.61218e-07	2.46038e-06	2.69037e-07	6.0069e-08	1.76932e-07	0	0	1.73373e-07	8.22681e-06	0	4.09932e-07	5.84034e-07	0	8.24464e-08	4.24423e-07	4.55404e-07	6.25104e-07	3.74097e-08	1.67602e-06	0	9.24107e-08	4.46895e-07	6.17059e-06	4.04677e-08	3.64671e-06	4.8445e-07	2.7598e-07	9.03704e-07	0	3.91954e-07	4.94943e-06	9.39126e-07	1.43749e-06	2.32196e-07	6.60893e-07	8.60983e-08
VFG1855	htpB	Hsp60, 60K heat shock protein HtpB [Legionella pneumophila Philadelphia 1]	1	1	1	Y <= N	0.120848	0.000255002	0.00024657	0.000295366	0.000154906	0.000243312	0.000268567	0.000263735	0.000280147	0.000292594	0.000247873	0.000297794	0.000244164	0.000228948	0.000294682	0.000280166	0.00021789	0.000254492	0.000345237	0.00021474	0.000269084	0.000248252	0.000271471	0.000266432	0.000174201	0.000261403	0.000220222	0.000232669	0.000233257	0.000242034	0.000290953	0.000198679	0.00026322	0.000206618	0.000276701	0.00025512	0.000253563	0.000267608	0.000283865	0.000304049	0.000246863	0.000266147	0.000259914
VFG0112	pilB	type 4 fimbrial biogenesis protein PilB [Pseudomonas aeruginosa PAO1]	1	1	1	Y <= N	0.121532	6.90204e-06	9.48634e-06	8.18116e-06	6.16372e-07	8.38614e-06	7.52253e-06	7.82837e-06	5.21525e-06	3.43892e-06	6.48834e-06	4.95915e-06	2.08102e-06	4.42442e-07	2.88881e-06	4.06849e-06	5.53996e-07	1.3606e-05	6.58105e-06	7.70401e-07	1.57576e-06	1.39858e-06	4.84177e-06	1.03933e-05	3.73077e-06	8.21292e-07	1.79714e-06	4.64446e-07	6.35918e-06	3.70717e-06	4.55207e-06	1.55055e-07	1.65154e-06	2.59267e-06	3.85021e-06	3.19175e-06	1.88714e-06	1.22359e-05	3.71198e-06	1.49793e-05	5.00805e-06	1.33545e-06	3.23005e-06
VFG0308	fucU	alpha -fucosyltransferase [Helicobacter pylori 26695]	0.61086	0.627027	0.527778	Y <= N	0.123126	3.93691e-07	4.61815e-07	2.49772e-08	2.9469e-08	3.886e-06	3.714e-07	4.74683e-08	1.58439e-07	0	5.65562e-08	7.20869e-08	0	3.1368e-07	0	0	2.52401e-06	4.83448e-07	2.59126e-08	1.0741e-06	0	0	5.48095e-07	0	1.73153e-07	0	9.00471e-08	1.03762e-06	5.01894e-08	0	3.0728e-07	0	0	9.50597e-07	1.07538e-06	5.50065e-08	1.13683e-06	0	1.01621e-06	0	5.83628e-08	0	7.62585e-08
VFG1858	feoA	ferrous iron transporter A [Legionella pneumophila Philadelphia 1]	0.977376	0.972973	1	Y <= N	0.126403	2.14715e-06	1.72021e-06	3.25432e-06	5.98705e-07	2.95751e-06	6.93905e-07	1.76184e-06	1.44199e-06	1.88198e-06	1.6643e-06	1.79724e-06	3.14969e-06	1.4781e-06	4.2451e-07	2.65499e-06	5.80582e-07	3.28135e-06	1.88024e-06	2.85854e-06	1.57444e-06	1.29961e-06	7.02928e-06	5.58644e-06	1.75447e-06	1.09468e-06	2.40923e-06	5.36708e-07	3.53725e-06	3.69032e-06	4.02069e-07	0	8.23343e-07	2.1063e-06	2.04504e-06	8.70078e-07	3.49531e-06	1.79626e-06	2.93215e-06	7.79075e-06	4.10435e-06	1.38359e-06	6.77355e-06
VFG1898	fliG	flagellar motor switch protein [Campylobacter jejuni NCTC 11168]	1	1	1	Y <= N	0.126405	1.34847e-05	2.42673e-05	7.08178e-06	1.56322e-06	2.59289e-05	1.18025e-05	9.29369e-06	4.35004e-06	5.42671e-06	3.61647e-06	9.34149e-06	1.54203e-05	5.94404e-06	2.59017e-05	2.9947e-05	2.57383e-06	1.0734e-05	1.665e-06	1.15202e-05	5.12373e-06	4.49456e-06	2.82732e-05	2.01427e-05	6.87451e-06	1.03248e-05	2.03623e-05	3.38956e-05	2.95754e-05	3.08982e-05	2.81198e-06	7.78529e-07	7.93641e-06	1.22536e-06	1.93705e-05	2.72596e-05	8.26507e-06	2.10361e-05	5.47629e-05	4.59223e-05	2.00237e-05	2.19173e-05	9.07601e-06
VFG2511	flgE	flagellar hook protein FlgE [Burkholderia pseudomallei K96243]	0.755656	0.778378	0.638889	Y <= N	0.126814	3.65009e-07	2.42728e-08	1.11548e-06	2.15971e-08	1.30745e-06	1.91455e-08	4.37972e-08	0	0	9.50697e-08	3.10465e-08	5.71275e-07	0	2.70137e-07	2.67112e-06	1.07106e-07	1.80473e-07	0	2.88485e-07	5.78681e-08	3.41126e-08	2.42115e-07	6.51642e-07	2.07547e-08	4.03592e-07	3.09898e-07	3.96052e-07	4.77847e-06	1.39915e-07	0	1.68669e-06	1.86468e-06	3.64502e-08	1.32211e-06	2.27172e-07	4.38847e-07	6.48218e-08	1.16879e-06	5.33538e-07	1.12124e-06	0	1.53984e-07
VFG2513	flgG	flagellar basal body rod protein FlgG [Burkholderia pseudomallei K96243]	0.995475	0.994595	1	Y <= N	0.132892	4.94945e-06	1.02972e-05	4.22773e-06	5.78838e-07	1.77001e-05	2.67226e-06	1.57248e-06	1.72361e-06	2.99505e-06	1.39681e-06	1.08538e-06	5.4513e-06	6.57073e-06	4.18822e-06	9.93803e-06	1.09301e-06	7.37264e-06	9.31667e-07	1.35276e-06	1.55411e-06	9.10402e-07	5.83625e-06	3.81052e-06	1.98808e-06	7.01644e-06	6.11301e-06	6.30666e-06	1.41265e-05	4.20034e-06	7.95173e-07	6.21064e-07	6.19462e-06	2.00918e-06	5.19263e-06	6.76011e-06	2.85134e-06	6.64545e-06	8.20567e-06	6.03762e-06	8.40731e-06	6.63414e-06	1.49775e-05
VFG1312	cap8P	capsular polysaccharide synthesis enzyme Cap8P [Staphylococcus aureus MW2]	1	1	1	Y <= N	0.134368	1.05784e-05	3.3243e-05	6.50455e-06	3.43821e-06	1.01084e-05	1.08289e-05	1.00092e-05	5.35831e-06	7.51848e-06	6.20901e-06	1.54307e-05	6.06225e-06	4.28376e-05	1.28925e-05	2.41589e-05	3.16861e-06	2.06896e-05	1.0482e-05	6.1253e-06	5.43565e-06	9.92331e-06	1.48284e-05	2.17405e-05	5.4985e-06	6.85115e-06	8.01583e-06	4.73426e-06	1.18095e-05	6.39104e-06	6.68724e-06	3.62369e-06	7.27693e-06	7.52226e-06	7.45881e-05	4.81377e-06	1.15402e-05	9.63294e-06	1.07033e-05	1.27873e-05	1.24648e-05	8.85332e-06	1.45517e-05
VFG1506	l0006	L0006 protein [Escherichia coli 536]	1	1	1	Y <= N	0.134368	2.61779e-05	1.82209e-05	2.51028e-05	1.08336e-05	1.19092e-05	1.15177e-05	1.82904e-05	3.42055e-05	2.32069e-05	9.76109e-06	3.40044e-05	5.30972e-05	2.62867e-06	1.48131e-05	3.68418e-05	8.66912e-06	1.69442e-05	1.4711e-05	2.72706e-05	1.84318e-05	1.61114e-05	1.85628e-05	1.86406e-05	4.38499e-06	9.75612e-06	1.12799e-05	1.09367e-05	2.23665e-05	1.42832e-05	1.78105e-05	9.14154e-07	1.62539e-05	3.24496e-05	7.48742e-06	3.34348e-05	1.66991e-05	2.85242e-05	3.28265e-05	1.74851e-05	1.63646e-05	9.88694e-06	7.36558e-06
VFG0198	pcrD	type III secretory apparatus protein PcrD [Pseudomonas aeruginosa PAO1]	1	1	1	Y <= N	0.144273	1.27672e-05	3.04481e-05	5.27062e-06	2.32376e-06	2.59837e-05	1.17197e-05	1.21345e-05	4.0122e-06	9.46847e-06	3.12644e-06	5.85708e-06	1.90365e-05	6.50871e-06	2.13781e-05	3.34773e-05	3.3648e-06	1.21492e-05	2.3393e-06	1.41662e-05	6.13514e-06	4.52959e-06	2.36584e-05	2.41067e-05	1.71908e-06	9.70981e-06	1.43942e-05	2.76352e-05	3.17676e-05	2.36023e-05	2.04393e-06	3.59386e-07	1.12695e-05	1.43411e-06	1.90375e-05	2.51044e-05	8.62327e-06	1.8889e-05	3.59973e-05	3.82171e-05	1.6011e-05	1.78599e-05	1.26569e-05
VFG2556	wcbK	GDP sugar epimerase/dehydratase [Burkholderia pseudomallei K96243]	0.995475	1	0.972222	Y <= N	0.144273	2.29258e-06	3.22662e-06	5.14096e-06	1.42475e-06	3.41978e-06	4.88506e-06	3.02575e-06	4.27166e-07	1.59781e-06	1.16761e-06	4.30485e-06	2.66172e-06	3.60242e-07	1.26908e-06	3.02811e-06	4.47024e-07	6.66991e-07	7.67444e-06	8.31893e-07	6.63726e-07	6.23518e-07	2.23669e-06	3.18774e-06	7.13176e-07	1.04734e-06	3.6636e-06	2.13734e-07	1.11551e-05	5.1905e-07	1.68397e-06	1.92998e-06	2.39917e-06	1.02435e-06	2.08199e-06	1.24355e-06	4.59553e-07	8.03963e-07	3.09154e-07	2.60258e-06	3.2755e-06	4.90817e-06	4.64983e-06
VFG1751	YPO0260	putative AraC-family regulatory protein [Yersinia pestis CO92]	0.995475	0.994595	1	Y <= N	0.148229	1.63967e-06	5.5973e-07	6.69342e-07	3.47777e-08	6.8498e-07	5.05979e-07	6.40037e-07	2.87142e-06	9.75191e-06	3.30963e-07	2.45808e-06	1.74182e-06	2.73627e-06	1.85047e-06	1.4235e-06	1.71542e-07	5.07606e-07	8.27799e-06	1.36164e-07	1.1985e-06	2.17541e-07	8.97751e-07	5.81374e-07	2.5263e-06	7.07804e-08	2.24056e-07	1.06864e-06	1.88403e-06	9.71807e-07	3.56401e-06	2.4281e-06	7.5449e-07	3.08049e-07	2.10047e-07	5.02034e-07	2.03451e-06	1.89196e-06	9.8155e-07	3.63825e-06	9.63728e-07	7.53367e-07	4.23266e-07
VFG0754	bfpD	BfpD, NTP-binding protein [Escherichia coli B171]	1	1	1	Y <= N	0.14903	5.19954e-06	1.16735e-06	3.19811e-06	4.09502e-07	1.07167e-05	6.11098e-06	1.02247e-06	5.09801e-06	5.88842e-06	1.57894e-06	1.50181e-06	1.04173e-05	4.8153e-07	1.06087e-06	3.47426e-06	3.40647e-06	2.72352e-06	9.29564e-07	1.18179e-06	1.97339e-05	8.90094e-06	8.91732e-06	1.11603e-06	7.40169e-07	5.00894e-06	3.40141e-06	7.1809e-06	4.92316e-06	1.63063e-06	3.49232e-06	2.15448e-06	2.14048e-06	3.5457e-06	1.04318e-05	9.13927e-06	1.62005e-06	2.87172e-06	1.85347e-05	3.68838e-06	3.00672e-06	7.05599e-07	4.30721e-06
VFG0180	xcpT	general secretion pathway protein G [Pseudomonas aeruginosa PAO1]	0.809955	0.816216	0.777778	Y <= N	0.153312	4.56693e-07	1.51447e-06	6.57093e-07	0	2.06804e-07	2.77659e-07	2.8818e-07	2.0393e-07	0	4.57804e-07	2.88698e-07	3.83382e-07	2.92335e-07	1.10354e-07	5.73799e-07	1.38794e-07	1.07536e-06	2.82764e-06	1.69634e-07	2.54751e-07	1.0698e-07	9.77296e-07	2.34414e-06	2.15161e-07	6.19831e-08	6.6816e-07	2.23098e-07	5.137e-07	2.74241e-07	5.81872e-08	5.23334e-06	7.01736e-07	0	1.15174e-07	1.04154e-07	8.45369e-07	3.52364e-07	2.75902e-07	0	0	1.02393e-07	7.10693e-07
VFG1953	Cj1425c	putative sugar kinase [Campylobacter jejuni NCTC 11168]	0.828054	0.837838	0.777778	Y <= N	0.15368	2.11346e-06	0	1.50643e-07	1.94906e-07	0	4.83328e-08	9.35686e-08	7.48164e-08	1.30211e-06	5.01672e-07	2.16997e-06	5.28979e-07	0	7.18433e-07	2.80519e-07	0	1.66349e-07	1.06663e-07	2.75391e-08	1.18491e-07	2.39181e-05	5.24961e-07	1.27055e-06	8.02481e-06	2.71343e-07	1.10193e-06	1.09923e-07	2.27805e-08	5.8653e-07	2.84869e-07	0	2.84807e-08	0	2.20818e-07	2.5659e-08	0	0	3.78898e-07	1.19868e-06	1.25827e-07	2.79104e-08	2.03571e-07
VFG1093	VC1760	helicase, putative [Vibrio cholerae N16961]	0.959276	0.967568	0.916667	Y <= N	0.157208	8.00254e-07	4.05275e-08	4.98024e-07	1.61774e-07	6.8012e-07	4.35054e-07	5.13469e-07	3.63934e-06	1.22447e-06	2.41249e-06	7.40267e-08	7.43608e-07	5.01569e-08	1.04386e-06	6.47679e-07	2.09951e-07	0	1.04724e-06	3.1402e-06	1.7391e-07	1.91687e-07	9.43826e-07	1.28283e-07	4.10928e-07	1.39745e-07	1.70883e-07	4.70804e-07	9.41297e-08	8.92529e-07	1.3827e-06	0	1.37315e-06	2.94494e-07	1.47672e-06	9.46812e-08	2.88691e-07	7.55355e-07	1.04696e-06	2.32312e-07	5.49464e-07	3.62768e-07	1.14537e-07
VFG2076	clpV1	probable ClpA/B-type chaperone [Pseudomonas aeruginosa PAO1]	1	1	1	Y <= N	0.158059	1.87404e-05	9.41652e-06	6.5998e-05	4.49213e-06	1.73747e-05	1.21422e-05	4.88099e-05	5.48368e-05	8.37016e-06	1.49874e-05	2.02994e-05	2.10682e-05	1.39642e-06	2.19776e-05	1.88646e-05	3.14531e-05	4.42134e-06	1.20679e-05	1.35283e-05	4.90118e-05	5.34174e-06	1.5701e-05	1.17511e-05	5.44178e-06	1.36091e-05	1.66774e-05	7.5656e-06	1.21611e-05	1.1298e-05	1.1811e-05	3.14137e-05	7.51497e-05	6.75922e-06	1.55203e-05	4.60534e-06	8.54923e-06	1.91381e-05	9.83558e-06	1.89346e-05	2.24144e-05	1.80324e-05	3.46516e-05
VFG2373	wbcC	putative glycosyltransferase [Yersinia enterocolitica 8081]	0.683258	0.708108	0.555556	Y <= N	0.161555	1.05075e-06	9.86547e-08	2.62031e-08	2.87524e-08	1.89496e-06	5.49366e-06	2.38166e-06	7.79618e-08	0	0	9.76183e-08	3.16674e-08	5.15262e-07	1.06864e-07	6.30917e-07	1.07928e-07	3.22748e-07	0	1.79457e-07	1.06166e-06	2.69148e-05	6.46666e-06	7.82827e-08	1.25861e-06	3.21324e-08	0	0	7.16773e-08	5.70421e-08	0	2.23109e-05	4.07861e-07	1.06667e-06	0	0	1.75297e-07	0	2.2266e-05	2.86331e-07	0	0	6.97151e-06
VFG1969	kfiD	putative UDP-glucose 6-dehydrogenase [Campylobacter jejuni NCTC 11168]	0.723982	0.740541	0.638889	Y <= N	0.164749	8.48887e-07	6.18489e-08	6.97942e-07	0	1.06768e-07	8.4265e-07	4.03612e-07	8.63123e-06	5.39663e-06	0	1.27551e-06	1.71406e-07	4.7052e-07	0	1.95361e-07	6.47963e-08	1.51827e-07	6.24973e-07	4.88031e-06	4.59133e-08	1.19575e-07	3.41845e-06	1.34364e-07	0	0	1.62942e-07	1.42125e-05	2.03733e-08	2.77964e-06	1.9489e-07	0	5.4601e-08	0	5.38503e-07	0	1.08233e-07	5.08628e-07	1.8764e-07	9.43504e-07	2.6158e-06	0	2.99207e-07
VFG0266	hmbR	hemoglobin receptor [Neisseria meningitidis MC58 ]	0.574661	0.589189	0.5	Y <= N	0.172095	2.60302e-07	3.29017e-08	0	3.09828e-07	8.55725e-07	0	1.51655e-07	5.59009e-06	1.22816e-07	1.24467e-08	1.16271e-07	5.78934e-07	7.91065e-07	7.50858e-08	5.08445e-06	7.31622e-07	1.13244e-07	2.59981e-08	0	1.86295e-07	0	1.17221e-08	0	5.34738e-08	4.0186e-08	0	1.08492e-07	3.3054e-08	3.13111e-07	0	0	0	7.43969e-08	3.834e-07	0	1.2851e-07	1.06131e-06	3.5356e-08	2.26003e-08	2.71284e-08	6.60843e-07	3.8336e-07
VFG0320	kdtB	lipopolysaccharide core biosynthesis protein [Helicobacter pylori 26695]	1	1	1	Y <= N	0.176439	0.000186315	0.000181391	0.000141128	7.37893e-05	0.000165887	0.000144573	0.000125669	0.000170231	0.000191999	0.000179423	0.00024186	0.000165168	6.2525e-05	0.00022411	0.00024547	7.41275e-05	0.000258922	0.000249237	0.00014425	0.000242111	0.000141762	0.000185379	0.000213507	5.86577e-05	0.000103545	0.000163459	0.000211872	0.000183384	0.000203641	0.000263141	4.21045e-05	0.000133474	0.000127085	0.000268254	0.000297684	0.000108139	0.000189199	0.000198774	0.000238646	0.000169585	0.000175877	0.000166951
VFG1237	flgD	flagellar basal-body rod modification protein FlgD [Pseudomonas aeruginosa PAO1]	1	1	1	Y <= N	0.178269	1.23828e-05	3.08143e-05	7.45311e-06	6.62111e-07	1.28482e-05	1.40608e-05	1.50601e-05	4.14535e-06	6.20274e-06	7.48458e-06	5.54573e-06	2.04298e-05	3.59306e-08	2.3057e-05	2.01483e-05	2.64797e-06	6.00175e-06	2.65626e-06	6.47104e-06	8.10144e-06	3.76481e-06	2.77573e-05	2.31631e-05	3.74343e-06	9.73453e-06	1.8682e-05	3.92145e-05	2.32078e-05	2.79399e-05	3.16961e-06	3.77383e-08	4.63026e-06	1.7038e-06	1.57257e-05	2.6531e-05	5.43783e-06	1.77312e-05	5.10498e-05	4.70184e-05	1.90949e-05	1.66015e-05	1.56996e-05
VFG1569	orf35	hypothetical protein [Escherichia coli 536]	1	1	1	Y <= N	0.179189	1.82854e-05	1.18794e-05	1.06026e-05	2.23849e-06	1.94346e-05	1.17007e-05	1.49856e-05	3.40592e-05	0.000123541	3.75697e-06	1.24606e-05	5.35027e-05	4.1576e-07	6.78418e-06	1.26044e-05	3.46194e-06	1.41216e-05	1.49223e-05	1.13294e-05	5.70728e-06	7.94544e-06	7.86614e-06	1.00176e-05	1.29399e-05	9.69526e-06	1.20821e-05	2.95335e-05	1.0489e-05	1.91593e-05	4.50457e-05	1.80566e-06	3.00956e-05	3.00381e-06	7.69418e-06	2.67212e-05	1.11695e-05	3.02199e-05	1.25431e-05	6.98468e-06	4.59619e-06	2.15684e-05	9.73112e-06
VFG2424	bimA	hypothetical protein [Burkholderia pseudomallei K96243]	0.524887	0.545946	0.416667	Y <= N	0.18115	5.01311e-07	0	0	1.86942e-06	1.98692e-07	8.93288e-08	0	2.452e-06	5.57506e-09	0	0	1.2787e-08	0	0	0	0	0	0	0	1.63466e-07	1.97146e-06	1.07852e-08	0	2.47699e-08	1.2404e-08	1.21556e-08	2.33991e-08	0	0	0	0	0	3.93031e-06	1.28894e-05	0	0	0	0	0	0	0	0
VFG1960	Cj1432c	putative sugar transferase [Campylobacter jejuni NCTC 11168]	0.936652	0.945946	0.888889	Y <= N	0.183789	1.32316e-06	4.88418e-06	2.24546e-06	3.49503e-07	2.64029e-06	3.57554e-06	8.20099e-07	4.44614e-07	2.97716e-07	4.23244e-08	1.77961e-06	8.80287e-06	1.04613e-06	8.3831e-07	4.43728e-06	2.27193e-07	2.09302e-08	1.6788e-06	9.38932e-06	9.86651e-07	1.34958e-07	9.7973e-07	2.09477e-06	1.41597e-08	1.62947e-07	4.82213e-08	3.14852e-07	5.73159e-06	5.39765e-06	0	5.43431e-08	3.79904e-07	1.28462e-07	1.49515e-06	1.10032e-06	0	1.72827e-06	1.24776e-05	2.95534e-06	3.12141e-07	1.99568e-07	2.69722e-07
VFG2432	pilQ	type IV pilus biosynthesis protein [Burkholderia pseudomallei K96243]	0.733032	0.745946	0.666667	Y <= N	0.185312	1.72169e-07	0	4.03172e-07	6.2646e-08	2.68845e-08	2.58023e-08	4.12158e-07	5.649e-07	2.8016e-07	2.97573e-08	0	2.25724e-07	0	2.86909e-07	0	3.88348e-08	2.9431e-08	1.03074e-06	0	0	5.56298e-08	6.44819e-07	1.20638e-07	2.79709e-08	0	3.15858e-08	8.70082e-08	4.66362e-08	2.49622e-07	3.02574e-08	0	4.63436e-07	2.55537e-07	2.87086e-08	2.36836e-07	1.55291e-07	5.23513e-08	1.14775e-07	8.25176e-08	0	0	0
VFG2426	pilB	type IV pilus assembly protein [Burkholderia pseudomallei K96243]	1	1	1	Y <= N	0.190511	8.91173e-06	1.17367e-05	3.46503e-06	3.18137e-06	2.12307e-05	5.46013e-06	9.39553e-06	1.60409e-05	1.6753e-05	1.1978e-06	1.29455e-05	3.98031e-06	5.25059e-06	6.59472e-06	1.86795e-05	2.77233e-05	5.73689e-06	5.9875e-06	6.99341e-06	5.17986e-06	5.79218e-06	1.07937e-05	3.66371e-06	3.31543e-06	1.22719e-05	8.26861e-06	3.1903e-06	5.70222e-06	7.51904e-06	4.75626e-06	3.41272e-06	4.13134e-06	6.64992e-06	6.87895e-06	4.57361e-06	1.20984e-05	7.37986e-06	9.56491e-06	8.57779e-06	4.94342e-06	1.11614e-05	1.0625e-05
VFG0344	hitC	iron ABC transporter, ATP-binding protein [Haemophilus influenzae Rd]	1	1	1	Y <= N	0.191478	0.000258825	0.000273635	0.00020098	0.000149933	0.000296102	0.000222282	0.000200705	0.000346299	0.000213352	0.000361101	0.000411288	0.000211316	0.00015397	0.000382473	0.000355349	9.51744e-05	0.000119273	0.000311595	0.000180018	0.000271987	0.000142282	0.000248926	0.000280693	9.82535e-05	0.000166217	0.00019179	0.000375869	0.000294523	0.000267515	0.000355301	9.95514e-05	0.000197384	0.00019103	0.00027754	0.000340962	0.000182941	0.000293978	0.000315993	0.000370584	0.000229501	0.000191532	0.000274854
VFG1659	orf36	putative hemin receptor [Escherichia coli 536]	0.515837	0.540541	0.388889	Y <= N	0.192715	4.07792e-06	0	6.57093e-08	0.000117096	0	2.46575e-06	0	3.95149e-08	0	0.000105929	1.39097e-07	0	0	0	1.37467e-07	0	0	0	2.9325e-07	0	0	0	6.18444e-08	0	0	1.24997e-07	0	1.20317e-08	5.64344e-08	1.49675e-08	1.13692e-05	0	3.51315e-05	0	3.91363e-07	2.77003e-07	1.29484e-08	5.67761e-08	0	0	0	0
VFG2058	PA0072	hypothetical protein [Pseudomonas aeruginosa PAO1]	0.936652	0.945946	0.888889	Y <= N	0.195324	6.09999e-07	2.88916e-06	3.0353e-07	0	3.90303e-07	2.55403e-08	3.5435e-07	9.07572e-07	3.82387e-08	5.10556e-07	1.19325e-06	2.16006e-06	1.70534e-07	1.62562e-06	7.46819e-07	2.14321e-07	2.05113e-06	2.79382e-07	8.73144e-08	6.07101e-07	7.34201e-08	6.75014e-07	2.55753e-06	1.56893e-07	2.2642e-07	8.02471e-07	3.63638e-07	9.28207e-07	5.3038e-07	3.99336e-08	4.80812e-06	6.1203e-07	0	2.13332e-07	1.07221e-07	5.60833e-07	5.46257e-07	8.86299e-07	6.46417e-07	1.425e-07	3.83712e-07	6.25939e-07
VFG2550	wcbP	capsular polysaccharide biosynthesis dehydrogenase/reductase [Burkholderia pseudomallei K96243]	0.895928	0.908108	0.833333	Y <= N	0.202097	1.5412e-06	4.38609e-06	5.68594e-07	0	2.37985e-07	0	8.06472e-07	6.47959e-07	3.64972e-08	2.96448e-07	7.11978e-06	8.37099e-08	1.00374e-06	3.42714e-08	2.86711e-07	4.54578e-08	1.8566e-07	2.64303e-06	5.1063e-07	9.39159e-06	1.14901e-06	1.73818e-07	7.87437e-08	0	4.87216e-07	1.51868e-07	5.87233e-07	2.29085e-06	6.94976e-07	2.66804e-07	1.84303e-07	0	1.57721e-06	7.13259e-07	1.10473e-07	2.44665e-06	1.2334e-06	6.43711e-07	2.07196e-06	2.5505e-07	5.53484e-07	2.50223e-06
VFG1052	orf36	unknown [Shigella flexneri YSH6000]	0.764706	0.778378	0.694444	Y <= N	0.207036	4.01944e-06	0	0	0	1.48051e-07	3.94102e-06	1.16793e-07	1.85438e-05	6.56124e-05	2.08729e-07	2.78892e-07	1.20405e-06	1.54822e-07	0	2.04304e-06	0	3.57386e-06	7.77378e-08	4.3427e-06	9.80231e-06	7.47495e-06	1.04363e-05	1.65363e-05	0	0	4.89601e-06	4.21679e-06	4.3224e-07	2.05159e-06	6.14603e-07	8.8653e-07	7.84348e-08	6.94913e-08	3.0184e-06	3.65842e-05	7.27565e-07	1.46173e-06	7.77123e-07	4.97066e-06	0	4.08578e-06	5.97548e-08
VFG1500	hlyA	hemolysin A [Escherichia coli 536]	0.556561	0.578378	0.444444	Y <= N	0.207729	2.58081e-07	2.51875e-06	1.62322e-08	0	0	0	6.69726e-09	0	0	0	8.14586e-08	7.52157e-07	0	4.08659e-07	0	0	8.53683e-08	6.85836e-08	1.01501e-06	0	0	0	0	0	0	0	1.68213e-07	1.19408e-08	8.71869e-07	2.40439e-07	0	0	2.07213e-07	0	0	5.02943e-07	3.08223e-06	1.62349e-06	3.20805e-07	4.92816e-08	4.93849e-09	1.4759e-06
VFG0566	rhuM	putative cytoplasmic protein [Salmonella enterica LT2]	1	1	1	Y <= N	0.211577	0.000300923	0.000238149	0.000318496	0.000235342	0.000306396	0.000330772	0.000239472	0.000375251	0.000515218	0.000266781	0.00047742	0.000369262	0.000382939	0.000276527	0.000384567	0.000278577	0.00032897	0.000249997	0.000255358	0.000321017	0.000218743	0.000292493	0.000286205	0.000247253	0.000363702	0.000287064	0.000346749	0.000324567	0.000229675	0.00025885	0.000381237	0.00028624	0.000425849	0.000250194	0.000172761	0.000332772	0.000338056	0.000322236	0.000310832	0.000316896	0.000308779	0.000395549
VFG1238	flgE	flagellar hook protein FlgE [Pseudomonas aeruginosa PAO1]	0.941176	0.956757	0.861111	Y <= N	0.213621	1.34096e-06	4.98041e-06	1.4318e-06	1.06287e-07	4.90869e-08	9.56226e-07	9.59697e-07	3.56122e-08	2.85401e-07	3.89764e-07	8.46432e-07	1.14084e-06	2.12508e-06	8.33139e-07	2.63677e-06	4.29388e-07	3.93625e-08	1.92521e-06	1.74605e-05	1.03276e-06	0	1.65853e-06	1.22976e-07	6.7089e-08	1.27368e-06	0	7.75793e-08	8.77438e-06	5.07334e-06	3.62865e-08	0	4.69989e-07	3.0568e-07	3.38852e-07	1.44873e-07	1.71095e-07	1.98746e-07	1.83992e-05	3.14474e-06	1.75147e-07	4.8608e-08	0
VFG2492	fliN	flagellar motor switch protein [Burkholderia pseudomallei K96243]	1	1	1	Y <= N	0.221102	4.41163e-06	3.25903e-06	2.07271e-06	6.61788e-07	1.09668e-05	5.24109e-06	3.83488e-06	1.87106e-06	4.4111e-06	8.68662e-07	2.44121e-06	1.87139e-06	3.17491e-06	4.03393e-06	9.32604e-06	2.48657e-06	4.98364e-06	8.33618e-07	8.47321e-07	2.14209e-06	9.03191e-07	5.80255e-06	6.84739e-06	2.49456e-06	8.5164e-06	4.90441e-06	2.6865e-06	1.25992e-05	8.53931e-06	5.6898e-07	8.23657e-07	6.74362e-06	9.21605e-07	5.21168e-06	6.99759e-06	2.47423e-06	5.23252e-06	7.73014e-06	2.17977e-06	6.41561e-06	4.58047e-06	6.69102e-06
VFG0252	siaC	polysialic acid capsule biosynthesis protein SiaC [Neisseria meningitidis MC58 ]	0.701357	0.708108	0.666667	Y <= N	0.22246	2.78915e-07	8.17993e-08	3.58939e-07	0	4.23319e-07	5.9685e-08	3.15959e-07	2.47959e-07	8.88329e-08	0	5.91797e-07	4.53176e-07	3.51634e-08	2.49646e-07	4.57964e-07	0	2.74071e-08	4.32691e-08	1.80278e-07	6.13402e-08	5.18043e-08	0	0	3.55858e-07	3.05398e-08	0	4.80913e-08	2.98296e-07	0	0	0	0	8.35153e-08	0	5.7359e-08	6.779e-08	0	2.37895e-07	5.07858e-08	5.50874e-08	8.54813e-07	1.63411e-07
VFG0025	cyaA	bifunctional hemolysin-adenylate cyclase precursor [Bordetella pertussis Tohama I]	0.515837	0.52973	0.444444	Y <= N	0.223274	7.19463e-07	1.45691e-05	3.94895e-06	0	2.42707e-08	4.31365e-09	3.34495e-08	3.7077e-09	0	0	0	0	0	1.49959e-05	1.00824e-07	0	0	3.23386e-06	0	1.60408e-08	0	0	1.55677e-08	2.74432e-06	1.86324e-08	0	1.20281e-07	1.91926e-07	2.79725e-07	0	0	0	3.39506e-07	0	0	3.05842e-06	1.06783e-07	8.92343e-07	3.70861e-08	0	1.89339e-07	2.45457e-06
VFG1989	Cj1416c	putative sugar nucleotidyltransferase [Campylobacter jejuni NCTC 11168]	1	1	1	Y <= N	0.226526	1.94816e-05	2.4981e-05	8.55922e-06	3.51583e-06	3.2331e-05	1.29014e-05	7.66085e-06	6.60356e-06	1.30265e-05	6.07875e-06	1.00473e-05	1.63426e-05	6.7978e-06	1.91614e-05	3.55275e-05	5.48466e-06	7.30169e-06	8.92263e-05	1.78121e-05	2.18427e-05	5.86961e-06	2.19802e-05	1.05785e-05	7.08252e-06	2.6997e-05	2.46085e-05	5.17185e-06	1.84153e-05	1.69264e-05	1.87509e-05	3.83678e-06	7.30418e-06	2.59641e-06	7.61035e-05	5.58981e-05	8.59158e-06	1.63639e-05	9.83835e-06	5.7628e-05	6.72199e-06	3.11067e-05	6.13105e-06
VFG1515	s0036	ORF B protein [Escherichia coli 536]	0.78733	0.8	0.722222	Y <= N	0.228681	2.46225e-06	7.77966e-07	2.05516e-07	6.39335e-07	8.21987e-07	8.98653e-08	1.57105e-07	1.62055e-07	4.67834e-07	8.95036e-07	0	0	0	0	0	0	2.26161e-06	1.54074e-06	3.87408e-07	8.71997e-07	3.70184e-06	3.69246e-07	3.40074e-07	0	7.88888e-07	4.45366e-07	4.7306e-07	2.24859e-07	0	0	8.1009e-07	0	4.0291e-07	1.6325e-06	0	0	0	7.74326e-07	4.96445e-08	1.85204e-07	6.03158e-08	2.99893e-08
VFG0064	bcrD	putative type III secretion pore protein [Bordetella pertussis Tohama I]	0.904977	0.92973	0.777778	Y <= N	0.230732	4.91596e-07	1.13674e-06	2.94489e-07	1.35524e-08	3.76608e-07	7.22908e-08	5.16099e-07	1.3252e-06	9.4704e-08	6.24531e-07	1.17753e-06	5.27517e-07	3.65339e-07	3.81465e-07	6.92488e-07	1.51657e-07	1.83935e-06	1.9911e-06	8.23799e-08	1.14627e-06	6.49414e-08	6.41229e-07	1.86805e-06	2.48162e-07	1.95657e-07	7.59468e-07	4.94283e-07	4.08871e-07	1.3751e-06	0	4.29045e-06	5.39537e-07	4.85392e-08	1.64315e-07	8.85161e-08	5.06184e-07	2.8102e-07	1.20063e-06	8.99825e-07	0	6.20072e-07	4.8319e-07
VFG0785	Z5089	putative transposase [Escherichia coli O157:H7 EDL933]	1	1	1	Y <= N	0.233158	2.70258e-05	5.06524e-06	1.05328e-05	6.80201e-05	2.89758e-05	1.73108e-05	1.0871e-05	1.32893e-05	4.16666e-05	4.14238e-05	1.81536e-05	1.44974e-05	6.09478e-05	1.50934e-05	9.42679e-06	2.29028e-06	2.56218e-06	6.28303e-06	2.05386e-05	7.63636e-06	5.19311e-06	9.6708e-06	1.91995e-05	1.55943e-05	2.67235e-06	6.1468e-05	1.02907e-05	8.15064e-06	1.75238e-05	4.3256e-06	8.04241e-05	1.22255e-05	5.07274e-06	4.68732e-05	5.78662e-05	3.04005e-05	2.29712e-05	9.81863e-06	5.69897e-05	9.96815e-06	0.000126291	2.4606e-06
VFG2501	fliG	flagellar motor switch protein G [Burkholderia pseudomallei K96243]	0.520362	0.540541	0.416667	Y <= N	0.237613	1.83182e-07	8.52472e-07	1.38901e-06	0	5.18544e-08	0	0	0	0	4.30465e-07	2.44134e-08	5.12692e-07	0	7.87123e-08	1.77077e-07	0	0	2.72197e-08	1.13425e-07	2.27523e-08	0	1.08108e-07	1.20569e-07	0	0	0	0	0	1.37527e-07	0	0	8.79773e-08	8.59878e-08	4.90942e-07	0	2.82626e-07	7.57307e-08	6.36457e-07	1.04887e-07	0	2.31068e-07	0
VFG2499	fliI	flagellum-specific ATP synthase [Burkholderia pseudomallei K96243]	1	1	1	Y <= N	0.238789	2.06221e-06	3.76177e-06	1.31529e-06	2.0387e-07	4.82295e-06	2.72846e-06	1.35385e-06	4.20084e-06	9.90629e-07	1.32474e-06	3.39032e-06	1.51156e-06	8.85029e-07	5.45294e-06	1.09361e-06	8.02681e-07	4.53648e-07	1.26827e-06	3.2393e-07	2.76029e-06	1.00188e-06	6.33677e-07	1.50517e-06	7.123e-07	1.70815e-06	1.42926e-06	1.2335e-06	1.7416e-06	2.08211e-06	1.26266e-06	2.38249e-07	1.35292e-06	1.09764e-06	1.71544e-06	2.92336e-07	1.38371e-06	3.62178e-06	2.05812e-06	3.43606e-06	1.03687e-06	1.76287e-06	3.24037e-06
VFG0907	hlyB	Hemolysin B [Escherichia coli CFT073]	1	1	1	Y <= N	0.239926	0.000283995	0.000243938	0.000225678	0.000123487	0.000302992	0.000265887	0.000183553	0.000363987	0.000245341	0.000213187	0.000371694	0.000209981	0.000241341	0.000356493	0.000342401	0.000158095	0.000314269	0.000389887	0.000166188	0.000279874	0.000253398	0.000289386	0.000287194	0.000126918	0.000205587	0.000283365	0.000266023	0.000283497	0.000274006	0.000420251	5.79297e-05	0.000239125	0.000146523	0.000234377	0.000511048	0.000202717	0.000317473	0.00038726	0.000458803	0.000222054	0.000271059	0.000322805
VFG1099	VC1766	conserved hypothetical protein [Vibrio cholerae N16961]	0.850679	0.859459	0.805556	Y <= N	0.240284	1.53668e-06	3.12591e-07	1.82538e-06	2.81534e-08	1.76218e-07	0	2.17422e-07	3.86329e-08	7.43842e-07	7.69486e-06	1.20149e-05	6.42773e-08	0	3.94733e-08	5.07855e-07	0	1.49524e-06	8.58417e-07	2.90862e-07	1.60759e-07	1.67654e-05	1.76198e-07	3.40026e-08	2.96592e-08	5.95836e-07	3.05517e-08	1.84795e-06	1.67989e-07	5.27909e-06	2.42138e-07	0	0	1.1686e-06	5.79298e-08	3.21133e-07	1.55122e-08	5.85715e-06	8.34549e-08	1.29052e-07	9.32479e-06	1.18404e-06	0
VFG1246	fliC	flagellin type B [Pseudomonas aeruginosa PAO1]	1	1	1	Y <= N	0.242213	1.04944e-05	3.42888e-05	1.07533e-05	4.19856e-06	2.2516e-05	9.71967e-06	8.42804e-06	2.57575e-06	5.54169e-06	6.57388e-06	2.10139e-06	2.25533e-06	8.9254e-06	5.78951e-06	1.11014e-05	2.29331e-06	3.32903e-05	1.73944e-06	1.31032e-05	3.09365e-06	1.75734e-06	3.00324e-05	1.5016e-05	2.58162e-06	8.89893e-06	2.67644e-05	6.02234e-06	1.8362e-05	8.40508e-06	5.97502e-06	1.99044e-06	5.55103e-06	8.80013e-07	6.33648e-06	8.54938e-06	1.69303e-05	8.80986e-06	6.4891e-05	6.78856e-05	1.45727e-05	1.19716e-05	5.66656e-06
VFG0029	bplL	lipopolysaccharide biosynthesis protein [Bordetella pertussis Tohama I]	1	1	1	Y <= N	0.25865	1.80772e-05	1.06877e-05	1.13008e-05	2.15447e-05	6.77886e-06	1.66391e-05	1.3126e-05	2.99442e-05	1.7325e-05	2.81702e-05	9.14242e-06	4.2658e-05	1.9394e-05	1.31655e-05	1.74261e-05	4.59392e-05	2.44842e-05	1.47141e-05	4.72799e-05	1.37936e-05	5.73427e-05	1.29858e-05	1.73594e-05	1.84115e-05	1.6813e-05	2.97501e-05	5.1096e-06	2.33411e-05	1.52909e-05	6.87631e-06	4.12162e-05	2.11236e-05	1.24495e-05	5.81817e-06	6.33235e-06	2.68952e-05	1.24554e-05	8.60419e-06	8.17425e-06	7.7957e-06	6.69851e-06	1.31051e-05
VFG1024	orf8	unknown [Shigella flexneri YSH6000]	1	1	1	Y <= N	0.265925	1.38297e-05	6.999e-06	9.67061e-06	3.93299e-06	1.55353e-05	8.4634e-06	1.42756e-05	8.83144e-06	5.64754e-06	1.69748e-05	2.84274e-05	7.72939e-06	1.01947e-06	2.04136e-05	3.09157e-05	1.38284e-06	2.63681e-06	2.84097e-05	9.92493e-06	1.77218e-05	6.96739e-06	1.62364e-05	5.39881e-05	4.79009e-06	5.64953e-06	1.15094e-05	6.28655e-06	1.32773e-05	1.52008e-05	7.83141e-06	1.60591e-07	9.19272e-06	8.58209e-06	9.05648e-06	4.58027e-06	1.24284e-05	1.46263e-05	1.19255e-05	2.61684e-05	1.3966e-05	8.29045e-06	2.30128e-05
VFG2060	ppkA	serine/threonine protein kinase PpkA [Pseudomonas aeruginosa PAO1]	1	1	1	Y <= N	0.267152	0.000143244	0.000166394	9.1413e-05	1.61803e-05	0.00013407	0.000149353	0.000120539	0.00026242	0.000113438	0.000124743	0.000229948	9.52246e-05	3.44728e-05	0.000141038	0.000213747	6.03775e-05	0.000139424	0.000187289	0.000223749	0.000139141	0.000119437	0.000118487	0.000175395	3.96717e-05	6.21081e-05	0.000130072	0.000132913	0.000124297	0.000161151	0.000219721	6.95707e-05	8.03785e-05	7.24433e-05	0.000133891	0.00019585	6.22844e-05	0.000144843	9.55468e-05	0.000156068	0.000113561	0.00012601	0.000121977
[truncated: 217 more rows]
[truncated: 180 more columns]
